# Supplementary material for: ApplyPolygenicScore: An R package for applying polygenic risk score models
Source: Genet Med Open. 2025 Oct 24;3:103467. doi: 10.1016/j.gimo.2025.103467 (PMC12755996; doi:10.1016/j.gimo.2025.103467)
Supplement: Supplementary Tables [file mmc2.xlsx]

## Sheet: Key
	Table	Caption
	Supplementary Table 3	Supplementary Table 3. Allele Matching Annotation Allele match annotations between PGS004609 (for body mass index) and analysis cohort genotype data as reported by the assess.pgs.vcf.allele.match function.
	Supplementary Table 4	Supplementary Table 4. PGS Summary Output PGS data output of the apply.polygenic.score function which includes computed polygenic risk scores for every individual and associated phenotype data.
	Supplementary Table 5	Supplementary Table 5. Regression Summary Output Automated regression output of the apply.polygenic.score function, computed with a polygenic score for BMI as a predictor and recorded BMI phenotype as the dependent variable.

## Sheet: SupplementaryTable3
chr_name	chr_position	REF	ALT	other_allele	effect_allele	allele.match
1	112324111	A	T	T	A	ambiguous_flip
1	115252609	G	C	C	G	ambiguous_flip
1	151010521	G	C	C	G	ambiguous_flip
1	184650018	A	T	T	A	ambiguous_flip
1	197157894	T	A	A	T	ambiguous_flip
1	209208033	T	A	A	T	ambiguous_flip
1	210352641	C	G	G	C	ambiguous_flip
1	32191798	G	C	C	G	ambiguous_flip
1	39840304	C	G	G	C	ambiguous_flip
1	50502671	A	T	T	A	ambiguous_flip
1	54731155	C	G	G	C	ambiguous_flip
1	77967507	T	A	A	T	ambiguous_flip
1	82375561	T	A	A	T	ambiguous_flip
1	92698245	T	A	A	T	ambiguous_flip
1	97263793	C	G	G	C	ambiguous_flip
10	104238558	G	C	C	G	ambiguous_flip
10	104957629	T	A	A	T	ambiguous_flip
10	126587488	G	C	C	G	ambiguous_flip
10	131783328	G	C	C	G	ambiguous_flip
10	132954191	G	C	C	G	ambiguous_flip
10	22114427	A	T	T	A	ambiguous_flip
10	88096047	G	C	C	G	ambiguous_flip
10	99798234	G	C	C	G	ambiguous_flip
11	116774475	T	A	A	T	ambiguous_flip
11	118396331	A	T	T	A	ambiguous_flip
11	13301875	C	G	G	C	ambiguous_flip
11	28260678	A	T	T	A	ambiguous_flip
11	29240585	G	C	C	G	ambiguous_flip
11	30430332	G	C	C	G	ambiguous_flip
11	49102602	G	C	C	G	ambiguous_flip
11	76474827	G	C	C	G	ambiguous_flip
11	89654536	T	A	A	T	ambiguous_flip
12	107713511	G	C	C	G	ambiguous_flip
12	110903380	G	C	C	G	ambiguous_flip
12	120907309	T	A	A	T	ambiguous_flip
12	122485389	C	G	G	C	ambiguous_flip
12	124020685	T	A	A	T	ambiguous_flip
12	14413931	G	C	C	G	ambiguous_flip
12	2157925	G	C	C	G	ambiguous_flip
12	24060075	G	C	C	G	ambiguous_flip
12	49399132	G	C	C	G	ambiguous_flip
12	54670880	C	G	G	C	ambiguous_flip
12	69681101	T	A	A	T	ambiguous_flip
12	99588917	G	C	C	G	ambiguous_flip
13	104092350	T	A	A	T	ambiguous_flip
13	33143248	T	A	A	T	ambiguous_flip
13	66704213	G	C	C	G	ambiguous_flip
14	29681138	G	C	C	G	ambiguous_flip
14	42939471	T	A	A	T	ambiguous_flip
14	46976023	C	G	G	C	ambiguous_flip
14	50655357	G	C	C	G	ambiguous_flip
14	83013876	C	G	G	C	ambiguous_flip
14	91513029	C	G	G	C	ambiguous_flip
15	52353498	C	G	G	C	ambiguous_flip
15	73326961	G	C	C	G	ambiguous_flip
15	89960286	T	A	A	T	ambiguous_flip
15	99517619	A	T	T	A	ambiguous_flip
16	20380004	G	C	C	G	ambiguous_flip
16	2529209	C	G	G	C	ambiguous_flip
16	30337208	T	A	A	T	ambiguous_flip
16	53503110	C	G	G	C	ambiguous_flip
16	62808007	G	C	C	G	ambiguous_flip
16	71579660	C	G	G	C	ambiguous_flip
16	77261943	C	G	G	C	ambiguous_flip
16	82448195	C	G	G	C	ambiguous_flip
16	82872628	C	G	G	C	ambiguous_flip
17	39261560	T	A	A	T	ambiguous_flip
17	44002250	A	T	T	A	ambiguous_flip
17	5288179	A	T	T	A	ambiguous_flip
17	52926401	C	G	G	C	ambiguous_flip
17	77796889	G	C	C	G	ambiguous_flip
18	13182325	A	T	T	A	ambiguous_flip
18	42575661	C	G	G	C	ambiguous_flip
18	53335512	T	A	A	T	ambiguous_flip
19	42430842	G	C	C	G	ambiguous_flip
19	46182304	T	A	A	T	ambiguous_flip
19	46500861	G	C	C	G	ambiguous_flip
2	230899405	T	A	A	T	ambiguous_flip
2	236848488	G	C	C	G	ambiguous_flip
2	24856103	A	T	T	A	ambiguous_flip
2	27779565	T	A	A	T	ambiguous_flip
2	282137	G	C	C	G	ambiguous_flip
2	37021090	G	C	C	G	ambiguous_flip
2	50241865	T	A	A	T	ambiguous_flip
2	55281901	C	G	G	C	ambiguous_flip
2	59884498	A	T	T	A	ambiguous_flip
2	6145081	C	G	G	C	ambiguous_flip
2	63133584	G	C	C	G	ambiguous_flip
2	67838685	C	G	G	C	ambiguous_flip
2	69659126	A	T	T	A	ambiguous_flip
20	26181232	A	T	T	A	ambiguous_flip
20	50916512	G	C	C	G	ambiguous_flip
20	54157546	A	T	T	A	ambiguous_flip
20	61530915	T	A	A	T	ambiguous_flip
22	18226997	C	G	G	C	ambiguous_flip
3	101043820	G	C	C	G	ambiguous_flip
3	11196516	G	C	C	G	ambiguous_flip
3	119757013	C	G	G	C	ambiguous_flip
3	131966747	G	C	C	G	ambiguous_flip
3	138092906	A	T	T	A	ambiguous_flip
3	153657951	G	C	C	G	ambiguous_flip
3	154034950	G	C	C	G	ambiguous_flip
3	158284681	G	C	C	G	ambiguous_flip
3	196170985	G	C	C	G	ambiguous_flip
3	25110415	T	A	A	T	ambiguous_flip
3	35683104	C	G	G	C	ambiguous_flip
3	43155439	G	C	C	G	ambiguous_flip
3	44456573	C	G	G	C	ambiguous_flip
3	44711189	G	C	C	G	ambiguous_flip
3	45373442	T	A	A	T	ambiguous_flip
3	45643648	G	C	C	G	ambiguous_flip
3	48071490	T	A	A	T	ambiguous_flip
3	48779421	G	C	C	G	ambiguous_flip
3	51311574	T	A	A	T	ambiguous_flip
3	61208619	C	G	G	C	ambiguous_flip
3	84603308	A	T	T	A	ambiguous_flip
3	85166674	A	T	T	A	ambiguous_flip
3	86250424	G	C	C	G	ambiguous_flip
3	90234502	T	A	A	T	ambiguous_flip
3	94038085	C	G	G	C	ambiguous_flip
4	145722862	A	T	T	A	ambiguous_flip
4	164359678	A	T	T	A	ambiguous_flip
4	25150890	G	C	C	G	ambiguous_flip
4	28489339	A	T	T	A	ambiguous_flip
4	2942541	G	C	C	G	ambiguous_flip
4	44431494	G	C	C	G	ambiguous_flip
4	45181334	A	T	T	A	ambiguous_flip
4	45452401	T	A	A	T	ambiguous_flip
5	103940415	T	A	A	T	ambiguous_flip
5	107808292	G	C	C	G	ambiguous_flip
5	119389031	C	G	G	C	ambiguous_flip
5	152515823	T	A	A	T	ambiguous_flip
5	165762803	A	T	T	A	ambiguous_flip
5	167362416	A	T	T	A	ambiguous_flip
5	170234264	A	T	T	A	ambiguous_flip
5	86164433	A	T	T	A	ambiguous_flip
5	87103893	T	A	A	T	ambiguous_flip
5	87682877	C	G	G	C	ambiguous_flip
5	88798726	A	T	T	A	ambiguous_flip
5	92224384	T	A	A	T	ambiguous_flip
5	95442153	C	G	G	C	ambiguous_flip
5	95728898	C	G	G	C	ambiguous_flip
6	104790532	A	T	T	A	ambiguous_flip
6	108888593	C	G	G	C	ambiguous_flip
6	120173501	C	G	G	C	ambiguous_flip
6	124925032	G	C	C	G	ambiguous_flip
6	143185557	T	A	A	T	ambiguous_flip
6	163009030	T	A	A	T	ambiguous_flip
6	27493648	A	T	T	A	ambiguous_flip
6	29286670	C	G	G	C	ambiguous_flip
6	33771673	T	A	A	T	ambiguous_flip
6	34436195	A	T	T	A	ambiguous_flip
6	43588227	T	A	A	T	ambiguous_flip
6	46363557	C	G	G	C	ambiguous_flip
6	53985034	T	A	A	T	ambiguous_flip
6	64247773	G	C	C	G	ambiguous_flip
6	90325025	G	C	C	G	ambiguous_flip
7	2108036	G	C	C	G	ambiguous_flip
7	21470536	A	T	T	A	ambiguous_flip
7	32829406	T	A	A	T	ambiguous_flip
7	6426273	G	C	C	G	ambiguous_flip
7	77045806	G	C	C	G	ambiguous_flip
7	86272783	G	C	C	G	ambiguous_flip
7	93206264	G	C	C	G	ambiguous_flip
8	10243681	C	G	G	C	ambiguous_flip
8	27261138	C	G	G	C	ambiguous_flip
8	60865727	A	T	T	A	ambiguous_flip
8	64702385	A	T	T	A	ambiguous_flip
8	74678452	A	T	T	A	ambiguous_flip
8	8380471	G	C	C	G	ambiguous_flip
9	120653355	C	G	G	C	ambiguous_flip
9	120896164	A	T	T	A	ambiguous_flip
9	122654933	T	A	A	T	ambiguous_flip
9	133788465	G	C	C	G	ambiguous_flip
9	14442595	C	G	G	C	ambiguous_flip
9	16712247	T	A	A	T	ambiguous_flip
9	33978015	A	T	T	A	ambiguous_flip
9	37278064	A	T	T	A	ambiguous_flip
9	82188040	G	C	C	G	ambiguous_flip
9	88915566	A	T	T	A	ambiguous_flip
1	10743363	T	C	C	T	effect_switch
1	107536799	T	C	C	T	effect_switch
1	107977075	A	C	C	A	effect_switch
1	110082551	T	G	G	T	effect_switch
1	111355258	C	T	T	C	effect_switch
1	11207269	C	T	T	C	effect_switch
1	118850501	G	T	T	G	effect_switch
1	11923737	A	G	G	A	effect_switch
1	119538890	C	T	T	C	effect_switch
1	154986091	T	C	C	T	effect_switch
1	155138842	G	A	A	G	effect_switch
1	155459155	C	T	T	C	effect_switch
1	155738015	A	C	C	A	effect_switch
1	156049877	C	T	T	C	effect_switch
1	156320524	C	T	T	C	effect_switch
1	156489974	G	A	A	G	effect_switch
1	1592638	A	G	G	A	effect_switch
1	15993603	G	A	A	G	effect_switch
1	16810301	T	C	C	T	effect_switch
1	171455322	C	T	T	C	effect_switch
1	17319011	G	A	A	G	effect_switch
1	173399677	A	G	G	A	effect_switch
1	173699589	T	C	C	T	effect_switch
1	174063646	A	G	G	A	effect_switch
1	174321997	G	A	A	G	effect_switch
1	174768522	G	A	A	G	effect_switch
1	175001179	G	A	A	G	effect_switch
1	177889025	A	C	C	A	effect_switch
1	1866376	G	A	A	G	effect_switch
1	190287713	G	A	A	G	effect_switch
1	194635582	T	C	C	T	effect_switch
1	194956810	C	T	T	C	effect_switch
1	19934900	G	A	A	G	effect_switch
1	201800511	T	G	G	T	effect_switch
1	202103802	G	A	A	G	effect_switch
1	203491150	G	A	A	G	effect_switch
1	209543560	T	G	G	T	effect_switch
1	210098466	G	A	A	G	effect_switch
1	219636541	G	T	T	G	effect_switch
1	225561346	T	C	C	T	effect_switch
1	23294121	T	G	G	T	effect_switch
1	23603808	A	G	G	A	effect_switch
1	2427712	C	T	T	C	effect_switch
1	243533273	A	G	G	A	effect_switch
1	243832560	C	T	T	C	effect_switch
1	2723214	C	A	A	C	effect_switch
1	33234128	G	A	A	G	effect_switch
1	33816726	G	A	A	G	effect_switch
1	34584393	G	A	A	G	effect_switch
1	39562627	C	T	T	C	effect_switch
1	39982155	T	C	C	T	effect_switch
1	42408159	G	A	A	G	effect_switch
1	45919459	A	G	G	A	effect_switch
1	46201427	G	A	A	G	effect_switch
1	46487168	T	C	C	T	effect_switch
1	47670525	T	C	C	T	effect_switch
1	49433003	A	C	C	A	effect_switch
1	49738938	G	A	A	G	effect_switch
1	49996959	G	A	A	G	effect_switch
1	50249699	G	T	T	G	effect_switch
1	50825445	A	C	C	A	effect_switch
1	57829434	G	A	A	G	effect_switch
1	62579891	G	T	T	G	effect_switch
1	65979280	T	C	C	T	effect_switch
1	66434743	G	A	A	G	effect_switch
1	6715390	T	G	G	T	effect_switch
1	72753112	A	G	G	A	effect_switch
1	75005238	G	A	A	G	effect_switch
1	7723957	G	A	A	G	effect_switch
1	77574751	T	C	C	T	effect_switch
1	78450517	C	A	A	C	effect_switch
1	78830045	C	T	T	C	effect_switch
1	80023249	T	C	C	T	effect_switch
1	80796649	A	G	G	A	effect_switch
1	84427052	A	C	C	A	effect_switch
1	91189933	G	A	A	G	effect_switch
1	93012762	T	C	C	T	effect_switch
1	93264414	A	G	G	A	effect_switch
1	96291369	G	A	A	G	effect_switch
1	96603035	T	C	C	T	effect_switch
1	96924097	C	T	T	C	effect_switch
1	98315893	A	G	G	A	effect_switch
10	102447647	C	A	A	C	effect_switch
10	102703133	G	T	T	G	effect_switch
10	103937244	C	T	T	C	effect_switch
10	104635348	C	T	T	C	effect_switch
10	107573809	T	C	C	T	effect_switch
10	114765747	C	A	A	C	effect_switch
10	118650996	C	T	T	C	effect_switch
10	122068766	C	T	T	C	effect_switch
10	125220036	G	A	A	G	effect_switch
10	128824275	G	A	A	G	effect_switch
10	131128952	C	T	T	C	effect_switch
10	133978962	T	C	C	T	effect_switch
10	16751164	G	T	T	G	effect_switch
10	18549889	C	T	T	C	effect_switch
10	20905269	C	T	T	C	effect_switch
10	21830104	A	G	G	A	effect_switch
10	27515564	C	T	T	C	effect_switch
10	33857195	A	G	G	A	effect_switch
10	33987329	T	C	C	T	effect_switch
10	52356264	C	T	T	C	effect_switch
10	53673286	A	G	G	A	effect_switch
10	61842645	C	T	T	C	effect_switch
10	63053788	A	C	C	A	effect_switch
10	64934548	C	T	T	C	effect_switch
10	65191645	G	T	T	G	effect_switch
10	66626611	C	A	A	C	effect_switch
10	76054961	C	T	T	C	effect_switch
10	76363107	C	T	T	C	effect_switch
10	76617857	C	T	T	C	effect_switch
10	78760959	C	T	T	C	effect_switch
10	87490850	A	G	G	A	effect_switch
10	93038530	G	A	A	G	effect_switch
10	93810872	A	G	G	A	effect_switch
10	97254305	C	T	T	C	effect_switch
10	98989454	A	G	G	A	effect_switch
11	115044850	C	A	A	C	effect_switch
11	117032959	A	G	G	A	effect_switch
11	117076972	C	A	A	C	effect_switch
11	11765613	C	T	T	C	effect_switch
11	118941596	G	A	A	G	effect_switch
11	119818622	G	A	A	G	effect_switch
11	121922587	G	A	A	G	effect_switch
11	122534504	T	C	C	T	effect_switch
11	130796248	A	G	G	A	effect_switch
11	131452912	T	C	C	T	effect_switch
11	131942817	G	A	A	G	effect_switch
11	132641959	T	C	C	T	effect_switch
11	133767622	G	T	T	G	effect_switch
11	134601012	T	G	G	T	effect_switch
11	1483177	T	C	C	T	effect_switch
11	17405617	C	T	T	C	effect_switch
11	2234690	A	G	G	A	effect_switch
11	27385939	G	A	A	G	effect_switch
11	27679916	C	T	T	C	effect_switch
11	28763321	C	T	T	C	effect_switch
11	43692423	A	G	G	A	effect_switch
11	43934592	C	T	T	C	effect_switch
11	45426928	T	C	C	T	effect_switch
11	45709380	G	T	T	G	effect_switch
11	46141511	G	A	A	G	effect_switch
11	46605817	A	G	G	A	effect_switch
11	47268310	C	T	T	C	effect_switch
11	47529947	C	A	A	C	effect_switch
11	47825590	G	A	A	G	effect_switch
11	48333360	G	A	A	G	effect_switch
11	49459474	C	T	T	C	effect_switch
11	50344221	G	A	A	G	effect_switch
11	64049021	C	T	T	C	effect_switch
11	64360623	G	A	A	G	effect_switch
11	64773101	T	G	G	T	effect_switch
11	65278461	T	C	C	T	effect_switch
11	65639374	C	T	T	C	effect_switch
11	66050712	G	A	A	G	effect_switch
11	68179560	C	T	T	C	effect_switch
11	68699775	G	A	A	G	effect_switch
11	69446719	T	C	C	T	effect_switch
11	84776849	G	A	A	G	effect_switch
11	85233733	C	T	T	C	effect_switch
11	8639200	T	C	C	T	effect_switch
11	881639	T	C	C	T	effect_switch
11	89075754	A	G	G	A	effect_switch
11	89922417	A	G	G	A	effect_switch
11	93211764	A	G	G	A	effect_switch
12	103658096	A	G	G	A	effect_switch
12	108294381	A	G	G	A	effect_switch
12	110046698	C	T	T	C	effect_switch
12	110624668	G	A	A	G	effect_switch
12	111155947	C	T	T	C	effect_switch
12	113137572	A	G	G	A	effect_switch
12	114053655	A	G	G	A	effect_switch
12	114446456	C	T	T	C	effect_switch
12	116450006	T	C	C	T	effect_switch
12	117576767	C	T	T	C	effect_switch
12	118409548	G	A	A	G	effect_switch
12	121669268	C	T	T	C	effect_switch
12	122011598	T	C	C	T	effect_switch
12	122754101	T	C	C	T	effect_switch
12	123024476	G	T	T	G	effect_switch
12	123149068	A	G	G	A	effect_switch
12	123318455	G	A	A	G	effect_switch
12	123757504	G	T	T	G	effect_switch
12	124500725	T	C	C	T	effect_switch
12	133487774	G	A	A	G	effect_switch
12	16470918	T	C	C	T	effect_switch
12	17196832	A	G	G	A	effect_switch
12	18181460	G	A	A	G	effect_switch
12	19402989	A	G	G	A	effect_switch
12	23753927	T	G	G	T	effect_switch
12	33378498	T	C	C	T	effect_switch
12	38904810	A	C	C	A	effect_switch
12	41887940	C	T	T	C	effect_switch
12	49168798	C	A	A	C	effect_switch
12	49601042	C	T	T	C	effect_switch
12	50263148	G	A	A	G	effect_switch
12	53831064	C	T	T	C	effect_switch
12	56493822	A	C	C	A	effect_switch
12	56921304	G	A	A	G	effect_switch
12	57611285	A	G	G	A	effect_switch
12	57938565	A	G	G	A	effect_switch
12	60953472	C	A	A	C	effect_switch
12	62263645	A	C	C	A	effect_switch
12	68205604	A	G	G	A	effect_switch
12	72179446	C	T	T	C	effect_switch
12	82424100	G	A	A	G	effect_switch
12	89771903	T	C	C	T	effect_switch
12	90213070	C	T	T	C	effect_switch
12	90518449	C	T	T	C	effect_switch
12	97498717	T	G	G	T	effect_switch
12	97928437	C	T	T	C	effect_switch
12	991306	G	A	A	G	effect_switch
13	107854612	C	T	T	C	effect_switch
13	109835686	G	A	A	G	effect_switch
13	111880815	G	A	A	G	effect_switch
13	112188236	C	T	T	C	effect_switch
13	20616557	A	C	C	A	effect_switch
13	28012527	A	G	G	A	effect_switch
13	28648069	C	A	A	C	effect_switch
13	31012904	C	T	T	C	effect_switch
13	40788838	T	G	G	T	effect_switch
13	50963685	G	A	A	G	effect_switch
13	54104968	C	T	T	C	effect_switch
13	54396602	C	T	T	C	effect_switch
13	54828961	T	G	G	T	effect_switch
13	58368788	A	G	G	A	effect_switch
13	58626188	G	A	A	G	effect_switch
13	58953476	T	C	C	T	effect_switch
13	59266053	C	T	T	C	effect_switch
13	59841918	A	G	G	A	effect_switch
13	65480476	G	A	A	G	effect_switch
13	66205704	A	G	G	A	effect_switch
13	67472713	C	A	A	C	effect_switch
13	79580919	G	A	A	G	effect_switch
13	86477072	C	T	T	C	effect_switch
13	86729247	C	T	T	C	effect_switch
13	88789201	C	T	T	C	effect_switch
13	90395288	G	T	T	G	effect_switch
13	96609478	A	C	C	A	effect_switch
13	96982541	T	G	G	T	effect_switch
13	99245866	T	C	C	T	effect_switch
14	101144596	C	T	T	C	effect_switch
14	101529005	A	G	G	A	effect_switch
14	101539197	C	T	T	C	effect_switch
14	102740275	A	C	C	A	effect_switch
14	103246470	A	G	G	A	effect_switch
14	103988180	G	T	T	G	effect_switch
14	104332759	C	T	T	C	effect_switch
14	25927832	A	G	G	A	effect_switch
14	30430683	C	T	T	C	effect_switch
14	33292743	A	C	C	A	effect_switch
14	35367967	G	A	A	G	effect_switch
14	35630469	C	A	A	C	effect_switch
14	40100535	T	C	C	T	effect_switch
14	40845125	A	G	G	A	effect_switch
14	47303114	T	G	G	T	effect_switch
14	62360075	T	C	C	T	effect_switch
14	69789755	T	G	G	T	effect_switch
14	73314450	C	A	A	C	effect_switch
14	73757925	A	G	G	A	effect_switch
14	77547212	C	T	T	C	effect_switch
14	79681303	A	G	G	A	effect_switch
14	79939525	C	T	T	C	effect_switch
14	88390504	G	A	A	G	effect_switch
14	93761913	A	G	G	A	effect_switch
14	94023972	G	A	A	G	effect_switch
14	99700080	C	T	T	C	effect_switch
15	100692953	G	A	A	G	effect_switch
15	27035094	C	T	T	C	effect_switch
15	31843528	T	C	C	T	effect_switch
15	41339697	T	C	C	T	effect_switch
15	42012724	T	C	C	T	effect_switch
15	46316832	A	C	C	A	effect_switch
15	46586095	T	C	C	T	effect_switch
15	47921338	A	C	C	A	effect_switch
15	51898058	T	C	C	T	effect_switch
15	53077634	G	A	A	G	effect_switch
15	53409045	T	G	G	T	effect_switch
15	57120989	G	A	A	G	effect_switch
15	58844214	C	T	T	C	effect_switch
15	59123238	G	A	A	G	effect_switch
15	59450079	T	G	G	T	effect_switch
15	60908307	T	C	C	T	effect_switch
15	61445514	T	C	C	T	effect_switch
15	62367013	T	C	C	T	effect_switch
15	63793238	T	G	G	T	effect_switch
15	66593468	A	C	C	A	effect_switch
15	66889053	G	T	T	G	effect_switch
15	67710011	G	A	A	G	effect_switch
15	68072458	T	C	C	T	effect_switch
15	68347069	G	T	T	G	effect_switch
15	73074890	C	A	A	C	effect_switch
15	73633672	G	A	A	G	effect_switch
15	74278126	C	T	T	C	effect_switch
15	74563284	G	T	T	G	effect_switch
15	75027880	C	T	T	C	effect_switch
15	75440669	C	T	T	C	effect_switch
15	78012618	C	T	T	C	effect_switch
15	79403585	C	T	T	C	effect_switch
15	80989172	C	T	T	C	effect_switch
15	92573639	G	A	A	G	effect_switch
15	95271872	T	G	G	T	effect_switch
15	98255978	A	G	G	A	effect_switch
15	99222509	A	G	G	A	effect_switch
16	19642670	G	A	A	G	effect_switch
16	19942927	C	T	T	C	effect_switch
16	20245283	C	T	T	C	effect_switch
16	2097158	G	A	A	G	effect_switch
16	23804956	G	A	A	G	effect_switch
16	24525270	T	C	C	T	effect_switch
16	24733751	C	T	T	C	effect_switch
16	2797161	C	T	T	C	effect_switch
16	28348344	G	A	A	G	effect_switch
16	28632021	T	G	G	T	effect_switch
16	28883241	A	G	G	A	effect_switch
16	29994922	C	T	T	C	effect_switch
16	30623979	T	G	G	T	effect_switch
16	31011183	A	G	G	A	effect_switch
16	31362263	T	G	G	T	effect_switch
16	3708567	G	A	A	G	effect_switch
16	4015729	C	T	T	C	effect_switch
16	407723	G	A	A	G	effect_switch
16	49011249	G	A	A	G	effect_switch
16	4946584	G	A	A	G	effect_switch
16	53802494	C	T	T	C	effect_switch
16	54148628	C	T	T	C	effect_switch
16	56471410	T	C	C	T	effect_switch
16	6753239	A	G	G	A	effect_switch
16	68381978	A	G	G	A	effect_switch
16	69030692	C	T	T	C	effect_switch
16	69285510	C	T	T	C	effect_switch
16	69750849	C	T	T	C	effect_switch
16	70004172	T	G	G	T	effect_switch
16	70315911	T	C	C	T	effect_switch
16	70572605	G	T	T	G	effect_switch
16	70872625	G	A	A	G	effect_switch
16	71281716	G	A	A	G	effect_switch
16	71994932	A	G	G	A	effect_switch
16	72251132	C	T	T	C	effect_switch
16	72512491	A	C	C	A	effect_switch
16	72996162	G	A	A	G	effect_switch
16	73426890	C	T	T	C	effect_switch
16	74148932	G	A	A	G	effect_switch
16	76895693	A	G	G	A	effect_switch
16	81735012	G	A	A	G	effect_switch
16	8289396	A	G	G	A	effect_switch
16	89141490	C	T	T	C	effect_switch
16	9413353	C	T	T	C	effect_switch
16	9720130	C	A	A	C	effect_switch
17	15943910	T	C	C	T	effect_switch
17	1824305	C	A	A	C	effect_switch
17	21264396	C	T	T	C	effect_switch
17	2133571	T	C	C	T	effect_switch
17	28074563	T	G	G	T	effect_switch
17	28546914	C	T	T	C	effect_switch
17	28878817	A	G	G	A	effect_switch
17	31479035	T	C	C	T	effect_switch
17	31747629	A	G	G	A	effect_switch
17	34933059	G	A	A	G	effect_switch
17	39573713	A	G	G	A	effect_switch
17	41240277	T	C	C	T	effect_switch
17	41673845	G	A	A	G	effect_switch
17	42281282	G	T	T	G	effect_switch
17	44262496	T	C	C	T	effect_switch
17	45958054	T	C	C	T	effect_switch
17	46270606	T	C	C	T	effect_switch
17	46528350	C	T	T	C	effect_switch
17	46840541	T	G	G	T	effect_switch
17	47090785	C	T	T	C	effect_switch
17	4801163	C	A	A	C	effect_switch
17	51917844	A	C	C	A	effect_switch
17	56109863	T	C	C	T	effect_switch
17	61830761	G	A	A	G	effect_switch
17	65854602	C	T	T	C	effect_switch
17	7095507	C	T	T	C	effect_switch
17	71126631	G	A	A	G	effect_switch
17	71754545	C	T	T	C	effect_switch
17	78449948	C	T	T	C	effect_switch
17	78757626	A	G	G	A	effect_switch
17	79084367	G	A	A	G	effect_switch
17	80129970	C	T	T	C	effect_switch
18	1839339	C	T	T	C	effect_switch
18	21090023	A	G	G	A	effect_switch
18	22159869	T	C	C	T	effect_switch
18	31223776	A	G	G	A	effect_switch
18	36165574	A	G	G	A	effect_switch
18	39644247	G	T	T	G	effect_switch
18	39908776	C	T	T	C	effect_switch
18	40744790	C	A	A	C	effect_switch
18	41014155	T	C	C	T	effect_switch
18	42940499	G	T	T	G	effect_switch
18	44797697	C	T	T	C	effect_switch
18	45921214	G	A	A	G	effect_switch
18	50441817	T	G	G	T	effect_switch
18	51554446	G	T	T	G	effect_switch
18	52509833	C	T	T	C	effect_switch
18	56878362	G	A	A	G	effect_switch
18	57757813	G	A	A	G	effect_switch
18	57850422	G	T	T	G	effect_switch
18	58022640	C	T	T	C	effect_switch
18	58105429	A	G	G	A	effect_switch
18	58420595	C	T	T	C	effect_switch
18	58682276	T	C	C	T	effect_switch
18	60845884	T	C	C	T	effect_switch
18	63282992	C	T	T	C	effect_switch
18	69235860	T	C	C	T	effect_switch
18	7542241	A	G	G	A	effect_switch
19	12994140	T	C	C	T	effect_switch
19	13956525	A	G	G	A	effect_switch
19	18217147	T	C	C	T	effect_switch
19	18460956	G	A	A	G	effect_switch
19	18502374	C	A	A	C	effect_switch
19	18812785	A	G	G	A	effect_switch
19	1891992	G	A	A	G	effect_switch
19	19380596	G	T	T	G	effect_switch
19	19651140	A	G	G	A	effect_switch
19	1970021	C	T	T	C	effect_switch
19	2245622	G	A	A	G	effect_switch
19	30277729	C	T	T	C	effect_switch
19	30684064	G	A	A	G	effect_switch
19	31017177	C	T	T	C	effect_switch
19	34019685	C	A	A	C	effect_switch
19	34316705	T	C	C	T	effect_switch
19	3527110	G	T	T	G	effect_switch
19	4067314	C	T	T	C	effect_switch
19	45392254	C	T	T	C	effect_switch
19	45734751	A	G	G	A	effect_switch
19	47569003	G	A	A	G	effect_switch
19	49646006	A	G	G	A	effect_switch
19	51132746	G	A	A	G	effect_switch
19	51781455	G	A	A	G	effect_switch
2	100123030	A	G	G	A	effect_switch
2	100805996	C	A	A	C	effect_switch
2	104159202	G	T	T	G	effect_switch
2	104420858	G	A	A	G	effect_switch
2	105454590	T	C	C	T	effect_switch
2	105977776	G	A	A	G	effect_switch
2	12797853	C	T	T	C	effect_switch
2	133523605	G	A	A	G	effect_switch
2	142302503	G	T	T	G	effect_switch
2	142874787	A	C	C	A	effect_switch
2	143473080	G	T	T	G	effect_switch
2	143959096	C	A	A	C	effect_switch
2	145616899	G	A	A	G	effect_switch
2	146015229	G	A	A	G	effect_switch
2	147903802	G	A	A	G	effect_switch
2	151224579	A	G	G	A	effect_switch
2	156629693	C	T	T	C	effect_switch
2	159368720	G	A	A	G	effect_switch
2	161105876	G	A	A	G	effect_switch
2	164581241	T	G	G	T	effect_switch
2	165436055	A	G	G	A	effect_switch
2	166144850	G	T	T	G	effect_switch
2	166959505	T	C	C	T	effect_switch
2	171596129	G	A	A	G	effect_switch
2	172563922	G	A	A	G	effect_switch
2	172931559	A	C	C	A	effect_switch
2	175166636	G	A	A	G	effect_switch
2	181330750	T	C	C	T	effect_switch
2	181607676	A	C	C	A	effect_switch
2	182584021	C	A	A	C	effect_switch
2	193811641	T	C	C	T	effect_switch
2	198247147	T	C	C	T	effect_switch
2	198560623	T	C	C	T	effect_switch
2	198950240	G	A	A	G	effect_switch
2	203652838	T	C	C	T	effect_switch
2	204099222	A	G	G	A	effect_switch
2	205375909	C	A	A	C	effect_switch
2	205906146	T	C	C	T	effect_switch
2	207145906	G	T	T	G	effect_switch
2	207959238	T	C	C	T	effect_switch
2	208250522	T	G	G	T	effect_switch
2	211626075	A	G	G	A	effect_switch
2	211969338	A	G	G	A	effect_switch
2	212304841	A	G	G	A	effect_switch
2	213414265	A	G	G	A	effect_switch
2	219510320	C	T	T	C	effect_switch
2	220205146	C	T	T	C	effect_switch
2	229010960	A	C	C	A	effect_switch
2	230624929	C	T	T	C	effect_switch
2	236801872	A	G	G	A	effect_switch
2	241341322	T	C	C	T	effect_switch
2	25150116	C	A	A	C	effect_switch
2	25400665	A	G	G	A	effect_switch
2	26953582	T	G	G	T	effect_switch
2	28978074	C	T	T	C	effect_switch
2	35438175	A	G	G	A	effect_switch
2	36657992	T	G	G	T	effect_switch
2	40282202	G	A	A	G	effect_switch
2	41637688	T	C	C	T	effect_switch
2	420443	G	A	A	G	effect_switch
2	44719893	C	T	T	C	effect_switch
2	47002226	A	G	G	A	effect_switch
2	48954905	T	C	C	T	effect_switch
2	50692168	C	T	T	C	effect_switch
2	50835684	A	G	G	A	effect_switch
2	52654979	A	G	G	A	effect_switch
2	53861389	A	G	G	A	effect_switch
2	54269350	T	G	G	T	effect_switch
2	58068741	G	A	A	G	effect_switch
2	58576846	C	T	T	C	effect_switch
2	58935282	T	G	G	T	effect_switch
2	59189531	C	T	T	C	effect_switch
2	59313974	C	T	T	C	effect_switch
2	60203917	C	A	A	C	effect_switch
2	60700185	T	C	C	T	effect_switch
2	62857466	G	A	A	G	effect_switch
2	635864	A	G	G	A	effect_switch
2	86766153	T	C	C	T	effect_switch
2	950291	C	A	A	C	effect_switch
20	1410582	C	T	T	C	effect_switch
20	15816236	T	C	C	T	effect_switch
20	16541089	T	C	C	T	effect_switch
20	17196880	T	C	C	T	effect_switch
20	21385659	T	C	C	T	effect_switch
20	24793964	A	G	G	A	effect_switch
20	25085228	T	C	C	T	effect_switch
20	25190036	G	A	A	G	effect_switch
20	25590744	A	G	G	A	effect_switch
20	29539588	G	T	T	G	effect_switch
20	29811317	T	G	G	T	effect_switch
20	30115523	G	A	A	G	effect_switch
20	30649834	T	C	C	T	effect_switch
20	31028723	A	G	G	A	effect_switch
20	32553095	C	T	T	C	effect_switch
20	33289225	T	C	C	T	effect_switch
20	34646012	T	C	C	T	effect_switch
20	35276585	C	A	A	C	effect_switch
20	41990761	T	C	C	T	effect_switch
20	43536455	C	T	T	C	effect_switch
20	44907927	A	G	G	A	effect_switch
20	47498117	G	A	A	G	effect_switch
20	47930229	C	T	T	C	effect_switch
20	51194941	T	C	C	T	effect_switch
20	53453326	A	G	G	A	effect_switch
20	54423296	T	G	G	T	effect_switch
20	62130403	G	T	T	G	effect_switch
20	62692440	A	G	G	A	effect_switch
20	6634895	T	C	C	T	effect_switch
20	9047668	G	A	A	G	effect_switch
21	17775303	T	C	C	T	effect_switch
21	34214646	C	T	T	C	effect_switch
21	40288577	G	A	A	G	effect_switch
21	40644170	T	C	C	T	effect_switch
21	41427168	A	C	C	A	effect_switch
21	42653237	A	G	G	A	effect_switch
21	46581798	T	C	C	T	effect_switch
21	48048773	A	G	G	A	effect_switch
22	19949013	C	T	T	C	effect_switch
22	36959219	G	A	A	G	effect_switch
22	40690385	A	G	G	A	effect_switch
22	40987730	T	G	G	T	effect_switch
22	41516608	A	G	G	A	effect_switch
22	41804716	G	A	A	G	effect_switch
22	42592239	C	T	T	C	effect_switch
22	48386670	C	T	T	C	effect_switch
22	48871019	G	A	A	G	effect_switch
22	50709495	A	G	G	A	effect_switch
3	10057466	G	A	A	G	effect_switch
3	104612394	C	T	T	C	effect_switch
3	107385668	C	T	T	C	effect_switch
3	107888841	T	G	G	T	effect_switch
3	108188755	A	C	C	A	effect_switch
3	108440613	A	C	C	A	effect_switch
3	114415926	A	G	G	A	effect_switch
3	11626464	T	C	C	T	effect_switch
3	117805617	T	C	C	T	effect_switch
3	118151652	A	C	C	A	effect_switch
3	123089834	C	T	T	C	effect_switch
3	123211064	G	T	T	G	effect_switch
3	12329452	C	T	T	C	effect_switch
3	125262228	G	A	A	G	effect_switch
3	127715518	C	T	T	C	effect_switch
3	128189391	T	G	G	T	effect_switch
3	12945271	A	G	G	A	effect_switch
3	131623019	A	C	C	A	effect_switch
3	134665159	G	A	A	G	effect_switch
3	135710841	C	A	A	C	effect_switch
3	136020541	T	C	C	T	effect_switch
3	136328270	T	C	C	T	effect_switch
3	136609838	T	C	C	T	effect_switch
3	141280273	T	C	C	T	effect_switch
3	141691407	G	A	A	G	effect_switch
3	147716498	T	C	C	T	effect_switch
3	156379637	C	T	T	C	effect_switch
3	156880688	A	G	G	A	effect_switch
3	15717844	C	T	T	C	effect_switch
3	157947184	T	C	C	T	effect_switch
3	161425444	G	A	A	G	effect_switch
3	168228135	C	T	T	C	effect_switch
3	170734377	T	C	C	T	effect_switch
3	171129859	T	C	C	T	effect_switch
3	173114305	A	G	G	A	effect_switch
3	180775134	C	T	T	C	effect_switch
3	181329682	T	C	C	T	effect_switch
3	183486117	T	G	G	T	effect_switch
3	183976103	C	T	T	C	effect_switch
3	185288598	A	G	G	A	effect_switch
3	185826740	T	G	G	T	effect_switch
3	18674644	A	C	C	A	effect_switch
3	188001014	C	T	T	C	effect_switch
3	194876993	C	T	T	C	effect_switch
3	20432033	G	A	A	G	effect_switch
3	20754810	T	C	C	T	effect_switch
3	30093254	T	C	C	T	effect_switch
3	35117776	T	C	C	T	effect_switch
3	35368006	C	A	A	C	effect_switch
3	41308348	T	C	C	T	effect_switch
3	42329113	G	T	T	G	effect_switch
3	42418446	A	G	G	A	effect_switch
3	43729288	T	G	G	T	effect_switch
3	44028764	C	T	T	C	effect_switch
3	46835250	T	C	C	T	effect_switch
3	47093206	C	A	A	C	effect_switch
3	47530595	G	A	A	G	effect_switch
3	47817007	G	T	T	G	effect_switch
3	48405661	T	C	C	T	effect_switch
3	49033485	T	G	G	T	effect_switch
3	49414791	C	T	T	C	effect_switch
3	49666964	C	A	A	C	effect_switch
3	49920571	T	C	C	T	effect_switch
3	50029386	T	G,TTATG	G	T	effect_switch
3	50174184	C	T	T	C	effect_switch
3	50450304	T	C	C	T	effect_switch
3	50919168	C	A	A	C	effect_switch
3	51847709	G	A	A	G	effect_switch
3	52268866	T	C	C	T	effect_switch
3	52536514	G	A	A	G	effect_switch
3	52833805	C	A	A	C	effect_switch
3	53140603	T	C	C	T	effect_switch
3	53778875	G	T	T	G	effect_switch
3	62112198	T	C	C	T	effect_switch
3	62459819	A	C	C	A	effect_switch
3	62713263	T	G	G	T	effect_switch
3	69925128	G	A	A	G	effect_switch
3	70540192	A	G	G	A	effect_switch
3	70881429	C	T	T	C	effect_switch
3	78458928	T	C	C	T	effect_switch
3	8143304	T	C	C	T	effect_switch
3	81802418	A	C	C	A	effect_switch
3	82710898	G	A	A	G	effect_switch
3	83163385	T	C	C	T	effect_switch
3	83631491	A	C	C	A	effect_switch
3	83954236	G	A	A	G	effect_switch
3	84211693	G	T	T	G	effect_switch
3	84897951	C	T	T	C	effect_switch
3	85508427	G	A	A	G	effect_switch
3	85861064	T	C	C	T	effect_switch
3	86538010	A	G	G	A	effect_switch
3	87981899	C	T	T	C	effect_switch
3	88254820	T	C	C	T	effect_switch
3	88526986	C	T	T	C	effect_switch
3	88789443	G	T	T	G	effect_switch
3	89527937	T	C	C	T	effect_switch
3	89778009	T	C	C	T	effect_switch
3	90503193	G	A	A	G	effect_switch
3	93508203	A	C	C	A	effect_switch
3	93775515	G	T	T	G	effect_switch
3	9498143	G	A	A	G	effect_switch
4	100239319	T	C	C	T	effect_switch
4	102182199	A	C	C	A	effect_switch
4	102456330	G	A	A	G	effect_switch
4	102708997	C	A	A	C	effect_switch
4	103188709	C	T	T	C	effect_switch
4	112686354	G	A	A	G	effect_switch
4	113323430	C	A	A	C	effect_switch
4	130724740	T	C	C	T	effect_switch
4	137083193	A	C	C	A	effect_switch
4	140863365	A	C	C	A	effect_switch
4	143125948	C	T	T	C	effect_switch
4	145982563	A	G	G	A	effect_switch
4	147354089	C	T	T	C	effect_switch
4	152931436	T	C	C	T	effect_switch
4	162129844	G	A	A	G	effect_switch
4	16605178	C	T	T	C	effect_switch
4	171635471	C	T	T	C	effect_switch
4	18005123	A	G	G	A	effect_switch
4	180167906	G	A	A	G	effect_switch
4	18511738	A	G	G	A	effect_switch
4	18778872	A	G	G	A	effect_switch
4	19094359	C	T	T	C	effect_switch
4	20120863	A	G	G	A	effect_switch
4	25408838	G	A	A	G	effect_switch
4	30842780	A	G	G	A	effect_switch
4	3298800	T	C	C	T	effect_switch
4	34926958	T	C	C	T	effect_switch
4	38698924	C	T	T	C	effect_switch
4	49064487	A	G	G	A	effect_switch
4	49322671	A	C	C	A	effect_switch
4	52932825	C	T	T	C	effect_switch
4	54574365	G	A	A	G	effect_switch
4	55501728	A	G	G	A	effect_switch
4	60253877	A	G	G	A	effect_switch
4	65651232	T	G	G	T	effect_switch
4	67802992	A	G	G	A	effect_switch
4	77028450	G	A	A	G	effect_switch
4	80717182	A	G	G	A	effect_switch
4	89054667	A	G	G	A	effect_switch
4	91259127	G	A	A	G	effect_switch
4	94407841	G	T	T	G	effect_switch
4	94990661	A	G	G	A	effect_switch
4	96153214	A	G	G	A	effect_switch
5	102043687	G	A	A	G	effect_switch
5	105870033	T	G	G	T	effect_switch
5	106377791	A	G	G	A	effect_switch
5	106877108	T	C	C	T	effect_switch
5	107496102	T	C	C	T	effect_switch
5	111526308	C	T	T	C	effect_switch
5	112162299	C	A	A	C	effect_switch
5	112460023	A	G	G	A	effect_switch
5	113987780	G	A	A	G	effect_switch
5	115709156	A	C	C	A	effect_switch
5	122657199	G	A	A	G	effect_switch
5	130443182	A	G	G	A	effect_switch
5	133861663	C	T	T	C	effect_switch
5	139080745	A	G	G	A	effect_switch
5	139714564	C	T	T	C	effect_switch
5	140990108	C	T	T	C	effect_switch
5	144485978	G	A	A	G	effect_switch
5	151267073	A	G	G	A	effect_switch
5	152778918	C	T	T	C	effect_switch
5	153108558	T	C	C	T	effect_switch
5	153544512	T	C	C	T	effect_switch
5	158271680	T	C	C	T	effect_switch
5	159984492	C	T	T	C	effect_switch
5	167001890	T	C	C	T	effect_switch
5	167847460	T	G	G	T	effect_switch
5	170529335	C	T	T	C	effect_switch
5	173277247	T	C	C	T	effect_switch
5	176653054	G	A	A	G	effect_switch
5	27174110	T	C	C	T	effect_switch
5	3488462	G	A	A	G	effect_switch
5	43152216	T	C	C	T	effect_switch
5	50679459	A	G	G	A	effect_switch
5	50910546	C	A	A	C	effect_switch
5	50954977	G	T	T	G	effect_switch
5	59342315	A	G	G	A	effect_switch
5	60732552	C	A	A	C	effect_switch
5	62695950	A	G	G	A	effect_switch
5	63020706	T	C	C	T	effect_switch
5	63967322	A	G	G	A	effect_switch
5	66200783	C	T	T	C	effect_switch
5	74480288	T	C	C	T	effect_switch
5	74748505	C	T	T	C	effect_switch
5	75003678	T	C	C	T	effect_switch
5	77380723	G	T	T	G	effect_switch
5	80830788	A	G	G	A	effect_switch
5	86727566	T	C	C	T	effect_switch
5	87355006	G	A	A	G	effect_switch
5	87969937	T	C	C	T	effect_switch
5	92622421	G	A	A	G	effect_switch
5	94215894	T	C	C	T	effect_switch
5	96080934	C	T	T	C	effect_switch
6	100629078	T	C	C	T	effect_switch
6	101127213	T	C	C	T	effect_switch
6	119508871	C	T	T	C	effect_switch
6	12142817	A	G	G	A	effect_switch
6	123788961	G	A	A	G	effect_switch
6	126083658	G	A	A	G	effect_switch
6	130384187	C	T	T	C	effect_switch
6	13180454	T	C	C	T	effect_switch
6	131897278	C	T	T	C	effect_switch
6	141362282	C	T	T	C	effect_switch
6	141779994	A	G	G	A	effect_switch
6	147486764	C	T	T	C	effect_switch
6	153375907	C	T	T	C	effect_switch
6	154333183	T	C	C	T	effect_switch
6	156685642	A	G	G	A	effect_switch
6	163271833	C	T	T	C	effect_switch
6	18492350	G	T	T	G	effect_switch
6	18862440	A	G	G	A	effect_switch
6	20488897	A	G	G	A	effect_switch
6	21919387	G	A	A	G	effect_switch
6	23876240	T	C	C	T	effect_switch
6	24749104	T	C	C	T	effect_switch
6	25772047	A	G	G	A	effect_switch
6	26095931	G	A	A	G	effect_switch
6	26473083	A	G	G	A	effect_switch
6	26759030	A	C	C	A	effect_switch
6	27329788	A	C	C	A	effect_switch
6	28270584	T	C	C	T	effect_switch
6	28578286	A	G	G	A	effect_switch
6	29909219	T	C	C	T	effect_switch
6	30584133	G	A	A	G	effect_switch
6	31350303	T	G	G	T	effect_switch
6	31613739	T	C	C	T	effect_switch
6	31997909	C	A	A	C	effect_switch
6	32360849	G	T	T	G	effect_switch
6	32389997	C	T	T	C	effect_switch
6	32663448	G	A	A	G	effect_switch
6	33308607	A	G	G	A	effect_switch
6	34072215	C	T	T	C	effect_switch
6	34688946	T	C	C	T	effect_switch
6	34949451	C	T	T	C	effect_switch
6	35206553	C	A	A	C	effect_switch
6	35477032	A	G	G	A	effect_switch
6	40362023	C	T	T	C	effect_switch
6	41748352	A	G	G	A	effect_switch
6	42588244	G	T	T	G	effect_switch
6	43757896	C	A	A	C	effect_switch
6	50366145	C	T	T	C	effect_switch
6	50816887	G	T	T	G	effect_switch
6	51145594	A	G	G	A	effect_switch
6	51487416	C	T	T	C	effect_switch
6	51760527	C	T	T	C	effect_switch
6	55190291	C	T	T	C	effect_switch
6	5979069	T	C	C	T	effect_switch
6	69761994	A	G	G	A	effect_switch
6	70195719	A	C	C	A	effect_switch
6	73742152	G	A	A	G	effect_switch
6	83433228	G	A	A	G	effect_switch
6	84713292	A	G	G	A	effect_switch
6	9510030	C	T	T	C	effect_switch
6	97764299	C	T	T	C	effect_switch
6	98014794	G	A	A	G	effect_switch
6	98421721	T	C	C	T	effect_switch
6	98771197	G	A	A	G	effect_switch
7	100800635	G	A	A	G	effect_switch
7	103416541	C	A	A	C	effect_switch
7	109218983	C	A	A	C	effect_switch
7	113035833	C	T	T	C	effect_switch
7	113483569	A	G	G	A	effect_switch
7	114352615	G	A	A	G	effect_switch
7	114686008	C	T	T	C	effect_switch
7	121964349	C	T	T	C	effect_switch
7	1270699	G	A	A	G	effect_switch
7	130417814	G	A	A	G	effect_switch
7	137435925	T	G	G	T	effect_switch
7	138817193	T	C	C	T	effect_switch
7	139885277	G	T	T	G	effect_switch
7	14645949	A	G	G	A	effect_switch
7	150645534	T	G	G	T	effect_switch
7	157984182	A	G	G	A	effect_switch
7	1856669	A	G	G	A	effect_switch
7	19778086	G	A	A	G	effect_switch
7	24354300	A	G	G	A	effect_switch
7	26698848	A	G	G	A	effect_switch
7	26971786	T	C	C	T	effect_switch
7	28192280	C	T	T	C	effect_switch
7	3125220	C	T	T	C	effect_switch
7	32369148	A	G	G	A	effect_switch
7	39054538	C	T	T	C	effect_switch
7	39448936	C	T	T	C	effect_switch
7	44784697	C	T	T	C	effect_switch
7	49616203	G	A	A	G	effect_switch
7	50577968	T	C	C	T	effect_switch
7	69257234	G	T	T	G	effect_switch
7	69789374	A	G	G	A	effect_switch
7	70106061	C	T	T	C	effect_switch
7	71437104	A	G	G	A	effect_switch
7	71720681	G	A	A	G	effect_switch
7	72406607	G	A	A	G	effect_switch
7	74220751	C	T	T	C	effect_switch
7	74489486	T	C	C	T	effect_switch
7	75050086	T	C	C	T	effect_switch
7	76686511	G	A	A	G	effect_switch
7	77421817	G	T	T	G	effect_switch
7	77829768	G	A	A	G	effect_switch
7	78122263	A	G	G	A	effect_switch
7	98725348	T	G	G	T	effect_switch
7	99107727	C	A	A	C	effect_switch
8	10070612	C	A	A	C	effect_switch
8	101969528	T	C	C	T	effect_switch
8	10494738	A	C	C	A	effect_switch
8	10787612	T	C	C	T	effect_switch
8	11069960	C	T	T	C	effect_switch
8	11450422	A	G	G	A	effect_switch
8	116416131	T	C	C	T	effect_switch
8	116671848	A	G	G	A	effect_switch
8	116926700	C	T	T	C	effect_switch
8	11830150	C	T	T	C	effect_switch
8	118884379	A	G	G	A	effect_switch
8	126482077	A	G	G	A	effect_switch
8	132884311	A	C	C	A	effect_switch
8	14095763	A	G	G	A	effect_switch
8	142617096	G	T	T	G	effect_switch
8	143300279	G	A	A	G	effect_switch
8	14356833	G	A	A	G	effect_switch
8	15560370	C	T	T	C	effect_switch
8	20668624	G	T	T	G	effect_switch
8	21090185	T	C	C	T	effect_switch
8	23388326	A	G	G	A	effect_switch
8	25666169	C	T	T	C	effect_switch
8	27985864	G	A	A	G	effect_switch
8	2933476	G	A	A	G	effect_switch
8	30863938	T	C	C	T	effect_switch
8	32412304	T	G	G	T	effect_switch
8	38333062	T	G	G	T	effect_switch
8	4128311	C	T	T	C	effect_switch
8	4288577	G	T	T	G	effect_switch
8	62054463	C	A	A	C	effect_switch
8	67205241	A	C	C	A	effect_switch
8	68195769	T	C	C	T	effect_switch
8	73435964	G	A	A	G	effect_switch
8	76518326	T	G	G	T	effect_switch
8	76786941	C	T	T	C	effect_switch
8	77238392	A	G	G	A	effect_switch
8	8088230	T	C	C	T	effect_switch
8	85081619	T	G	G	T	effect_switch
8	85523756	C	T	T	C	effect_switch
8	8639740	A	G	G	A	effect_switch
8	87342875	A	G	G	A	effect_switch
8	87762607	A	G	G	A	effect_switch
8	8890814	A	G	G	A	effect_switch
8	89637919	T	C	C	T	effect_switch
8	9146270	C	T	T	C	effect_switch
8	9493927	T	C	C	T	effect_switch
8	95583809	G	A	A	G	effect_switch
8	9796321	C	T	T	C	effect_switch
9	102119090	G	A	A	G	effect_switch
9	102861613	T	G	G	T	effect_switch
9	103113652	C	A	A	C	effect_switch
9	109072075	T	G	G	T	effect_switch
9	11452408	T	C	C	T	effect_switch
9	117890567	G	A	A	G	effect_switch
9	11832155	A	G	G	A	effect_switch
9	118644190	T	C	C	T	effect_switch
9	120377178	T	C	C	T	effect_switch
9	124623873	A	G	G	A	effect_switch
9	126093999	C	T	T	C	effect_switch
9	127060431	C	T	T	C	effect_switch
9	129460914	A	G	G	A	effect_switch
9	131026108	G	A	A	G	effect_switch
9	134849254	G	A	A	G	effect_switch
9	137985115	C	T	T	C	effect_switch
9	13941396	T	C	C	T	effect_switch
9	140265782	C	T	T	C	effect_switch
9	140648011	G	T	T	G	effect_switch
9	14777395	G	A	A	G	effect_switch
9	15573582	A	G	G	A	effect_switch
9	15880555	A	G	G	A	effect_switch
9	16595649	C	A	A	C	effect_switch
9	2201555	T	G	G	T	effect_switch
9	23228275	G	A	A	G	effect_switch
9	27777012	T	C	C	T	effect_switch
9	28414625	C	T	T	C	effect_switch
9	29708929	G	A	A	G	effect_switch
9	30823761	A	G	G	A	effect_switch
9	36992547	G	T	T	G	effect_switch
9	73777777	C	T	T	C	effect_switch
9	80457276	A	G	G	A	effect_switch
9	81370555	G	A	A	G	effect_switch
9	84188751	G	A	A	G	effect_switch
9	8845598	A	G	G	A	effect_switch
9	92207308	A	G	G	A	effect_switch
9	94186973	C	A	A	C	effect_switch
9	96433396	G	A	A	G	effect_switch

## Sheet: SupplementaryTable4
Indiv	PGS.with.normalized.missing	PGS.with.replaced.missing	percentile	decile	quartile	n.missing.genotypes	percent.missing.genotypes	bcr_patient_barcode	bcr_patient_uuid	acronym	gender	vital_status	days_to_birth	days_to_last_followup	days_to_initial_pathologic_diagnosis	age_at_initial_pathologic_diagnosis	icd_10	tissue_retrospective_collection_indicator	icd_o_3_histology	tissue_prospective_collection_indicator	history_of_neoadjuvant_treatment	icd_o_3_site	tumor_tissue_site	new_tumor_event_after_initial_treatment	radiation_therapy	race	prior_dx	ethnicity	informed_consent_verified	person_neoplasm_cancer_status	patient_id	year_of_initial_pathologic_diagnosis	histological_type	tissue_source_site	form_completion_date	pathologic_T	pathologic_M	pathologic_N	system_version	pathologic_stage	postoperative_rx_tx	initial_pathologic_diagnosis_method	residual_tumor	neoplasm_histologic_grade	height	weight	microarray_id_1	microarray_id_2	bcr_sample_barcode
AMAZE_p_TCGASNP_b86_87_88_N_GenomeWideSNP_6_A12_735438_AMAZE_p_TCGASNP_b86_87_88_N_GenomeWideSNP_6_A12_735438	-0.000285546	-0.643621	0.901027	10	4	0	0	TCGA-C4-A0F7	ca554128-da9d-4f37-9560-ca083509e01d	BLCA	MALE	Dead	-28428	NA	0	77	C67.9	YES	8120/3	NO	No	C67.9	Bladder	NA	NA	NA	Yes	NA	YES	WITH TUMOR	A0F7	2008	Muscle invasive urothelial carcinoma (pT2 or above)	C4	2010-08-19	T4b	M0	N2	6th	Stage IV	NA	Other method, specify:	NA	High Grade	172	70	AMAZE_p_TCGASNP_b86_87_88_N_GenomeWideSNP_6_A12_735438	AMAZE_p_TCGASNP_b86_87_88_N_GenomeWideSNP_6_A12_735438	TCGA-C4-A0F7
AMAZE_p_TCGASNP_b86_87_88_N_GenomeWideSNP_6_B03_735512_AMAZE_p_TCGASNP_b86_87_88_N_GenomeWideSNP_6_B03_735512	-0.000545626	-1.22984	0.390289	4	2	0	0	TCGA-CU-A0YN	679a6869-2ce9-4472-8db1-8869e2c1a440	BLCA	MALE	Dead	-21927	NA	0	60	C67.9	YES	8130/3	NO	No	C67.9	Bladder	NO	NO	WHITE	No	NOT HISPANIC OR LATINO	YES	NA	A0YN	2005	Muscle invasive urothelial carcinoma (pT2 or above)	CU	2011-01-05	T3a	M0	N0	6th	Stage III	NA	Transurethral resection (TURBT)	NA	High Grade	178	67.4	AMAZE_p_TCGASNP_b86_87_88_N_GenomeWideSNP_6_B03_735512	AMAZE_p_TCGASNP_b86_87_88_N_GenomeWideSNP_6_B03_735512	TCGA-CU-A0YN
AMAZE_p_TCGASNP_b86_87_88_N_GenomeWideSNP_6_C12_735510_AMAZE_p_TCGASNP_b86_87_88_N_GenomeWideSNP_6_C12_735510	-0.00053417	-1.20402	0.4155	5	2	0	0	TCGA-C4-A0F6	4ff9b4f2-6d04-4fed-8796-155902a8bf28	BLCA	FEMALE	Alive	-29951	700	0	82	C67.9	YES	8120/3	NO	No	C67.9	Bladder	NO	[Unknown]	NA	No	NA	YES	TUMOR FREE	A0F6	2008	Muscle invasive urothelial carcinoma (pT2 or above)	C4	2010-08-19	T3b	M0	N0	6th	Stage III	NA	Other method, specify:	NA	High Grade	170	68	AMAZE_p_TCGASNP_b86_87_88_N_GenomeWideSNP_6_C12_735510	AMAZE_p_TCGASNP_b86_87_88_N_GenomeWideSNP_6_C12_735510	TCGA-C4-A0F6
AMAZE_p_TCGASNP_b86_87_88_N_GenomeWideSNP_6_D01_735568_AMAZE_p_TCGASNP_b86_87_88_N_GenomeWideSNP_6_D01_735568	-0.000142555	-0.321319	0.966387	10	4	0	0	TCGA-BL-A13J	556fcbc8-172a-4af1-8822-ae036e8d68e8	BLCA	MALE	Dead	-23927	NA	0	65	C67.4	NO	8120/3	YES	No	C67.4	Bladder	NA	NO	WHITE	No	NOT HISPANIC OR LATINO	YES	WITH TUMOR	A13J	2010	Muscle invasive urothelial carcinoma (pT2 or above)	BL	2011-02-25	T4	M0	N2	NA	Stage IV	NA	Transurethral resection (TURBT)	NA	High Grade	172	68	AMAZE_p_TCGASNP_b86_87_88_N_GenomeWideSNP_6_D01_735568	AMAZE_p_TCGASNP_b86_87_88_N_GenomeWideSNP_6_D01_735568	TCGA-BL-A13J
AMAZE_p_TCGASNP_b86_87_88_N_GenomeWideSNP_6_F01_735508_AMAZE_p_TCGASNP_b86_87_88_N_GenomeWideSNP_6_F01_735508	-0.000531752	-1.19857	0.426704	5	2	0	0	TCGA-C4-A0F1	ab20d2d5-ea10-4aba-b495-fbe7b18bb394	BLCA	MALE	Alive	-26178	89	0	71	C67.9	YES	8120/3	NO	No	C67.9	Bladder	NA	NA	NA	No	NA	YES	TUMOR FREE	A0F1	2006	Muscle invasive urothelial carcinoma (pT2 or above)	C4	2010-08-19	T3b	M0	N0	5th	Stage III	NA	Other method, specify:	NA	High Grade	176	82	AMAZE_p_TCGASNP_b86_87_88_N_GenomeWideSNP_6_F01_735508	AMAZE_p_TCGASNP_b86_87_88_N_GenomeWideSNP_6_F01_735508	TCGA-C4-A0F1
AMAZE_p_TCGASNP_b86_87_88_N_GenomeWideSNP_6_F04_735574_AMAZE_p_TCGASNP_b86_87_88_N_GenomeWideSNP_6_F04_735574	-0.000862167	-1.94332	0.0242764	1	1	0	0	TCGA-CU-A0YR	811b3950-36e7-485f-bc48-aca1eee2ddef	BLCA	MALE	Dead	-30674	219	0	83	C67.9	YES	8120/3	NO	No	C67.9	Bladder	YES	NO	WHITE	No	NOT HISPANIC OR LATINO	YES	WITH TUMOR	A0YR	2010	Muscle invasive urothelial carcinoma (pT2 or above)	CU	2011-01-05	T2	M0	N2	NA	Stage IV	NA	Transurethral resection (TURBT)	NA	High Grade	177.8	75.4	AMAZE_p_TCGASNP_b86_87_88_N_GenomeWideSNP_6_F04_735574	AMAZE_p_TCGASNP_b86_87_88_N_GenomeWideSNP_6_F04_735574	TCGA-CU-A0YR
AMAZE_p_TCGASNP_b86_87_88_N_GenomeWideSNP_6_H03_735488_AMAZE_p_TCGASNP_b86_87_88_N_GenomeWideSNP_6_H03_735488	-0.000445457	-1.00406	0.619048	7	3	0	0	TCGA-C4-A0EZ	05935f1d-77c2-46ca-b87a-7a84bce38afd	BLCA	FEMALE	Dead	-25202	NA	0	69	C67.9	YES	8120/3	NO	No	C67.9	Bladder	NO	NO	NA	Yes	NA	YES	WITH TUMOR	A0EZ	2006	Muscle invasive urothelial carcinoma (pT2 or above)	C4	2010-08-19	T3a	M1	N1	5th	Stage IV	NA	Other method, specify:	NA	High Grade	169	76	AMAZE_p_TCGASNP_b86_87_88_N_GenomeWideSNP_6_H03_735488	AMAZE_p_TCGASNP_b86_87_88_N_GenomeWideSNP_6_H03_735488	TCGA-C4-A0EZ
AMAZE_p_TCGASNP_b86_87_88_N_GenomeWideSNP_6_H05_735410_AMAZE_p_TCGASNP_b86_87_88_N_GenomeWideSNP_6_H05_735410	-0.00037182	-0.838083	0.769374	8	4	0	0	TCGA-C4-A0F0	40398c03-a9cc-476b-9ee9-aecf161be43f	BLCA	MALE	Alive	-22068	59	0	60	C67.9	YES	8120/3	NO	No	C67.9	Bladder	[Unknown]	NA	NA	No	NA	YES	TUMOR FREE	A0F0	2007	Muscle invasive urothelial carcinoma (pT2 or above)	C4	2010-08-19	T2b	M0	N0	5th	Stage II	NA	Other method, specify:	NA	High Grade	183	80	AMAZE_p_TCGASNP_b86_87_88_N_GenomeWideSNP_6_H05_735410	AMAZE_p_TCGASNP_b86_87_88_N_GenomeWideSNP_6_H05_735410	TCGA-C4-A0F0
AVISO_p_4TCGA_242_238_250_mN_GenomeWideSNP_6_B08_1231594_AVISO_p_4TCGA_242_238_250_mN_GenomeWideSNP_6_B08_1231594	-0.000476348	-1.07369	0.54902	6	3	0	0	TCGA-BT-A42B	DB84C62D-6904-4EA8-8E51-1262B8D6FF90	BLCA	MALE	Dead	-21788	469	0	59	C67.2	NO	8130/3	YES	No	C67.2	Bladder	NO	NO	WHITE	No	NOT HISPANIC OR LATINO	YES	NA	A42B	2011	Muscle invasive urothelial carcinoma (pT2 or above)	BT	2013-01-04	T3a	MX	N1	7th	Stage IV	YES	Transurethral resection (TURBT)	NA	High Grade	177	185	AVISO_p_4TCGA_242_238_250_mN_GenomeWideSNP_6_B08_1231594	AVISO_p_4TCGA_242_238_250_mN_GenomeWideSNP_6_B08_1231594	TCGA-BT-A42B
AVISO_p_4TCGA_242_238_250_mN_GenomeWideSNP_6_B10_1231632_AVISO_p_4TCGA_242_238_250_mN_GenomeWideSNP_6_B10_1231632	-0.00036122	-0.81419	0.794585	8	4	0	0	TCGA-BT-A42C	B9808EF9-E917-45F9-9E0F-B86F7834B5FF	BLCA	MALE	Alive	-23584	873	0	64	C67.2	NO	8130/3	YES	No	C67.2	Bladder	NO	NO	WHITE	Yes	NOT HISPANIC OR LATINO	YES	TUMOR FREE	A42C	2011	Muscle invasive urothelial carcinoma (pT2 or above)	BT	2013-01-10	NA	M0	N0	7th	Stage II	NO	NA	NA	High Grade	152	59	AVISO_p_4TCGA_242_238_250_mN_GenomeWideSNP_6_B10_1231632	AVISO_p_4TCGA_242_238_250_mN_GenomeWideSNP_6_B10_1231632	TCGA-BT-A42C
AVISO_p_4TCGA_242_238_250_mN_GenomeWideSNP_6_B11_1231590_AVISO_p_4TCGA_242_238_250_mN_GenomeWideSNP_6_B11_1231590	-0.000379511	-0.855419	0.755369	8	4	0	0	TCGA-GV-A40E	AA6142AF-BAD7-493C-98A0-FD070DE39073	BLCA	MALE	Dead	-27569	195	0	75	C67.9	NO	8120/3	YES	No	C67.9	Bladder	YES	NO	WHITE	Yes	NOT HISPANIC OR LATINO	YES	TUMOR FREE	A40E	2012	Muscle invasive urothelial carcinoma (pT2 or above)	GV	2012-08-27	NA	MX	NX	7th	Stage II	NO	Transurethral resection (TURBT)	NA	High Grade	178	115	AVISO_p_4TCGA_242_238_250_mN_GenomeWideSNP_6_B11_1231590	AVISO_p_4TCGA_242_238_250_mN_GenomeWideSNP_6_B11_1231590	TCGA-GV-A40E
AVISO_p_4TCGA_242_238_250_mN_GenomeWideSNP_6_B12_1231468_AVISO_p_4TCGA_242_238_250_mN_GenomeWideSNP_6_B12_1231468	-0.000588221	-1.32585	0.319328	4	2	0	0	TCGA-DK-A3WW	2AB0FB7B-AD2A-403D-9411-712974CCD878	BLCA	MALE	Alive	-20909	633	0	57	C67.4	NO	8120/3	YES	No	C67.4	Bladder	NO	NO	WHITE	No	NOT HISPANIC OR LATINO	YES	TUMOR FREE	A3WW	2011	Muscle invasive urothelial carcinoma (pT2 or above)	DK	2012-08-31	T3	M0	N0	7th	Stage III	YES	Transurethral resection (TURBT)	NA	High Grade	186	85	AVISO_p_4TCGA_242_238_250_mN_GenomeWideSNP_6_B12_1231468	AVISO_p_4TCGA_242_238_250_mN_GenomeWideSNP_6_B12_1231468	TCGA-DK-A3WW
AVISO_p_4TCGA_242_238_250_mN_GenomeWideSNP_6_C01_1231596_AVISO_p_4TCGA_242_238_250_mN_GenomeWideSNP_6_C01_1231596	-0.000579155	-1.30541	0.341737	4	2	0	0	TCGA-GV-A40G	10422FE9-8D70-40A9-9875-3FE9FAB68823	BLCA	MALE	Alive	-28204	580	0	77	C67.9	NO	8120/3	YES	No	C67.9	Bladder	NO	NO	WHITE	Yes	NOT HISPANIC OR LATINO	YES	TUMOR FREE	A40G	2012	Muscle invasive urothelial carcinoma (pT2 or above)	GV	2012-08-27	T2a	MX	N0	7th	Stage II	NO	Transurethral resection (TURBT)	NA	High Grade	180	82	AVISO_p_4TCGA_242_238_250_mN_GenomeWideSNP_6_C01_1231596	AVISO_p_4TCGA_242_238_250_mN_GenomeWideSNP_6_C01_1231596	TCGA-GV-A40G
AVISO_p_4TCGA_242_238_250_mN_GenomeWideSNP_6_C02_1231558_AVISO_p_4TCGA_242_238_250_mN_GenomeWideSNP_6_C02_1231558	-0.000454657	-1.0248	0.604108	7	3	0	0	TCGA-FJ-A3ZE	917961E2-78AD-4182-9CDB-5EFB09808111	BLCA	MALE	Dead	-23866	106	0	65	C67.9	NO	8120/3	YES	No	C67.9	Bladder	YES	YES	WHITE	No	NOT HISPANIC OR LATINO	YES	WITH TUMOR	A3ZE	2012	Muscle invasive urothelial carcinoma (pT2 or above)	FJ	2012-09-27	NA	M1	N3	7th	Stage IV	NO	Transurethral resection (TURBT)	NA	High Grade	183	109	AVISO_p_4TCGA_242_238_250_mN_GenomeWideSNP_6_C02_1231558	AVISO_p_4TCGA_242_238_250_mN_GenomeWideSNP_6_C02_1231558	TCGA-FJ-A3ZE
AVISO_p_4TCGA_242_238_250_mN_GenomeWideSNP_6_C06_1231610_AVISO_p_4TCGA_242_238_250_mN_GenomeWideSNP_6_C06_1231610	-0.000509237	-1.14782	0.474323	5	2	0	0	TCGA-GC-A3YS	4D323B18-CE5A-4516-862D-7ED1FDF1F008	BLCA	MALE	Alive	-22515	758	0	61	C67.9	NO	8120/3	YES	No	C67.9	Bladder	NO	NO	WHITE	No	NOT HISPANIC OR LATINO	YES	TUMOR FREE	A3YS	2012	Muscle invasive urothelial carcinoma (pT2 or above)	GC	2012-10-04	T3a	MX	N1	7th	Stage IV	[Unknown]	Transurethral resection (TURBT)	NA	High Grade	185	81	AVISO_p_4TCGA_242_238_250_mN_GenomeWideSNP_6_C06_1231610	AVISO_p_4TCGA_242_238_250_mN_GenomeWideSNP_6_C06_1231610	TCGA-GC-A3YS
AVOWS_p_TCGAb49_SNP_1N_GenomeWideSNP_6_A03_653324_AVOWS_p_TCGAb49_SNP_1N_GenomeWideSNP_6_A03_653324	-0.00075309	-1.69746	0.104575	2	1	0	0	TCGA-AX-A05Z	bf632368-8ce7-4b4b-8842-d1b1801e62ef	UCEC	FEMALE	Alive	-13529	2175	0	37	C54.1	YES	8380/3	NO	No	C54.1	Endometrial	NO	NO	NA	No	HISPANIC OR LATINO	YES	TUMOR FREE	A05Z	2006	Endometrioid endometrial adenocarcinoma	AX	2011-05-24	[Not Applicable]	[Not Applicable]	[Not Applicable]	1988	[Not Applicable]	NA	Office Endometrial Biopsy	R1	G2	150	66	AVOWS_p_TCGAb49_SNP_1N_GenomeWideSNP_6_A03_653324	AVOWS_p_TCGAb49_SNP_1N_GenomeWideSNP_6_A03_653324	TCGA-AX-A05Z
AVOWS_p_TCGAb49_SNP_1N_GenomeWideSNP_6_A05_653354_AVOWS_p_TCGAb49_SNP_1N_GenomeWideSNP_6_A05_653354	-0.000463564	-1.04487	0.590103	6	3	0	0	TCGA-BK-A0C9	92a2cae3-b8ee-4ebb-ac5c-01e58749448f	UCEC	FEMALE	Alive	-20876	1092	0	57	C54.1	NO	8380/3	YES	No	C54.1	Endometrial	NO	NO	WHITE	No	NOT HISPANIC OR LATINO	YES	TUMOR FREE	A0C9	2009	Endometrioid endometrial adenocarcinoma	BK	2010-10-08	[Not Applicable]	[Not Applicable]	[Not Applicable]	NA	[Not Applicable]	NA	Office Endometrial Biopsy	R0	G1	168	127	AVOWS_p_TCGAb49_SNP_1N_GenomeWideSNP_6_A05_653354	AVOWS_p_TCGAb49_SNP_1N_GenomeWideSNP_6_A05_653354	TCGA-BK-A0C9
AVOWS_p_TCGAb49_SNP_1N_GenomeWideSNP_6_A08_653260_AVOWS_p_TCGAb49_SNP_1N_GenomeWideSNP_6_A08_653260	-0.00077645	-1.75012	0.085901	1	1	0	0	TCGA-AP-A051	b045f24b-f822-4df9-9ffa-47308edcec8c	UCEC	FEMALE	Alive	-25269	3948	0	69	C54.1	YES	8380/3	NO	No	C54.1	Endometrial	NO	YES	WHITE	No	NA	YES	TUMOR FREE	A051	2003	Endometrioid endometrial adenocarcinoma	AP	2010-09-23	[Not Applicable]	[Not Applicable]	[Not Applicable]	2009	[Not Applicable]	NA	Office Endometrial Biopsy	R0	G3	159	97	AVOWS_p_TCGAb49_SNP_1N_GenomeWideSNP_6_A08_653260	AVOWS_p_TCGAb49_SNP_1N_GenomeWideSNP_6_A08_653260	TCGA-AP-A051
AVOWS_p_TCGAb49_SNP_1N_GenomeWideSNP_6_B09_653212_AVOWS_p_TCGAb49_SNP_1N_GenomeWideSNP_6_B09_653212	-0.000349014	-0.786678	0.814192	9	4	0	0	TCGA-AP-A05D	f7e06a10-74ca-4f52-a944-b3f22c016998	UCEC	FEMALE	Alive	-24597	1758	0	67	C54.1	YES	8441/3	NO	No	C54.1	Endometrial	NO	NO	WHITE	Yes	NA	YES	TUMOR FREE	A05D	2007	Serous endometrial adenocarcinoma	AP	2011-02-01	[Not Applicable]	[Not Applicable]	[Not Applicable]	NA	[Not Applicable]	NA	Office Endometrial Biopsy	R0	G3	161	98	AVOWS_p_TCGAb49_SNP_1N_GenomeWideSNP_6_B09_653212	AVOWS_p_TCGAb49_SNP_1N_GenomeWideSNP_6_B09_653212	TCGA-AP-A05D
AVOWS_p_TCGAb49_SNP_1N_GenomeWideSNP_6_B12_653356_AVOWS_p_TCGAb49_SNP_1N_GenomeWideSNP_6_B12_653356	-0.000337742	-0.76127	0.834734	9	4	0	0	TCGA-BK-A0CC	2b865f8c-539f-4cb2-8f08-41709e9511e5	UCEC	FEMALE	Alive	-25479	1067	0	69	C54.1	NO	8441/3	YES	No	C54.1	Endometrial	YES	YES	BLACK OR AFRICAN AMERICAN	No	HISPANIC OR LATINO	YES	WITH TUMOR	A0CC	2010	Serous endometrial adenocarcinoma	BK	2010-10-08	[Not Applicable]	[Not Applicable]	[Not Applicable]	NA	[Not Applicable]	NA	Incisional Biopsy	RX	G3	152	72	AVOWS_p_TCGAb49_SNP_1N_GenomeWideSNP_6_B12_653356	AVOWS_p_TCGAb49_SNP_1N_GenomeWideSNP_6_B12_653356	TCGA-BK-A0CC
AVOWS_p_TCGAb49_SNP_1N_GenomeWideSNP_6_C06_653238_AVOWS_p_TCGAb49_SNP_1N_GenomeWideSNP_6_C06_653238	-0.000109376	-0.246533	0.980392	10	4	0	0	TCGA-AP-A05N	08b11e0e-5b8e-45ea-9b6b-30e3185b03d7	UCEC	FEMALE	Dead	-21254	239	0	58	C54.1	YES	8380/3	NO	No	C54.1	Endometrial	NO	NO	WHITE	No	NA	YES	TUMOR FREE	A05N	2009	Endometrioid endometrial adenocarcinoma	AP	2010-09-23	[Not Applicable]	[Not Applicable]	[Not Applicable]	NA	[Not Applicable]	NA	Office Endometrial Biopsy	R0	G1	162	123	AVOWS_p_TCGAb49_SNP_1N_GenomeWideSNP_6_C06_653238	AVOWS_p_TCGAb49_SNP_1N_GenomeWideSNP_6_C06_653238	TCGA-AP-A05N
AVOWS_p_TCGAb49_SNP_1N_GenomeWideSNP_6_C10_653370_AVOWS_p_TCGAb49_SNP_1N_GenomeWideSNP_6_C10_653370	-0.000588142	-1.32567	0.320261	4	2	0	0	TCGA-AP-A05J	38f9fe64-de79-498c-b3ca-1c83af0ed72a	UCEC	FEMALE	Alive	-24119	1122	0	66	C54.1	YES	8441/3	NO	No	C54.1	Endometrial	NO	NO	WHITE	No	NA	YES	TUMOR FREE	A05J	2008	Serous endometrial adenocarcinoma	AP	2010-09-23	[Not Applicable]	[Not Applicable]	[Not Applicable]	NA	[Not Applicable]	NA	Office Endometrial Biopsy	R0	G3	168	79	AVOWS_p_TCGAb49_SNP_1N_GenomeWideSNP_6_C10_653370	AVOWS_p_TCGAb49_SNP_1N_GenomeWideSNP_6_C10_653370	TCGA-AP-A05J
AVOWS_p_TCGAb49_SNP_1N_GenomeWideSNP_6_C11_653242_AVOWS_p_TCGAb49_SNP_1N_GenomeWideSNP_6_C11_653242	-0.000397838	-0.896727	0.716153	8	3	0	0	TCGA-AP-A056	585a1f31-3804-43ca-81e9-4e571fe03642	UCEC	FEMALE	Alive	-23707	2618	0	64	C54.1	YES	8380/3	NO	No	C54.1	Endometrial	NO	NO	WHITE	No	NA	YES	TUMOR FREE	A056	2004	Endometrioid endometrial adenocarcinoma	AP	2010-09-23	[Not Applicable]	[Not Applicable]	[Not Applicable]	NA	[Not Applicable]	NA	Other method, specify:	R0	G3	151	56	AVOWS_p_TCGAb49_SNP_1N_GenomeWideSNP_6_C11_653242	AVOWS_p_TCGAb49_SNP_1N_GenomeWideSNP_6_C11_653242	TCGA-AP-A056
AVOWS_p_TCGAb49_SNP_1N_GenomeWideSNP_6_D10_653268_AVOWS_p_TCGAb49_SNP_1N_GenomeWideSNP_6_D10_653268	-8.44197e-05	-0.190282	0.986928	10	4	0	0	TCGA-AP-A052	bd4284a7-260d-48b3-9b48-a1c578c30d27	UCEC	FEMALE	Dead	-21721	NA	0	59	C54.1	YES	8441/3	NO	No	C54.1	Endometrial	NA	NO	BLACK OR AFRICAN AMERICAN	No	NA	YES	WITH TUMOR	A052	2004	Serous endometrial adenocarcinoma	AP	2010-09-23	[Not Applicable]	[Not Applicable]	[Not Applicable]	NA	[Not Applicable]	NA	Dilation and curettage procedure	R2	G3	165	126	AVOWS_p_TCGAb49_SNP_1N_GenomeWideSNP_6_D10_653268	AVOWS_p_TCGAb49_SNP_1N_GenomeWideSNP_6_D10_653268	TCGA-AP-A052
AVOWS_p_TCGAb49_SNP_1N_GenomeWideSNP_6_E02_653390_AVOWS_p_TCGAb49_SNP_1N_GenomeWideSNP_6_E02_653390	-0.00056047	-1.2633	0.36788	4	2	0	0	TCGA-AP-A05H	fe5f4822-37a3-4f9e-8d33-8b9f36bf6895	UCEC	FEMALE	Alive	-27744	1385	0	75	C54.1	YES	8441/3	NO	No	C54.1	Endometrial	NO	NO	WHITE	No	NA	YES	TUMOR FREE	A05H	2008	Serous endometrial adenocarcinoma	AP	2010-09-23	[Not Applicable]	[Not Applicable]	[Not Applicable]	NA	[Not Applicable]	NA	Dilation and curettage procedure	R0	G3	153	89	AVOWS_p_TCGAb49_SNP_1N_GenomeWideSNP_6_E02_653390	AVOWS_p_TCGAb49_SNP_1N_GenomeWideSNP_6_E02_653390	TCGA-AP-A05H
BISON_p_TCGA_164_173_175_SNP_N_GenomeWideSNP_6_D03_863254_BISON_p_TCGA_164_173_175_SNP_N_GenomeWideSNP_6_D03_863254	-0.000246344	-0.555258	0.92437	10	4	0	0	TCGA-EP-A2KB	18C08546-BED3-4ED9-B223-479AFE633C8E	LIHC	FEMALE	Dead	-16835	334	0	46	C22.0	NO	8170/3	YES	No	C22.0	Liver	YES	NO	WHITE	No	NOT HISPANIC OR LATINO	YES	TUMOR FREE	A2KB	2011	Hepatocellular Carcinoma	EP	2011-09-26	T1	MX	NX	7th	Stage I	NA	NA	R0	G2	165	81	BISON_p_TCGA_164_173_175_SNP_N_GenomeWideSNP_6_D03_863254	BISON_p_TCGA_164_173_175_SNP_N_GenomeWideSNP_6_D03_863254	TCGA-EP-A2KB
BISON_p_TCGA_164_173_175_SNP_N_GenomeWideSNP_6_F10_863366_BISON_p_TCGA_164_173_175_SNP_N_GenomeWideSNP_6_F10_863366	-0.000464675	-1.04738	0.581699	6	3	0	0	TCGA-G2-A2EF	2A142731-119C-495D-AD30-EB0B48BACB46	BLCA	MALE	Alive	-18467	1884	0	50	C67.9	YES	8120/3	NO	No	C67.9	Bladder	NO	NO	WHITE	No	NOT HISPANIC OR LATINO	YES	TUMOR FREE	A2EF	2007	Muscle invasive urothelial carcinoma (pT2 or above)	G2	2011-10-27	NA	M0	N0	6th	Stage II	NA	Transurethral resection (TURBT)	NA	High Grade	172.7	73	BISON_p_TCGA_164_173_175_SNP_N_GenomeWideSNP_6_F10_863366	BISON_p_TCGA_164_173_175_SNP_N_GenomeWideSNP_6_F10_863366	TCGA-G2-A2EF
BISON_p_TCGA_164_173_175_SNP_N_GenomeWideSNP_6_F11_863328_BISON_p_TCGA_164_173_175_SNP_N_GenomeWideSNP_6_F11_863328	-0.000821857	-1.85246	0.0513539	1	1	0	0	TCGA-DK-A2HX	C728FAC9-5452-4759-A4ED-A366E0F757CB	BLCA	FEMALE	Dead	-29332	55	0	80	C67.9	NO	8120/3	YES	No	C67.9	Bladder	[Unknown]	NA	WHITE	Yes	NOT HISPANIC OR LATINO	YES	TUMOR FREE	A2HX	2010	Muscle invasive urothelial carcinoma (pT2 or above)	DK	2011-11-22	T3	M0	N2	6th	Stage IV	NA	Transurethral resection (TURBT)	NA	High Grade	147	52.5	BISON_p_TCGA_164_173_175_SNP_N_GenomeWideSNP_6_F11_863328	BISON_p_TCGA_164_173_175_SNP_N_GenomeWideSNP_6_F11_863328	TCGA-DK-A2HX
BISON_p_TCGA_164_173_175_SNP_N_GenomeWideSNP_6_G03_863368_BISON_p_TCGA_164_173_175_SNP_N_GenomeWideSNP_6_G03_863368	-0.000432218	-0.97422	0.646125	7	3	0	0	TCGA-ES-A2HS	728AEDB3-551A-4C16-9BE3-7733A9539E9E	LIHC	MALE	Dead	-29268	NA	0	80	C22.0	YES	8170/3	NO	No	C22.0	Liver	NA	NA	WHITE	Yes	NOT HISPANIC OR LATINO	YES	TUMOR FREE	A2HS	2008	Hepatocellular Carcinoma	ES	2011-09-28	T1	MX	NX	6th	Stage I	NA	NA	R0	G2	180	97	BISON_p_TCGA_164_173_175_SNP_N_GenomeWideSNP_6_G03_863368	BISON_p_TCGA_164_173_175_SNP_N_GenomeWideSNP_6_G03_863368	TCGA-ES-A2HS
BISON_p_TCGA_164_173_175_SNP_N_GenomeWideSNP_6_G04_863330_BISON_p_TCGA_164_173_175_SNP_N_GenomeWideSNP_6_G04_863330	-0.000310254	-0.699312	0.868347	9	4	0	0	TCGA-ES-A2HT	7DD3BDA9-3A0A-46FA-B052-A6D24B847804	LIHC	MALE	Dead	-20023	NA	0	54	C22.0	YES	8170/3	NO	No	C22.0	Liver	NA	NA	BLACK OR AFRICAN AMERICAN	No	NOT HISPANIC OR LATINO	YES	TUMOR FREE	A2HT	2007	Hepatocellular Carcinoma	ES	2011-09-30	T1	MX	NX	6th	Stage I	NA	NA	R0	G2	174	80	BISON_p_TCGA_164_173_175_SNP_N_GenomeWideSNP_6_G04_863330	BISON_p_TCGA_164_173_175_SNP_N_GenomeWideSNP_6_G04_863330	TCGA-ES-A2HT
BISON_p_TCGA_164_173_175_SNP_N_GenomeWideSNP_6_H08_863260_BISON_p_TCGA_164_173_175_SNP_N_GenomeWideSNP_6_H08_863260	-0.000541643	-1.22086	0.398693	4	2	0	0	TCGA-G2-A2EL	30C7445E-D0C4-4A0F-96A4-27E4259EE10B	BLCA	MALE	Dead	-28370	NA	0	77	C67.2	YES	8120/3	NO	No	C67.2	Bladder	YES	NO	WHITE	No	NOT HISPANIC OR LATINO	YES	WITH TUMOR	A2EL	2009	Muscle invasive urothelial carcinoma (pT2 or above)	G2	2011-10-27	NA	M0	N0	6th	Stage II	NA	Transurethral resection (TURBT)	NA	High Grade	179	89	BISON_p_TCGA_164_173_175_SNP_N_GenomeWideSNP_6_H08_863260	BISON_p_TCGA_164_173_175_SNP_N_GenomeWideSNP_6_H08_863260	TCGA-G2-A2EL
BISON_p_TCGA_164_173_175_SNP_N_GenomeWideSNP_6_H09_863268_BISON_p_TCGA_164_173_175_SNP_N_GenomeWideSNP_6_H09_863268	-0.000515535	-1.16202	0.45845	5	2	0	0	TCGA-G2-A2EK	5DA1CB68-C438-4DDC-999F-90AED0C4BD7A	BLCA	MALE	Alive	-20995	485	0	57	C67.9	YES	8120/3	NO	No	C67.9	Bladder	YES	NO	WHITE	No	NOT HISPANIC OR LATINO	YES	WITH TUMOR	A2EK	2010	Muscle invasive urothelial carcinoma (pT2 or above)	G2	2011-10-27	NA	M0	N0	7th	Stage II	NA	Endoscopic Biopsy	NA	High Grade	180.8	159.3	BISON_p_TCGA_164_173_175_SNP_N_GenomeWideSNP_6_H09_863268	BISON_p_TCGA_164_173_175_SNP_N_GenomeWideSNP_6_H09_863268	TCGA-G2-A2EK
BURSA_p_TCGA_303_304_305_N_GenomeWideSNP_6_A01_1344854_BURSA_p_TCGA_303_304_305_N_GenomeWideSNP_6_A01_1344854	-0.000531965	-1.19905	0.424837	5	2	0	0	TCGA-AX-A05Y	cbe0bd4a-02b7-43e7-b08e-2b0f13560eaf	UCEC	FEMALE	Alive	-20904	2684	0	57	C54.1	YES	8380/3	NO	No	C54.1	Endometrial	NO	NO	WHITE	No	NOT HISPANIC OR LATINO	YES	TUMOR FREE	A05Y	2004	Endometrioid endometrial adenocarcinoma	AX	2011-05-23	[Not Applicable]	[Not Applicable]	[Not Applicable]	1988	[Not Applicable]	NA	Office Endometrial Biopsy	R0	G1	166	92	BURSA_p_TCGA_303_304_305_N_GenomeWideSNP_6_A01_1344854	BURSA_p_TCGA_303_304_305_N_GenomeWideSNP_6_A01_1344854	TCGA-AX-A05Y
BURSA_p_TCGA_303_304_305_N_GenomeWideSNP_6_A06_1344862_BURSA_p_TCGA_303_304_305_N_GenomeWideSNP_6_A06_1344862	-0.000611943	-1.37932	0.263305	3	2	0	0	TCGA-NI-A4U2	9AEA3437-572A-48C6-BEB9-9BDBCB243875	LIHC	MALE	Dead	-26011	NA	0	71	C22.0	YES	8170/3	NO	No	C22.0	Liver	YES	NO	WHITE	No	NOT HISPANIC OR LATINO	YES	WITH TUMOR	A4U2	2005	Hepatocellular Carcinoma	NI	2013-06-28	T3	MX	NX	6th	Stage IIIA	NO	NA	R0	G1	171	82	BURSA_p_TCGA_303_304_305_N_GenomeWideSNP_6_A06_1344862	BURSA_p_TCGA_303_304_305_N_GenomeWideSNP_6_A06_1344862	TCGA-NI-A4U2
BURSA_p_TCGA_303_304_305_N_GenomeWideSNP_6_A07_1344760_BURSA_p_TCGA_303_304_305_N_GenomeWideSNP_6_A07_1344760	-0.000213401	-0.481006	0.946779	10	4	0	0	TCGA-K7-A5RG	4FD3ED02-7B66-47BF-8B92-31FEE1093A87	LIHC	MALE	Alive	-24218	519	0	66	C22.0	NO	8170/3	YES	No	C22.0	Liver	NO	NO	BLACK OR AFRICAN AMERICAN	No	NOT HISPANIC OR LATINO	YES	TUMOR FREE	A5RG	2012	Hepatocellular Carcinoma	K7	2013-06-21	T1	MX	NX	7th	Stage I	NO	NA	R0	G1	173	123	BURSA_p_TCGA_303_304_305_N_GenomeWideSNP_6_A07_1344760	BURSA_p_TCGA_303_304_305_N_GenomeWideSNP_6_A07_1344760	TCGA-K7-A5RG
CABAL_p_TCGA_b112_125_SNP_N_GenomeWideSNP_6_D10_780700_CABAL_p_TCGA_b112_125_SNP_N_GenomeWideSNP_6_D10_780700	-0.000694184	-1.56469	0.152194	2	1	0	0	TCGA-EY-A212	37981e2c-4761-4f82-aaf2-4e6963a71603	UCEC	FEMALE	Dead	-30680	110	0	83	C54.1	NO	8460/3	YES	No	C54.1	Endometrial	NO	NO	WHITE	Yes	NOT HISPANIC OR LATINO	YES	TUMOR FREE	A212	2010	Serous endometrial adenocarcinoma	EY	2011-07-08	[Not Applicable]	[Not Applicable]	[Not Applicable]	2009	[Not Applicable]	NA	Office Endometrial Biopsy	R0	G3	159	81	CABAL_p_TCGA_b112_125_SNP_N_GenomeWideSNP_6_D10_780700	CABAL_p_TCGA_b112_125_SNP_N_GenomeWideSNP_6_D10_780700	TCGA-EY-A212
CABAL_p_TCGA_b112_125_SNP_N_GenomeWideSNP_6_E10_780686_CABAL_p_TCGA_b112_125_SNP_N_GenomeWideSNP_6_E10_780686	-4.35643e-05	-0.0981939	0.994398	10	4	0	0	TCGA-B5-A0JX	586d7b3f-67a8-4a22-862f-cf50de3c1598	UCEC	FEMALE	Alive	-22834	1787	0	62	C54.1	YES	8380/3	NO	No	C54.1	Endometrial	NO	NO	WHITE	No	NA	YES	TUMOR FREE	A0JX	2007	Endometrioid endometrial adenocarcinoma	B5	2011-08-05	[Not Applicable]	[Not Applicable]	[Not Applicable]	1988	[Not Applicable]	NA	Office Endometrial Biopsy	NA	G3	168	113	CABAL_p_TCGA_b112_125_SNP_N_GenomeWideSNP_6_E10_780686	CABAL_p_TCGA_b112_125_SNP_N_GenomeWideSNP_6_E10_780686	TCGA-B5-A0JX
CABAL_p_TCGA_b112_125_SNP_N_GenomeWideSNP_6_F07_780628_CABAL_p_TCGA_b112_125_SNP_N_GenomeWideSNP_6_F07_780628	-0.000424445	-0.9567	0.6676	7	3	0	0	TCGA-EY-A215	48ab48a5-30e7-4f2e-8d0f-9bad7b8dc7db	UCEC	FEMALE	Alive	-22076	574	0	60	C54.1	NO	8380/3	YES	No	C54.1	Endometrial	NO	YES	WHITE	Yes	NOT HISPANIC OR LATINO	YES	TUMOR FREE	A215	2010	Endometrioid endometrial adenocarcinoma	EY	2011-07-08	[Not Applicable]	[Not Applicable]	[Not Applicable]	2009	[Not Applicable]	NA	Office Endometrial Biopsy	R0	G3	168	49	CABAL_p_TCGA_b112_125_SNP_N_GenomeWideSNP_6_F07_780628	CABAL_p_TCGA_b112_125_SNP_N_GenomeWideSNP_6_F07_780628	TCGA-EY-A215
CABAL_p_TCGA_b112_125_SNP_N_GenomeWideSNP_6_F09_780662_CABAL_p_TCGA_b112_125_SNP_N_GenomeWideSNP_6_F09_780662	-0.000624961	-1.40866	0.250233	3	2	0	0	TCGA-A5-A1OK	2fe46394-cfc5-44bb-81a9-e438a0126f5b	UCEC	FEMALE	Alive	-23179	917	0	63	C54.1	NO	8380/3	YES	No	C54.1	Endometrial	NO	YES	WHITE	Yes	NOT HISPANIC OR LATINO	YES	TUMOR FREE	A1OK	2010	Endometrioid endometrial adenocarcinoma	A5	2011-08-01	[Not Applicable]	[Not Applicable]	[Not Applicable]	2009	[Not Applicable]	NA	Dilation and curettage procedure	R0	G3	165	87	CABAL_p_TCGA_b112_125_SNP_N_GenomeWideSNP_6_F09_780662	CABAL_p_TCGA_b112_125_SNP_N_GenomeWideSNP_6_F09_780662	TCGA-A5-A1OK
CABAL_p_TCGA_b112_125_SNP_N_GenomeWideSNP_6_F10_780600_CABAL_p_TCGA_b112_125_SNP_N_GenomeWideSNP_6_F10_780600	-0.000579921	-1.30714	0.338936	4	2	0	0	TCGA-D1-A1NW	d7258a64-3ea0-40fc-b3f4-b581a1725fff	UCEC	FEMALE	Alive	-26556	22	0	72	C54.1	YES	8441/3	NO	No	C54.1	Endometrial	NO	NO	WHITE	No	NOT HISPANIC OR LATINO	YES	TUMOR FREE	A1NW	2010	Mixed serous and endometrioid	D1	2011-10-11	[Not Applicable]	[Not Applicable]	[Not Applicable]	2009	[Not Applicable]	NA	Dilation and curettage procedure	R0	G3	160	98	CABAL_p_TCGA_b112_125_SNP_N_GenomeWideSNP_6_F10_780600	CABAL_p_TCGA_b112_125_SNP_N_GenomeWideSNP_6_F10_780600	TCGA-D1-A1NW
CABAL_p_TCGA_b112_125_SNP_N_GenomeWideSNP_6_F11_780724_CABAL_p_TCGA_b112_125_SNP_N_GenomeWideSNP_6_F11_780724	-0.000679749	-1.53215	0.172736	2	1	0	0	TCGA-B5-A0K8	24118b8f-59fe-482a-aed3-7b1bde1571b7	UCEC	FEMALE	Alive	-25992	847	0	71	C54.1	YES	8441/3	NO	No	C54.1	Endometrial	NO	NO	WHITE	No	NA	YES	TUMOR FREE	A0K8	2009	Serous endometrial adenocarcinoma	B5	2011-08-05	[Not Applicable]	[Not Applicable]	[Not Applicable]	2009	[Not Applicable]	NA	Office Endometrial Biopsy	NA	G3	160	61	CABAL_p_TCGA_b112_125_SNP_N_GenomeWideSNP_6_F11_780724	CABAL_p_TCGA_b112_125_SNP_N_GenomeWideSNP_6_F11_780724	TCGA-B5-A0K8
CARRS_p_TCGASNP_b92_N_GenomeWideSNP_6_A11_735738_CARRS_p_TCGASNP_b92_N_GenomeWideSNP_6_A11_735738	-0.000419139	-0.944739	0.679739	7	3	0	0	TCGA-D1-A0ZQ	38243a33-073a-479b-8cf6-c8847aeb5a48	UCEC	FEMALE	Alive	-32873	260	0	90	C54.1	YES	8380/3	NO	No	C54.1	Endometrial	NO	NO	WHITE	No	NOT HISPANIC OR LATINO	YES	TUMOR FREE	A0ZQ	2009	Endometrioid endometrial adenocarcinoma	D1	2011-03-07	[Not Applicable]	[Not Applicable]	[Not Applicable]	NA	[Not Applicable]	NA	Office Endometrial Biopsy	R0	G2	155	69	CARRS_p_TCGASNP_b92_N_GenomeWideSNP_6_A11_735738	CARRS_p_TCGASNP_b92_N_GenomeWideSNP_6_A11_735738	TCGA-D1-A0ZQ
CARRS_p_TCGASNP_b92_N_GenomeWideSNP_6_B04_735640_CARRS_p_TCGASNP_b92_N_GenomeWideSNP_6_B04_735640	-0.000734272	-1.65505	0.121382	2	1	0	0	TCGA-B5-A11W	f5bd3902-ff7f-4233-8f74-beef3676af9a	UCEC	FEMALE	Alive	-22365	593	0	61	C54.1	YES	8380/3	NO	No	C54.1	Endometrial	NO	YES	WHITE	No	NA	YES	TUMOR FREE	A11W	2010	Endometrioid endometrial adenocarcinoma	B5	2011-03-04	[Not Applicable]	[Not Applicable]	[Not Applicable]	2009	[Not Applicable]	NA	Office Endometrial Biopsy	NA	G2	163	102	CARRS_p_TCGASNP_b92_N_GenomeWideSNP_6_B04_735640	CARRS_p_TCGASNP_b92_N_GenomeWideSNP_6_B04_735640	TCGA-B5-A11W
CARRS_p_TCGASNP_b92_N_GenomeWideSNP_6_B05_735636_CARRS_p_TCGASNP_b92_N_GenomeWideSNP_6_B05_735636	-0.000506661	-1.14201	0.486461	5	2	0	0	TCGA-B5-A11M	fd370e9d-2719-45e0-b8f1-048ed1ee602f	UCEC	FEMALE	Alive	-16063	1362	0	43	C54.1	YES	8380/3	NO	No	C54.1	Endometrial	NO	NO	WHITE	No	NA	YES	TUMOR FREE	A11M	2007	Endometrioid endometrial adenocarcinoma	B5	2011-02-10	[Not Applicable]	[Not Applicable]	[Not Applicable]	1988	[Not Applicable]	NA	Dilation and curettage procedure	NA	G1	153	139	CARRS_p_TCGASNP_b92_N_GenomeWideSNP_6_B05_735636	CARRS_p_TCGASNP_b92_N_GenomeWideSNP_6_B05_735636	TCGA-B5-A11M
CARRS_p_TCGASNP_b92_N_GenomeWideSNP_6_B06_735760_CARRS_p_TCGASNP_b92_N_GenomeWideSNP_6_B06_735760	-0.000744386	-1.67785	0.11578	2	1	0	0	TCGA-B5-A11N	ca594f56-9c68-4b7e-84b2-669f1004e3a4	UCEC	FEMALE	Alive	-25442	1876	0	69	C54.1	YES	8380/3	NO	No	C54.1	Endometrial	NO	NO	WHITE	No	NA	YES	TUMOR FREE	A11N	2007	Endometrioid endometrial adenocarcinoma	B5	2011-02-10	[Not Applicable]	[Not Applicable]	[Not Applicable]	1988	[Not Applicable]	NA	Office Endometrial Biopsy	NA	G1	174	90	CARRS_p_TCGASNP_b92_N_GenomeWideSNP_6_B06_735760	CARRS_p_TCGASNP_b92_N_GenomeWideSNP_6_B06_735760	TCGA-B5-A11N
CARRS_p_TCGASNP_b92_N_GenomeWideSNP_6_B12_735668_CARRS_p_TCGASNP_b92_N_GenomeWideSNP_6_B12_735668	-0.000851605	-1.91952	0.0270775	1	1	0	0	TCGA-B5-A11Q	af852215-5a4b-44b4-8e8e-b887dcb3cf8c	UCEC	FEMALE	Alive	-23538	976	0	64	C54.1	YES	8380/3	NO	No	C54.1	Endometrial	NO	YES	WHITE	No	NA	YES	TUMOR FREE	A11Q	2008	Endometrioid endometrial adenocarcinoma	B5	2011-02-11	[Not Applicable]	[Not Applicable]	[Not Applicable]	1988	[Not Applicable]	NA	Office Endometrial Biopsy	NA	G1	161	88	CARRS_p_TCGASNP_b92_N_GenomeWideSNP_6_B12_735668	CARRS_p_TCGASNP_b92_N_GenomeWideSNP_6_B12_735668	TCGA-B5-A11Q
CARRS_p_TCGASNP_b92_N_GenomeWideSNP_6_C01_735630_CARRS_p_TCGASNP_b92_N_GenomeWideSNP_6_C01_735630	-0.000617192	-1.39115	0.258637	3	2	0	0	TCGA-D1-A15V	f7010b87-a559-4501-99f9-0fcca1e986e1	UCEC	FEMALE	Alive	-24886	1201	0	68	C54.1	YES	8441/3	NO	No	C54.1	Endometrial	NO	YES	WHITE	No	NOT HISPANIC OR LATINO	YES	TUMOR FREE	A15V	2008	Serous endometrial adenocarcinoma	D1	2011-04-08	[Not Applicable]	[Not Applicable]	[Not Applicable]	1995	[Not Applicable]	NA	Dilation and curettage procedure	R0	G3	160	69	CARRS_p_TCGASNP_b92_N_GenomeWideSNP_6_C01_735630	CARRS_p_TCGASNP_b92_N_GenomeWideSNP_6_C01_735630	TCGA-D1-A15V
CARRS_p_TCGASNP_b92_N_GenomeWideSNP_6_C04_735666_CARRS_p_TCGASNP_b92_N_GenomeWideSNP_6_C04_735666	-0.000296232	-0.667707	0.893557	9	4	0	0	TCGA-A5-A0GR	82c51af5-4ba2-48fe-b5e2-a0f1c9d68f34	UCEC	FEMALE	Alive	-25353	1120	0	69	C54.1	YES	8380/3	NO	No	C54.1	Endometrial	NO	NO	BLACK OR AFRICAN AMERICAN	No	NOT HISPANIC OR LATINO	YES	TUMOR FREE	A0GR	2008	Endometrioid endometrial adenocarcinoma	A5	2011-01-07	[Not Applicable]	[Not Applicable]	[Not Applicable]	NA	[Not Applicable]	NA	Office Endometrial Biopsy	R0	G2	177	88	CARRS_p_TCGASNP_b92_N_GenomeWideSNP_6_C04_735666	CARRS_p_TCGASNP_b92_N_GenomeWideSNP_6_C04_735666	TCGA-A5-A0GR
CARRS_p_TCGASNP_b92_N_GenomeWideSNP_6_C08_735750_CARRS_p_TCGASNP_b92_N_GenomeWideSNP_6_C08_735750	-0.000344614	-0.776759	0.822596	9	4	0	0	TCGA-BS-A0V8	2b76cc9c-c379-43e4-9c3f-56197a3353be	UCEC	FEMALE	Alive	-24981	2544	0	68	C54.1	YES	8380/3	NO	No	C54.1	Endometrial	NO	YES	NATIVE HAWAIIAN OR OTHER PACIFIC ISLANDER	No	NOT HISPANIC OR LATINO	YES	TUMOR FREE	A0V8	2006	Endometrioid endometrial adenocarcinoma	BS	2011-03-28	[Not Applicable]	[Not Applicable]	[Not Applicable]	1988	[Not Applicable]	NA	Office Endometrial Biopsy	R1	G2	157	85	CARRS_p_TCGASNP_b92_N_GenomeWideSNP_6_C08_735750	CARRS_p_TCGASNP_b92_N_GenomeWideSNP_6_C08_735750	TCGA-BS-A0V8
CARRS_p_TCGASNP_b92_N_GenomeWideSNP_6_C09_735768_CARRS_p_TCGASNP_b92_N_GenomeWideSNP_6_C09_735768	-0.000376733	-0.849157	0.761905	8	4	0	0	TCGA-B5-A11S	cfd096ac-4d0f-4b89-8822-00656bc7f516	UCEC	FEMALE	Alive	-23085	2229	0	63	C54.1	YES	8380/3	NO	No	C54.1	Endometrial	NO	NO	WHITE	No	NA	YES	TUMOR FREE	A11S	2009	Endometrioid endometrial adenocarcinoma	B5	2011-02-22	[Not Applicable]	[Not Applicable]	[Not Applicable]	2009	[Not Applicable]	NA	Dilation and curettage procedure	NA	G2	157	118	CARRS_p_TCGASNP_b92_N_GenomeWideSNP_6_C09_735768	CARRS_p_TCGASNP_b92_N_GenomeWideSNP_6_C09_735768	TCGA-B5-A11S
CARRS_p_TCGASNP_b92_N_GenomeWideSNP_6_C10_735674_CARRS_p_TCGASNP_b92_N_GenomeWideSNP_6_C10_735674	-0.000444285	-1.00142	0.621849	7	3	0	0	TCGA-D1-A15X	14c03068-8930-472a-9fd1-49c9fd4db47d	UCEC	FEMALE	Alive	-16532	909	0	45	C54.1	YES	8441/3	NO	No	C54.1	Endometrial	NO	YES	WHITE	No	NOT HISPANIC OR LATINO	YES	TUMOR FREE	A15X	2008	Serous endometrial adenocarcinoma	D1	2011-04-13	[Not Applicable]	[Not Applicable]	[Not Applicable]	1995	[Not Applicable]	NA	Office Endometrial Biopsy	R0	High Grade	169	72	CARRS_p_TCGASNP_b92_N_GenomeWideSNP_6_C10_735674	CARRS_p_TCGASNP_b92_N_GenomeWideSNP_6_C10_735674	TCGA-D1-A15X
CARRS_p_TCGASNP_b92_N_GenomeWideSNP_6_C12_735746_CARRS_p_TCGASNP_b92_N_GenomeWideSNP_6_C12_735746	-0.000218652	-0.492842	0.943044	10	4	0	0	TCGA-BG-A0VV	6164588a-d03a-46fc-82fb-a32cbaa54cac	UCEC	FEMALE	Alive	-19581	1553	0	53	C54.1	YES	8380/3	NO	No	C54.1	Endometrial	NO	NO	WHITE	No	NOT HISPANIC OR LATINO	YES	TUMOR FREE	A0VV	2010	Endometrioid endometrial adenocarcinoma	BG	2011-03-16	[Not Applicable]	[Not Applicable]	[Not Applicable]	2009	[Not Applicable]	NA	Office Endometrial Biopsy	R0	G1	162	147	CARRS_p_TCGASNP_b92_N_GenomeWideSNP_6_C12_735746	CARRS_p_TCGASNP_b92_N_GenomeWideSNP_6_C12_735746	TCGA-BG-A0VV
CARRS_p_TCGASNP_b92_N_GenomeWideSNP_6_D01_735722_CARRS_p_TCGASNP_b92_N_GenomeWideSNP_6_D01_735722	-0.00066072	-1.48926	0.190476	2	1	0	0	TCGA-D1-A15Z	c5df9142-27f6-4d97-933e-c79ea9199362	UCEC	FEMALE	Dead	-26638	NA	0	72	C54.1	YES	8380/3	NO	No	C54.1	Endometrial	NO	NO	WHITE	No	NOT HISPANIC OR LATINO	YES	TUMOR FREE	A15Z	2008	Endometrioid endometrial adenocarcinoma	D1	2011-04-13	[Not Applicable]	[Not Applicable]	[Not Applicable]	1995	[Not Applicable]	NA	Office Endometrial Biopsy	R0	G2	160	125	CARRS_p_TCGASNP_b92_N_GenomeWideSNP_6_D01_735722	CARRS_p_TCGASNP_b92_N_GenomeWideSNP_6_D01_735722	TCGA-D1-A15Z
CARRS_p_TCGASNP_b92_N_GenomeWideSNP_6_D03_735724_CARRS_p_TCGASNP_b92_N_GenomeWideSNP_6_D03_735724	-0.000451252	-1.01712	0.611578	7	3	0	0	TCGA-AP-A0LF	748e38b1-2ead-4a0a-8881-d640617b856b	UCEC	FEMALE	Alive	-30027	2859	0	82	C54.1	YES	8380/3	NO	No	C54.1	Endometrial	[Unknown]	NO	WHITE	Yes	NOT HISPANIC OR LATINO	YES	WITH TUMOR	A0LF	2002	Endometrioid endometrial adenocarcinoma	AP	2011-02-01	[Not Applicable]	[Not Applicable]	[Not Applicable]	2009	[Not Applicable]	NA	Office Endometrial Biopsy	R2	G3	161	72	CARRS_p_TCGASNP_b92_N_GenomeWideSNP_6_D03_735724	CARRS_p_TCGASNP_b92_N_GenomeWideSNP_6_D03_735724	TCGA-AP-A0LF
CARRS_p_TCGASNP_b92_N_GenomeWideSNP_6_D04_735744_CARRS_p_TCGASNP_b92_N_GenomeWideSNP_6_D04_735744	-0.00048405	-1.09105	0.53408	6	3	0	0	TCGA-BG-A0VW	62d71839-4fba-42e9-9929-8d937f0fe287	UCEC	FEMALE	Alive	-28383	1582	0	77	C54.1	YES	8380/3	NO	No	C54.1	Endometrial	NO	NO	WHITE	No	NOT HISPANIC OR LATINO	YES	TUMOR FREE	A0VW	2010	Endometrioid endometrial adenocarcinoma	BG	2011-03-16	[Not Applicable]	[Not Applicable]	[Not Applicable]	2009	[Not Applicable]	NA	Dilation and curettage procedure	R0	G1	157	93	CARRS_p_TCGASNP_b92_N_GenomeWideSNP_6_D04_735744	CARRS_p_TCGASNP_b92_N_GenomeWideSNP_6_D04_735744	TCGA-BG-A0VW
CARRS_p_TCGASNP_b92_N_GenomeWideSNP_6_D05_735590_CARRS_p_TCGASNP_b92_N_GenomeWideSNP_6_D05_735590	-0.000643382	-1.45018	0.214753	3	1	0	0	TCGA-D1-A160	170bbbac-940f-4e1b-b0b8-60fa36d0fa23	UCEC	FEMALE	Alive	-25673	112	0	70	C54.1	YES	8380/3	NO	No	C54.1	Endometrial	NO	NO	WHITE	No	NOT HISPANIC OR LATINO	YES	TUMOR FREE	A160	2008	Endometrioid endometrial adenocarcinoma	D1	2011-04-13	[Not Applicable]	[Not Applicable]	[Not Applicable]	1995	[Not Applicable]	NA	Dilation and curettage procedure	R0	G2	172	122	CARRS_p_TCGASNP_b92_N_GenomeWideSNP_6_D05_735590	CARRS_p_TCGASNP_b92_N_GenomeWideSNP_6_D05_735590	TCGA-D1-A160
CARRS_p_TCGASNP_b92_N_GenomeWideSNP_6_D07_735692_CARRS_p_TCGASNP_b92_N_GenomeWideSNP_6_D07_735692	-0.000489136	-1.10251	0.52381	6	3	0	0	TCGA-BG-A0VX	6c2a0f37-49cd-4fd0-b126-58b35f9121df	UCEC	FEMALE	Alive	-21425	1043	0	58	C54.1	YES	8380/3	NO	No	C54.1	Endometrial	NO	YES	WHITE	No	NOT HISPANIC OR LATINO	YES	TUMOR FREE	A0VX	2008	Endometrioid endometrial adenocarcinoma	BG	2011-03-16	[Not Applicable]	[Not Applicable]	[Not Applicable]	1988	[Not Applicable]	NA	Excisional Biopsy	RX	G1	152	157	CARRS_p_TCGASNP_b92_N_GenomeWideSNP_6_D07_735692	CARRS_p_TCGASNP_b92_N_GenomeWideSNP_6_D07_735692	TCGA-BG-A0VX
CARRS_p_TCGASNP_b92_N_GenomeWideSNP_6_D09_735680_CARRS_p_TCGASNP_b92_N_GenomeWideSNP_6_D09_735680	-0.000689366	-1.55383	0.157796	2	1	0	0	TCGA-D1-A0ZN	916ccf0d-02ef-4ccb-824b-6b4294095a08	UCEC	FEMALE	Alive	-22026	512	0	60	C54.1	YES	8380/3	NO	No	C54.1	Endometrial	YES	YES	WHITE	No	NOT HISPANIC OR LATINO	YES	TUMOR FREE	A0ZN	2009	Endometrioid endometrial adenocarcinoma	D1	2011-03-04	[Not Applicable]	[Not Applicable]	[Not Applicable]	NA	[Not Applicable]	NA	Tumor resection	R0	G1	168	82	CARRS_p_TCGASNP_b92_N_GenomeWideSNP_6_D09_735680	CARRS_p_TCGASNP_b92_N_GenomeWideSNP_6_D09_735680	TCGA-D1-A0ZN
CARRS_p_TCGASNP_b92_N_GenomeWideSNP_6_D10_735664_CARRS_p_TCGASNP_b92_N_GenomeWideSNP_6_D10_735664	-0.000756431	-1.705	0.0999066	1	1	0	0	TCGA-BK-A139	8d9e4917-334b-4c76-aee1-1e22be772db0	UCEC	FEMALE	Dead	-27077	309	0	74	C54.1	NO	8380/3	YES	No	C54.1	Endometrial	YES	NO	WHITE	No	NOT HISPANIC OR LATINO	YES	TUMOR FREE	A139	2010	Endometrioid endometrial adenocarcinoma	BK	2011-02-23	[Not Applicable]	[Not Applicable]	[Not Applicable]	NA	[Not Applicable]	NA	Office Endometrial Biopsy	R0	G3	154	59	CARRS_p_TCGASNP_b92_N_GenomeWideSNP_6_D10_735664	CARRS_p_TCGASNP_b92_N_GenomeWideSNP_6_D10_735664	TCGA-BK-A139
CARRS_p_TCGASNP_b92_N_GenomeWideSNP_6_D11_735766_CARRS_p_TCGASNP_b92_N_GenomeWideSNP_6_D11_735766	-0.00042652	-0.961376	0.661998	7	3	0	0	TCGA-B5-A11O	a59a79fd-433d-44dc-9601-4c63d599ab28	UCEC	FEMALE	Alive	-22720	2609	0	62	C54.1	YES	8380/3	NO	No	C54.1	Endometrial	YES	YES	WHITE	No	NA	YES	TUMOR FREE	A11O	2008	Endometrioid endometrial adenocarcinoma	B5	2011-02-11	[Not Applicable]	[Not Applicable]	[Not Applicable]	1988	[Not Applicable]	NA	Office Endometrial Biopsy	NA	G1	177	114	CARRS_p_TCGASNP_b92_N_GenomeWideSNP_6_D11_735766	CARRS_p_TCGASNP_b92_N_GenomeWideSNP_6_D11_735766	TCGA-B5-A11O
CARRS_p_TCGASNP_b92_N_GenomeWideSNP_6_E03_735610_CARRS_p_TCGASNP_b92_N_GenomeWideSNP_6_E03_735610	-0.000414162	-0.933522	0.687208	7	3	0	0	TCGA-BS-A0V6	a9b6cd65-f042-4073-9000-4143a2c55373	UCEC	FEMALE	Alive	-20369	2725	0	55	C54.1	YES	8380/3	NO	No	C54.1	Endometrial	NO	NO	ASIAN	No	NOT HISPANIC OR LATINO	YES	TUMOR FREE	A0V6	2006	Endometrioid endometrial adenocarcinoma	BS	2011-03-28	[Not Applicable]	[Not Applicable]	[Not Applicable]	1988	[Not Applicable]	NA	Office Endometrial Biopsy	R0	G1	157	83	CARRS_p_TCGASNP_b92_N_GenomeWideSNP_6_E03_735610	CARRS_p_TCGASNP_b92_N_GenomeWideSNP_6_E03_735610	TCGA-BS-A0V6
CARRS_p_TCGASNP_b92_N_GenomeWideSNP_6_E06_735698_CARRS_p_TCGASNP_b92_N_GenomeWideSNP_6_E06_735698	-0.00049469	-1.11503	0.507937	6	3	0	0	TCGA-AP-A05O	49431740-7ed1-4c67-8d66-730629825895	UCEC	FEMALE	Alive	-24978	384	0	68	C54.1	YES	8380/3	NO	No	C54.1	Endometrial	YES	YES	WHITE	No	NA	YES	TUMOR FREE	A05O	2009	Endometrioid endometrial adenocarcinoma	AP	2011-02-01	[Not Applicable]	[Not Applicable]	[Not Applicable]	2009	[Not Applicable]	NA	Dilation and curettage procedure	R0	G3	158	103	CARRS_p_TCGASNP_b92_N_GenomeWideSNP_6_E06_735698	CARRS_p_TCGASNP_b92_N_GenomeWideSNP_6_E06_735698	TCGA-AP-A05O
CARRS_p_TCGASNP_b92_N_GenomeWideSNP_6_E07_735700_CARRS_p_TCGASNP_b92_N_GenomeWideSNP_6_E07_735700	-0.000833988	-1.87981	0.0438842	1	1	0	0	TCGA-D1-A0ZS	80105773-372e-4552-a10b-5df188b15b16	UCEC	FEMALE	Alive	-19821	148	0	54	C54.1	YES	8380/3	NO	No	C54.1	Endometrial	NO	YES	WHITE	No	NOT HISPANIC OR LATINO	YES	TUMOR FREE	A0ZS	2009	Endometrioid endometrial adenocarcinoma	D1	2011-03-08	[Not Applicable]	[Not Applicable]	[Not Applicable]	NA	[Not Applicable]	NA	Dilation and curettage procedure	R0	G3	164	62	CARRS_p_TCGASNP_b92_N_GenomeWideSNP_6_E07_735700	CARRS_p_TCGASNP_b92_N_GenomeWideSNP_6_E07_735700	TCGA-D1-A0ZS
CARRS_p_TCGASNP_b92_N_GenomeWideSNP_6_E09_735650_CARRS_p_TCGASNP_b92_N_GenomeWideSNP_6_E09_735650	-0.000261039	-0.588382	0.9169	10	4	0	0	TCGA-B5-A11G	d2aa7d70-a25f-4a9e-9d52-37e372461824	UCEC	FEMALE	Alive	-25995	3448	0	71	C54.1	YES	8380/3	NO	No	C54.1	Endometrial	NO	NO	BLACK OR AFRICAN AMERICAN	No	NA	YES	TUMOR FREE	A11G	2001	Endometrioid endometrial adenocarcinoma	B5	2011-01-27	[Not Applicable]	[Not Applicable]	[Not Applicable]	1988	[Not Applicable]	NA	Office Endometrial Biopsy	NA	G1	160	77	CARRS_p_TCGASNP_b92_N_GenomeWideSNP_6_E09_735650	CARRS_p_TCGASNP_b92_N_GenomeWideSNP_6_E09_735650	TCGA-B5-A11G
CARRS_p_TCGASNP_b92_N_GenomeWideSNP_6_F01_735762_CARRS_p_TCGASNP_b92_N_GenomeWideSNP_6_F01_735762	-0.000361244	-0.814243	0.793651	8	4	0	0	TCGA-B5-A11U	0b672aa4-fc13-476f-b61e-5f2c3a615c23	UCEC	FEMALE	Alive	-27160	509	0	74	C54.1	YES	8380/3	NO	No	C54.1	Endometrial	NO	YES	BLACK OR AFRICAN AMERICAN	No	NA	YES	TUMOR FREE	A11U	2009	Endometrioid endometrial adenocarcinoma	B5	2011-02-22	[Not Applicable]	[Not Applicable]	[Not Applicable]	2009	[Not Applicable]	NA	Dilation and curettage procedure	NA	G3	152	61	CARRS_p_TCGASNP_b92_N_GenomeWideSNP_6_F01_735762	CARRS_p_TCGASNP_b92_N_GenomeWideSNP_6_F01_735762	TCGA-B5-A11U
CARRS_p_TCGASNP_b92_N_GenomeWideSNP_6_F07_735604_CARRS_p_TCGASNP_b92_N_GenomeWideSNP_6_F07_735604	-0.000779284	-1.75651	0.0821662	1	1	0	0	TCGA-B5-A121	19511f9e-7b0e-4a06-998d-c1837d37c6ec	UCEC	FEMALE	Alive	-21018	504	0	57	C54.1	YES	8380/3	NO	No	C54.1	Endometrial	NO	YES	WHITE	No	NA	YES	TUMOR FREE	A121	2010	Endometrioid endometrial adenocarcinoma	B5	2011-03-23	[Not Applicable]	[Not Applicable]	[Not Applicable]	2009	[Not Applicable]	NA	Office Endometrial Biopsy	NA	G1	165	80	CARRS_p_TCGASNP_b92_N_GenomeWideSNP_6_F07_735604	CARRS_p_TCGASNP_b92_N_GenomeWideSNP_6_F07_735604	TCGA-B5-A121
CARRS_p_TCGASNP_b92_N_GenomeWideSNP_6_F08_735606_CARRS_p_TCGASNP_b92_N_GenomeWideSNP_6_F08_735606	-0.000867956	-1.95637	0.0214753	1	1	0	0	TCGA-D1-A161	0305db4a-62ee-4ecb-bede-032981298732	UCEC	FEMALE	Alive	-28695	892	0	78	C54.1	YES	8380/3	NO	No	C54.1	Endometrial	NO	NO	WHITE	No	NOT HISPANIC OR LATINO	YES	TUMOR FREE	A161	2008	Endometrioid endometrial adenocarcinoma	D1	2011-04-13	[Not Applicable]	[Not Applicable]	[Not Applicable]	1995	[Not Applicable]	NA	Office Endometrial Biopsy	R0	G1	159	71	CARRS_p_TCGASNP_b92_N_GenomeWideSNP_6_F08_735606	CARRS_p_TCGASNP_b92_N_GenomeWideSNP_6_F08_735606	TCGA-D1-A161
CARRS_p_TCGASNP_b92_N_GenomeWideSNP_6_F10_735694_CARRS_p_TCGASNP_b92_N_GenomeWideSNP_6_F10_735694	-0.000506915	-1.14259	0.48366	5	2	0	0	TCGA-A5-A0G1	53707bb3-426a-43cb-830f-3eeed930295f	UCEC	FEMALE	Dead	-24477	NA	0	67	C54.1	YES	8441/3	NO	No	C54.1	Endometrial	NA	YES	WHITE	No	NOT HISPANIC OR LATINO	YES	TUMOR FREE	A0G1	1996	Serous endometrial adenocarcinoma	A5	2011-01-07	[Not Applicable]	[Not Applicable]	[Not Applicable]	NA	[Not Applicable]	NA	Office Endometrial Biopsy	R0	G3	168	59	CARRS_p_TCGASNP_b92_N_GenomeWideSNP_6_F10_735694	CARRS_p_TCGASNP_b92_N_GenomeWideSNP_6_F10_735694	TCGA-A5-A0G1
CARRS_p_TCGASNP_b92_N_GenomeWideSNP_6_F11_735684_CARRS_p_TCGASNP_b92_N_GenomeWideSNP_6_F11_735684	-0.000221396	-0.499026	0.937442	10	4	0	0	TCGA-BG-A0MH	bfac45a6-fa01-4edb-9807-6898ea82e80e	UCEC	FEMALE	Alive	-22475	1930	0	61	C54.1	YES	8380/3	NO	No	C54.1	Endometrial	NO	YES	WHITE	No	NA	YES	TUMOR FREE	A0MH	2007	Endometrioid endometrial adenocarcinoma	BG	2011-09-08	[Not Applicable]	[Not Applicable]	[Not Applicable]	1988	[Not Applicable]	NA	Office Endometrial Biopsy	NA	G2	154	136	CARRS_p_TCGASNP_b92_N_GenomeWideSNP_6_F11_735684	CARRS_p_TCGASNP_b92_N_GenomeWideSNP_6_F11_735684	TCGA-BG-A0MH
CARRS_p_TCGASNP_b92_N_GenomeWideSNP_6_G03_735772_CARRS_p_TCGASNP_b92_N_GenomeWideSNP_6_G03_735772	-0.000417428	-0.940882	0.683473	7	3	0	0	TCGA-A5-A0GG	a8614c49-c7f1-4de9-bd2f-4764b094d604	UCEC	FEMALE	Alive	-27809	3762	0	76	C54.1	YES	8380/3	NO	No	C54.1	Endometrial	NO	YES	BLACK OR AFRICAN AMERICAN	No	NOT HISPANIC OR LATINO	YES	TUMOR FREE	A0GG	2003	Endometrioid endometrial adenocarcinoma	A5	2011-01-07	[Not Applicable]	[Not Applicable]	[Not Applicable]	2009	[Not Applicable]	NA	Office Endometrial Biopsy	R0	G1	160	64	CARRS_p_TCGASNP_b92_N_GenomeWideSNP_6_G03_735772	CARRS_p_TCGASNP_b92_N_GenomeWideSNP_6_G03_735772	TCGA-A5-A0GG
CARRS_p_TCGASNP_b92_N_GenomeWideSNP_6_G04_735648_CARRS_p_TCGASNP_b92_N_GenomeWideSNP_6_G04_735648	-0.000303573	-0.684254	0.885154	9	4	0	0	TCGA-D1-A0ZO	b3d635b3-d7ac-4cf8-a318-0a9dd0073e89	UCEC	FEMALE	Alive	-27482	602	0	75	C54.1	YES	8380/3	NO	No	C54.1	Endometrial	NO	NO	WHITE	Yes	NOT HISPANIC OR LATINO	YES	TUMOR FREE	A0ZO	2009	Endometrioid endometrial adenocarcinoma	D1	2011-03-04	[Not Applicable]	[Not Applicable]	[Not Applicable]	NA	[Not Applicable]	NA	Dilation and curettage procedure	R0	G1	165	110	CARRS_p_TCGASNP_b92_N_GenomeWideSNP_6_G04_735648	CARRS_p_TCGASNP_b92_N_GenomeWideSNP_6_G04_735648	TCGA-D1-A0ZO
CARRS_p_TCGASNP_b92_N_GenomeWideSNP_6_G05_735582_CARRS_p_TCGASNP_b92_N_GenomeWideSNP_6_G05_735582	-0.000353724	-0.797293	0.806723	9	4	0	0	TCGA-BK-A13C	ce73d0aa-bb3d-4aa3-8ed3-e9912cf25d38	UCEC	FEMALE	Alive	-17317	760	0	47	C54.1	NO	8380/3	YES	No	C54.1	Endometrial	NO	NO	BLACK OR AFRICAN AMERICAN	No	NOT HISPANIC OR LATINO	YES	TUMOR FREE	A13C	2010	Endometrioid endometrial adenocarcinoma	BK	2011-02-17	[Not Applicable]	[Not Applicable]	[Not Applicable]	NA	[Not Applicable]	NA	Dilation and curettage procedure	R0	G2	166	93	CARRS_p_TCGASNP_b92_N_GenomeWideSNP_6_G05_735582	CARRS_p_TCGASNP_b92_N_GenomeWideSNP_6_G05_735582	TCGA-BK-A13C
CARRS_p_TCGASNP_b92_N_GenomeWideSNP_6_G06_735608_CARRS_p_TCGASNP_b92_N_GenomeWideSNP_6_G06_735608	-0.000350427	-0.789863	0.812325	9	4	0	0	TCGA-A5-A0GQ	c8d672ed-9910-4f80-b222-38c833f55850	UCEC	FEMALE	Alive	-28078	2247	0	76	C54.1	YES	8380/3	NO	No	C54.1	Endometrial	NO	NO	WHITE	No	NOT HISPANIC OR LATINO	YES	TUMOR FREE	A0GQ	2007	Endometrioid endometrial adenocarcinoma	A5	2011-01-07	[Not Applicable]	[Not Applicable]	[Not Applicable]	1988	[Not Applicable]	NA	Office Endometrial Biopsy	R0	G1	150	57	CARRS_p_TCGASNP_b92_N_GenomeWideSNP_6_G06_735608	CARRS_p_TCGASNP_b92_N_GenomeWideSNP_6_G06_735608	TCGA-A5-A0GQ
CARRS_p_TCGASNP_b92_N_GenomeWideSNP_6_G08_735594_CARRS_p_TCGASNP_b92_N_GenomeWideSNP_6_G08_735594	-0.000441406	-0.994929	0.627451	7	3	0	0	TCGA-B5-A11R	f04befed-6c81-4676-8715-b8c6a33cb9d1	UCEC	FEMALE	Alive	-18878	2349	0	51	C54.1	YES	8380/3	NO	No	C54.1	Endometrial	NO	YES	BLACK OR AFRICAN AMERICAN	No	NA	YES	TUMOR FREE	A11R	2008	Endometrioid endometrial adenocarcinoma	B5	2011-02-22	[Not Applicable]	[Not Applicable]	[Not Applicable]	1988	[Not Applicable]	NA	Office Endometrial Biopsy	NA	G3	168	89	CARRS_p_TCGASNP_b92_N_GenomeWideSNP_6_G08_735594	CARRS_p_TCGASNP_b92_N_GenomeWideSNP_6_G08_735594	TCGA-B5-A11R
CARRS_p_TCGASNP_b92_N_GenomeWideSNP_6_G11_735662_CARRS_p_TCGASNP_b92_N_GenomeWideSNP_6_G11_735662	-0.000684305	-1.54242	0.163399	2	1	0	0	TCGA-AX-A0IZ	11285dc5-8742-477a-8692-af1b6e2c1434	UCEC	FEMALE	Alive	-19364	1333	0	53	C54.1	YES	8380/3	NO	No	C54.1	Endometrial	[Unknown]	[Unknown]	WHITE	No	NOT HISPANIC OR LATINO	YES	TUMOR FREE	A0IZ	2007	Endometrioid endometrial adenocarcinoma	AX	2011-05-18	[Not Applicable]	[Not Applicable]	[Not Applicable]	1988	[Not Applicable]	NA	Office Endometrial Biopsy	R0	G3	160	60	CARRS_p_TCGASNP_b92_N_GenomeWideSNP_6_G11_735662	CARRS_p_TCGASNP_b92_N_GenomeWideSNP_6_G11_735662	TCGA-AX-A0IZ
CARRS_p_TCGASNP_b92_N_GenomeWideSNP_6_H01_735678_CARRS_p_TCGASNP_b92_N_GenomeWideSNP_6_H01_735678	9.64134e-05	0.217316	0.998133	10	4	0	0	TCGA-AX-A06H	e5d74e47-b63f-410a-8b7a-c9aacc9aa337	UCEC	FEMALE	Alive	-22270	833	0	60	C54.1	YES	8380/3	NO	No	C54.1	Endometrial	NO	NO	AMERICAN INDIAN OR ALASKA NATIVE	No	NOT HISPANIC OR LATINO	YES	WITH TUMOR	A06H	2008	Endometrioid endometrial adenocarcinoma	AX	2011-05-17	[Not Applicable]	[Not Applicable]	[Not Applicable]	1988	[Not Applicable]	NA	Dilation and curettage procedure	R1	G1	160	98	CARRS_p_TCGASNP_b92_N_GenomeWideSNP_6_H01_735678	CARRS_p_TCGASNP_b92_N_GenomeWideSNP_6_H01_735678	TCGA-AX-A06H
CARRS_p_TCGASNP_b92_N_GenomeWideSNP_6_H07_735672_CARRS_p_TCGASNP_b92_N_GenomeWideSNP_6_H07_735672	-0.000308828	-0.696098	0.872082	9	4	0	0	TCGA-AP-A0LM	43e228ae-c890-444f-afbd-49385562e33a	UCEC	FEMALE	Alive	-12309	825	0	33	C54.1	YES	8380/3	NO	No	C54.1	Endometrial	NA	YES	BLACK OR AFRICAN AMERICAN	No	NA	YES	TUMOR FREE	A0LM	2004	Endometrioid endometrial adenocarcinoma	AP	2011-02-01	[Not Applicable]	[Not Applicable]	[Not Applicable]	NA	[Not Applicable]	NA	Office Endometrial Biopsy	R0	G3	166	100	CARRS_p_TCGASNP_b92_N_GenomeWideSNP_6_H07_735672	CARRS_p_TCGASNP_b92_N_GenomeWideSNP_6_H07_735672	TCGA-AP-A0LM
CARRS_p_TCGASNP_b92_N_GenomeWideSNP_6_H10_735732_CARRS_p_TCGASNP_b92_N_GenomeWideSNP_6_H10_735732	-0.000837385	-1.88747	0.0373483	1	1	0	0	TCGA-D1-A162	3f96b142-77b6-40a1-8e16-6581b964583b	UCEC	FEMALE	Alive	-25543	1145	0	69	C54.1	YES	8380/3	NO	No	C54.1	Endometrial	NO	NO	WHITE	No	NOT HISPANIC OR LATINO	YES	TUMOR FREE	A162	2008	Endometrioid endometrial adenocarcinoma	D1	2011-04-13	[Not Applicable]	[Not Applicable]	[Not Applicable]	1995	[Not Applicable]	NA	Office Endometrial Biopsy	R0	G1	170	100	CARRS_p_TCGASNP_b92_N_GenomeWideSNP_6_H10_735732	CARRS_p_TCGASNP_b92_N_GenomeWideSNP_6_H10_735732	TCGA-D1-A162
CAUSE_p_TCGAb73_SNP_N_GenomeWideSNP_6_A01_698358_CAUSE_p_TCGAb73_SNP_N_GenomeWideSNP_6_A01_698358	-0.000372438	-0.839474	0.768441	8	4	0	0	TCGA-B5-A0JS	0da7bbd4-ed8d-474b-b494-cb93c5fa811e	UCEC	FEMALE	Alive	-19995	2627	0	54	C54.1	YES	8380/3	NO	No	C54.1	Endometrial	NO	NO	WHITE	No	NA	YES	TUMOR FREE	A0JS	2007	Endometrioid endometrial adenocarcinoma	B5	2010-12-08	[Not Applicable]	[Not Applicable]	[Not Applicable]	1988	[Not Applicable]	NA	Office Endometrial Biopsy	NA	G1	170	110	CAUSE_p_TCGAb73_SNP_N_GenomeWideSNP_6_A01_698358	CAUSE_p_TCGAb73_SNP_N_GenomeWideSNP_6_A01_698358	TCGA-B5-A0JS
CAUSE_p_TCGAb73_SNP_N_GenomeWideSNP_6_A02_698220_CAUSE_p_TCGAb73_SNP_N_GenomeWideSNP_6_A02_698220	-0.000131327	-0.296011	0.973856	10	4	0	0	TCGA-B5-A0JY	61935424-44d0-4211-81c1-c925e436eac5	UCEC	FEMALE	Alive	-18475	2107	0	50	C54.1	YES	8020/3	NO	No	C54.1	Endometrial	NO	NO	WHITE	No	NA	YES	TUMOR FREE	A0JY	2008	Endometrioid endometrial adenocarcinoma	B5	2011-01-04	[Not Applicable]	[Not Applicable]	[Not Applicable]	1988	[Not Applicable]	NA	Dilation and curettage procedure	NA	G3	168	67	CAUSE_p_TCGAb73_SNP_N_GenomeWideSNP_6_A02_698220	CAUSE_p_TCGAb73_SNP_N_GenomeWideSNP_6_A02_698220	TCGA-B5-A0JY
CAUSE_p_TCGAb73_SNP_N_GenomeWideSNP_6_A05_698184_CAUSE_p_TCGAb73_SNP_N_GenomeWideSNP_6_A05_698184	-0.000784747	-1.76882	0.0737628	1	1	0	0	TCGA-AP-A0LL	d17668c4-5d66-4e16-8b70-b54616581aae	UCEC	FEMALE	Alive	-20700	2554	0	56	C54.1	YES	8380/3	NO	No	C54.1	Endometrial	NO	NO	WHITE	No	NA	YES	WITH TUMOR	A0LL	2004	Endometrioid endometrial adenocarcinoma	AP	2010-09-23	[Not Applicable]	[Not Applicable]	[Not Applicable]	NA	[Not Applicable]	NA	Office Endometrial Biopsy	R0	G1	161	72	CAUSE_p_TCGAb73_SNP_N_GenomeWideSNP_6_A05_698184	CAUSE_p_TCGAb73_SNP_N_GenomeWideSNP_6_A05_698184	TCGA-AP-A0LL
CAUSE_p_TCGAb73_SNP_N_GenomeWideSNP_6_A06_698172_CAUSE_p_TCGAb73_SNP_N_GenomeWideSNP_6_A06_698172	-0.000380201	-0.856973	0.751634	8	4	0	0	TCGA-BS-A0TE	09066fbf-6a1d-46c9-a4c5-c53340c3d1ba	UCEC	FEMALE	Dead	-12983	NA	0	35	C54.9	YES	8380/3	NO	No	C54.9	Endometrial	NA	NO	ASIAN	No	NOT HISPANIC OR LATINO	YES	WITH TUMOR	A0TE	2005	Endometrioid endometrial adenocarcinoma	BS	2010-11-19	[Not Applicable]	[Not Applicable]	[Not Applicable]	1988	[Not Applicable]	NA	Other method, specify:	R2	G3	168	91	CAUSE_p_TCGAb73_SNP_N_GenomeWideSNP_6_A06_698172	CAUSE_p_TCGAb73_SNP_N_GenomeWideSNP_6_A06_698172	TCGA-BS-A0TE
CAUSE_p_TCGAb73_SNP_N_GenomeWideSNP_6_A07_698326_CAUSE_p_TCGAb73_SNP_N_GenomeWideSNP_6_A07_698326	-0.000594713	-1.34048	0.297852	3	2	0	0	TCGA-BS-A0UM	a7c565fc-c711-4b63-9549-4cd74d1f57c2	UCEC	FEMALE	Alive	-23400	2644	0	64	C54.1	YES	8380/3	NO	No	C54.1	Endometrial	YES	NO	WHITE	No	NOT HISPANIC OR LATINO	YES	WITH TUMOR	A0UM	2005	Endometrioid endometrial adenocarcinoma	BS	2011-03-25	[Not Applicable]	[Not Applicable]	[Not Applicable]	1988	[Not Applicable]	NA	Office Endometrial Biopsy	R0	G1	160	90	CAUSE_p_TCGAb73_SNP_N_GenomeWideSNP_6_A07_698326	CAUSE_p_TCGAb73_SNP_N_GenomeWideSNP_6_A07_698326	TCGA-BS-A0UM
CAUSE_p_TCGAb73_SNP_N_GenomeWideSNP_6_A09_698312_CAUSE_p_TCGAb73_SNP_N_GenomeWideSNP_6_A09_698312	-0.000634567	-1.43031	0.23436	3	1	0	0	TCGA-AP-A0LP	efae3940-d3cc-4988-bdb4-fa05d977aff5	UCEC	FEMALE	Alive	-27898	1875	0	76	C54.1	YES	8380/3	NO	No	C54.1	Endometrial	NA	YES	WHITE	No	NA	YES	TUMOR FREE	A0LP	2005	Endometrioid endometrial adenocarcinoma	AP	2010-09-23	[Not Applicable]	[Not Applicable]	[Not Applicable]	NA	[Not Applicable]	NA	Office Endometrial Biopsy	R0	G1	167	60	CAUSE_p_TCGAb73_SNP_N_GenomeWideSNP_6_A09_698312	CAUSE_p_TCGAb73_SNP_N_GenomeWideSNP_6_A09_698312	TCGA-AP-A0LP
CAUSE_p_TCGAb73_SNP_N_GenomeWideSNP_6_A10_698204_CAUSE_p_TCGAb73_SNP_N_GenomeWideSNP_6_A10_698204	-0.000639788	-1.44208	0.227824	3	1	0	0	TCGA-BG-A0M2	9731e0b3-c62d-43cb-8ae7-8f973d69ab19	UCEC	FEMALE	Alive	-22822	637	0	62	C54.1	YES	8380/3	NO	No	C54.1	Endometrial	NO	YES	WHITE	No	NOT HISPANIC OR LATINO	YES	TUMOR FREE	A0M2	2009	Endometrioid endometrial adenocarcinoma	BG	2010-12-01	[Not Applicable]	[Not Applicable]	[Not Applicable]	2009	[Not Applicable]	NA	Office Endometrial Biopsy	R0	G2	168	76	CAUSE_p_TCGAb73_SNP_N_GenomeWideSNP_6_A10_698204	CAUSE_p_TCGAb73_SNP_N_GenomeWideSNP_6_A10_698204	TCGA-BG-A0M2
CAUSE_p_TCGAb73_SNP_N_GenomeWideSNP_6_A11_698290_CAUSE_p_TCGAb73_SNP_N_GenomeWideSNP_6_A11_698290	-0.000778445	-1.75462	0.0830999	1	1	0	0	TCGA-B5-A0K7	2f0640bc-598c-4714-9e9b-7e0f2ca4567f	UCEC	FEMALE	Alive	-23429	1933	0	64	C54.1	YES	8380/3	NO	No	C54.1	Endometrial	NO	NO	WHITE	No	NA	YES	TUMOR FREE	A0K7	2009	Endometrioid endometrial adenocarcinoma	B5	2011-01-20	[Not Applicable]	[Not Applicable]	[Not Applicable]	2009	[Not Applicable]	NA	Office Endometrial Biopsy	NA	G1	168	61	CAUSE_p_TCGAb73_SNP_N_GenomeWideSNP_6_A11_698290	CAUSE_p_TCGAb73_SNP_N_GenomeWideSNP_6_A11_698290	TCGA-B5-A0K7
CAUSE_p_TCGAb73_SNP_N_GenomeWideSNP_6_A12_698322_CAUSE_p_TCGAb73_SNP_N_GenomeWideSNP_6_A12_698322	-0.000584829	-1.3182	0.328665	4	2	0	0	TCGA-BG-A0M3	8bdd4e0e-5bec-43f2-b9fa-d6e94a72fe05	UCEC	FEMALE	Alive	-27183	1071	0	74	C54.1	YES	8380/3	NO	No	C54.1	Endometrial	NO	YES	WHITE	No	NOT HISPANIC OR LATINO	YES	TUMOR FREE	A0M3	2008	Endometrioid endometrial adenocarcinoma	BG	2010-12-01	[Not Applicable]	[Not Applicable]	[Not Applicable]	1988	[Not Applicable]	NA	Office Endometrial Biopsy	R0	G2	160	75	CAUSE_p_TCGAb73_SNP_N_GenomeWideSNP_6_A12_698322	CAUSE_p_TCGAb73_SNP_N_GenomeWideSNP_6_A12_698322	TCGA-BG-A0M3
CAUSE_p_TCGAb73_SNP_N_GenomeWideSNP_6_B01_698198_CAUSE_p_TCGAb73_SNP_N_GenomeWideSNP_6_B01_698198	-0.000637533	-1.437	0.230626	3	1	0	0	TCGA-BG-A0MT	082e32c5-7f82-466a-b52d-a3293a8f8e57	UCEC	FEMALE	Alive	-23574	644	0	64	C54.1	YES	8380/3	NO	No	C54.1	Endometrial	YES	YES	WHITE	No	NOT HISPANIC OR LATINO	YES	TUMOR FREE	A0MT	2009	Endometrioid endometrial adenocarcinoma	BG	2010-12-09	[Not Applicable]	[Not Applicable]	[Not Applicable]	2009	[Not Applicable]	NA	Office Endometrial Biopsy	R0	G2	168	73	CAUSE_p_TCGAb73_SNP_N_GenomeWideSNP_6_B01_698198	CAUSE_p_TCGAb73_SNP_N_GenomeWideSNP_6_B01_698198	TCGA-BG-A0MT
CAUSE_p_TCGAb73_SNP_N_GenomeWideSNP_6_B07_698288_CAUSE_p_TCGAb73_SNP_N_GenomeWideSNP_6_B07_698288	-0.000361608	-0.815064	0.791783	8	4	0	0	TCGA-A5-A0R9	284174fd-1320-4617-9e99-75bd75df9bf3	UCEC	FEMALE	Alive	-18982	749	0	51	C54.1	YES	8380/3	NO	No	C54.1	Endometrial	NO	YES	WHITE	No	NOT HISPANIC OR LATINO	YES	TUMOR FREE	A0R9	2009	Endometrioid endometrial adenocarcinoma	A5	2011-01-07	[Not Applicable]	[Not Applicable]	[Not Applicable]	1995	[Not Applicable]	NA	Office Endometrial Biopsy	R0	G2	163	145	CAUSE_p_TCGAb73_SNP_N_GenomeWideSNP_6_B07_698288	CAUSE_p_TCGAb73_SNP_N_GenomeWideSNP_6_B07_698288	TCGA-A5-A0R9
CAUSE_p_TCGAb73_SNP_N_GenomeWideSNP_6_B09_698234_CAUSE_p_TCGAb73_SNP_N_GenomeWideSNP_6_B09_698234	-0.00064946	-1.46388	0.204482	3	1	0	0	TCGA-BG-A0MQ	12d36a1d-9922-4311-bbda-71f32ac2c03b	UCEC	FEMALE	Alive	-26284	1817	0	71	C54.1	YES	8380/3	NO	No	C54.1	Endometrial	NO	YES	WHITE	No	NOT HISPANIC OR LATINO	YES	WITH TUMOR	A0MQ	2008	Endometrioid endometrial adenocarcinoma	BG	2010-12-09	[Not Applicable]	[Not Applicable]	[Not Applicable]	1988	[Not Applicable]	NA	Office Endometrial Biopsy	R0	G1	165	101	CAUSE_p_TCGAb73_SNP_N_GenomeWideSNP_6_B09_698234	CAUSE_p_TCGAb73_SNP_N_GenomeWideSNP_6_B09_698234	TCGA-BG-A0MQ
CAUSE_p_TCGAb73_SNP_N_GenomeWideSNP_6_B11_698210_CAUSE_p_TCGAb73_SNP_N_GenomeWideSNP_6_B11_698210	-0.00029877	-0.673427	0.892624	9	4	0	0	TCGA-BG-A0M4	73e5310d-ba8c-4cbc-aa4f-e06206f898f4	UCEC	FEMALE	Alive	-22090	2167	0	60	C54.1	NO	8380/3	YES	No	C54.1	Endometrial	NO	NO	WHITE	No	NOT HISPANIC OR LATINO	YES	TUMOR FREE	A0M4	2008	Endometrioid endometrial adenocarcinoma	BG	2010-12-01	[Not Applicable]	[Not Applicable]	[Not Applicable]	1988	[Not Applicable]	NA	Dilation and curettage procedure	R0	G3	178	97	CAUSE_p_TCGAb73_SNP_N_GenomeWideSNP_6_B11_698210	CAUSE_p_TCGAb73_SNP_N_GenomeWideSNP_6_B11_698210	TCGA-BG-A0M4
CAUSE_p_TCGAb73_SNP_N_GenomeWideSNP_6_C01_698218_CAUSE_p_TCGAb73_SNP_N_GenomeWideSNP_6_C01_698218	-0.00037794	-0.851876	0.759104	8	4	0	0	TCGA-BS-A0TD	ffaa98a0-2b69-46dc-aee5-c5c3f2abbc38	UCEC	FEMALE	Alive	-23950	2379	0	65	C54.9	YES	8380/3	NO	No	C54.9	Endometrial	NA	NO	ASIAN	No	NOT HISPANIC OR LATINO	YES	TUMOR FREE	A0TD	2005	Endometrioid endometrial adenocarcinoma	BS	2010-11-19	[Not Applicable]	[Not Applicable]	[Not Applicable]	1988	[Not Applicable]	NA	Tumor resection	R0	G1	155	85	CAUSE_p_TCGAb73_SNP_N_GenomeWideSNP_6_C01_698218	CAUSE_p_TCGAb73_SNP_N_GenomeWideSNP_6_C01_698218	TCGA-BS-A0TD
CAUSE_p_TCGAb73_SNP_N_GenomeWideSNP_6_C02_698216_CAUSE_p_TCGAb73_SNP_N_GenomeWideSNP_6_C02_698216	-0.000454327	-1.02405	0.605042	7	3	0	0	TCGA-BS-A0UJ	ff82548a-f1bb-4daa-a8f7-b3831b5843ad	UCEC	FEMALE	Alive	-25149	2506	0	68	C54.1	YES	8380/3	NO	No	C54.1	Endometrial	NO	NO	ASIAN	No	NOT HISPANIC OR LATINO	YES	TUMOR FREE	A0UJ	2004	Endometrioid endometrial adenocarcinoma	BS	2011-03-25	[Not Applicable]	[Not Applicable]	[Not Applicable]	1988	[Not Applicable]	NA	Office Endometrial Biopsy	R0	G1	155	52	CAUSE_p_TCGAb73_SNP_N_GenomeWideSNP_6_C02_698216	CAUSE_p_TCGAb73_SNP_N_GenomeWideSNP_6_C02_698216	TCGA-BS-A0UJ
CAUSE_p_TCGAb73_SNP_N_GenomeWideSNP_6_C06_698268_CAUSE_p_TCGAb73_SNP_N_GenomeWideSNP_6_C06_698268	-0.000814441	-1.83575	0.0597572	1	1	0	0	TCGA-A5-A0R8	06d16b6b-9ca6-4cec-a785-f27aa4323cec	UCEC	FEMALE	Alive	-29777	596	0	81	C54.1	YES	8380/3	NO	No	C54.1	Endometrial	NO	YES	WHITE	No	NOT HISPANIC OR LATINO	YES	TUMOR FREE	A0R8	2010	Endometrioid endometrial adenocarcinoma	A5	2010-12-17	[Not Applicable]	[Not Applicable]	[Not Applicable]	NA	[Not Applicable]	NA	Office Endometrial Biopsy	R0	G2	160	62	CAUSE_p_TCGAb73_SNP_N_GenomeWideSNP_6_C06_698268	CAUSE_p_TCGAb73_SNP_N_GenomeWideSNP_6_C06_698268	TCGA-A5-A0R8
CAUSE_p_TCGAb73_SNP_N_GenomeWideSNP_6_C09_698188_CAUSE_p_TCGAb73_SNP_N_GenomeWideSNP_6_C09_698188	-0.000745466	-1.68028	0.113912	2	1	0	0	TCGA-AP-A0LQ	252500d2-86a3-4090-a57f-1e8c3d44c573	UCEC	FEMALE	Alive	-21629	2457	0	59	C54.1	YES	8380/3	NO	No	C54.1	Endometrial	NO	NO	WHITE	No	NA	YES	TUMOR FREE	A0LQ	2005	Endometrioid endometrial adenocarcinoma	AP	2010-09-23	[Not Applicable]	[Not Applicable]	[Not Applicable]	NA	[Not Applicable]	NA	Office Endometrial Biopsy	R0	G2	163	95	CAUSE_p_TCGAb73_SNP_N_GenomeWideSNP_6_C09_698188	CAUSE_p_TCGAb73_SNP_N_GenomeWideSNP_6_C09_698188	TCGA-AP-A0LQ
CAUSE_p_TCGAb73_SNP_N_GenomeWideSNP_6_C10_698264_CAUSE_p_TCGAb73_SNP_N_GenomeWideSNP_6_C10_698264	-0.000259823	-0.58564	0.917834	10	4	0	0	TCGA-BS-A0UV	b19425ab-a82f-4c2a-bf58-d1bd30511d74	UCEC	FEMALE	Alive	-20266	2228	0	55	C54.1	YES	8380/3	NO	No	C54.1	Endometrial	NO	NO	NATIVE HAWAIIAN OR OTHER PACIFIC ISLANDER	No	NOT HISPANIC OR LATINO	YES	TUMOR FREE	A0UV	2005	Endometrioid endometrial adenocarcinoma	BS	2011-03-28	[Not Applicable]	[Not Applicable]	[Not Applicable]	1988	[Not Applicable]	NA	Office Endometrial Biopsy	R0	G3	168	112	CAUSE_p_TCGAb73_SNP_N_GenomeWideSNP_6_C10_698264	CAUSE_p_TCGAb73_SNP_N_GenomeWideSNP_6_C10_698264	TCGA-BS-A0UV
CAUSE_p_TCGAb73_SNP_N_GenomeWideSNP_6_D04_698200_CAUSE_p_TCGAb73_SNP_N_GenomeWideSNP_6_D04_698200	-0.000574539	-1.29501	0.35014	4	2	0	0	TCGA-BS-A0U7	282ddc43-922d-4f1f-80c7-6ba2de23b7bc	UCEC	FEMALE	Dead	-23166	NA	0	63	C54.1	YES	8380/3	NO	No	C54.1	Endometrial	NO	NO	WHITE	No	NOT HISPANIC OR LATINO	YES	TUMOR FREE	A0U7	2003	Endometrioid endometrial adenocarcinoma	BS	2011-03-25	[Not Applicable]	[Not Applicable]	[Not Applicable]	1988	[Not Applicable]	NA	Office Endometrial Biopsy	R0	G2	165	66	CAUSE_p_TCGAb73_SNP_N_GenomeWideSNP_6_D04_698200	CAUSE_p_TCGAb73_SNP_N_GenomeWideSNP_6_D04_698200	TCGA-BS-A0U7
CAUSE_p_TCGAb73_SNP_N_GenomeWideSNP_6_D10_698316_CAUSE_p_TCGAb73_SNP_N_GenomeWideSNP_6_D10_698316	-5.49184e-05	-0.123786	0.99253	10	4	0	0	TCGA-BS-A0TA	ad3d8420-f562-4cbe-ac82-c968bd4f782d	UCEC	FEMALE	Dead	-21505	714	0	58	C54.1	YES	8380/3	NO	No	C54.1	Endometrial	YES	YES	NATIVE HAWAIIAN OR OTHER PACIFIC ISLANDER	No	HISPANIC OR LATINO	YES	WITH TUMOR	A0TA	2005	Endometrioid endometrial adenocarcinoma	BS	2010-11-19	[Not Applicable]	[Not Applicable]	[Not Applicable]	1988	[Not Applicable]	NA	Fine needle aspiration biopsy	RX	G3	152	90	CAUSE_p_TCGAb73_SNP_N_GenomeWideSNP_6_D10_698316	CAUSE_p_TCGAb73_SNP_N_GenomeWideSNP_6_D10_698316	TCGA-BS-A0TA
CAUSE_p_TCGAb73_SNP_N_GenomeWideSNP_6_E02_698308_CAUSE_p_TCGAb73_SNP_N_GenomeWideSNP_6_E02_698308	-0.000645509	-1.45498	0.212885	3	1	0	0	TCGA-BK-A0CB	59e9029a-8ddd-4447-b35a-72bc39f82a30	UCEC	FEMALE	Alive	-21930	1092	0	60	C54.1	NO	8380/3	YES	No	C54.1	Endometrial	NO	NO	WHITE	No	NOT HISPANIC OR LATINO	YES	TUMOR FREE	A0CB	2010	Endometrioid endometrial adenocarcinoma	BK	2010-10-08	[Not Applicable]	[Not Applicable]	[Not Applicable]	NA	[Not Applicable]	NA	Incisional Biopsy	R0	G2	154	111	CAUSE_p_TCGAb73_SNP_N_GenomeWideSNP_6_E02_698308	CAUSE_p_TCGAb73_SNP_N_GenomeWideSNP_6_E02_698308	TCGA-BK-A0CB
CAUSE_p_TCGAb73_SNP_N_GenomeWideSNP_6_E03_698174_CAUSE_p_TCGAb73_SNP_N_GenomeWideSNP_6_E03_698174	-0.000220833	-0.497758	0.939309	10	4	0	0	TCGA-B5-A0K9	4485cc98-5d58-4eb4-8325-7d1a617b6461	UCEC	FEMALE	Dead	-32289	335	0	88	C54.1	YES	8380/3	NO	No	C54.1	Endometrial	NO	YES	WHITE	No	NA	YES	TUMOR FREE	A0K9	2009	Endometrioid endometrial adenocarcinoma	B5	2011-01-20	[Not Applicable]	[Not Applicable]	[Not Applicable]	2009	[Not Applicable]	NA	Office Endometrial Biopsy	NA	G1	160	65	CAUSE_p_TCGAb73_SNP_N_GenomeWideSNP_6_E03_698174	CAUSE_p_TCGAb73_SNP_N_GenomeWideSNP_6_E03_698174	TCGA-B5-A0K9
CAUSE_p_TCGAb73_SNP_N_GenomeWideSNP_6_E04_698208_CAUSE_p_TCGAb73_SNP_N_GenomeWideSNP_6_E04_698208	-0.00038039	-0.8574	0.747899	8	3	0	0	TCGA-BS-A0UF	f77d7256-2ccf-42a7-9b30-332ac24ca812	UCEC	FEMALE	Alive	-23771	2611	0	65	C54.1	YES	8380/3	NO	No	C54.1	Endometrial	NO	NO	ASIAN	No	NOT HISPANIC OR LATINO	YES	TUMOR FREE	A0UF	2004	Endometrioid endometrial adenocarcinoma	BS	2011-03-28	[Not Applicable]	[Not Applicable]	[Not Applicable]	1988	[Not Applicable]	NA	Office Endometrial Biopsy	R0	G3	147	57	CAUSE_p_TCGAb73_SNP_N_GenomeWideSNP_6_E04_698208	CAUSE_p_TCGAb73_SNP_N_GenomeWideSNP_6_E04_698208	TCGA-BS-A0UF
CAUSE_p_TCGAb73_SNP_N_GenomeWideSNP_6_E07_698178_CAUSE_p_TCGAb73_SNP_N_GenomeWideSNP_6_E07_698178	-0.00073095	-1.64756	0.123249	2	1	0	0	TCGA-AP-A0LE	dcff8659-ecca-4798-80a3-dd6e7642ba2b	UCEC	FEMALE	Alive	-20967	3357	0	57	C54.1	YES	8380/3	NO	No	C54.1	Endometrial	NO	NO	WHITE	No	NA	YES	TUMOR FREE	A0LE	2002	Endometrioid endometrial adenocarcinoma	AP	2010-09-23	[Not Applicable]	[Not Applicable]	[Not Applicable]	NA	[Not Applicable]	NA	Office Endometrial Biopsy	R0	G3	160	75	CAUSE_p_TCGAb73_SNP_N_GenomeWideSNP_6_E07_698178	CAUSE_p_TCGAb73_SNP_N_GenomeWideSNP_6_E07_698178	TCGA-AP-A0LE
CAUSE_p_TCGAb73_SNP_N_GenomeWideSNP_6_E08_698244_CAUSE_p_TCGAb73_SNP_N_GenomeWideSNP_6_E08_698244	-0.00030451	-0.686365	0.882353	9	4	0	0	TCGA-BG-A0M6	002724fa-7051-49fa-9c58-4bcb7eba4ac6	UCEC	FEMALE	Dead	-26666	241	0	73	C54.1	YES	8441/3	NO	No	C54.1	Endometrial	NO	YES	WHITE	Yes	NOT HISPANIC OR LATINO	YES	TUMOR FREE	A0M6	2008	Serous endometrial adenocarcinoma	BG	2010-12-01	[Not Applicable]	[Not Applicable]	[Not Applicable]	1988	[Not Applicable]	NA	Tumor resection	R0	G3	152	55	CAUSE_p_TCGAb73_SNP_N_GenomeWideSNP_6_E08_698244	CAUSE_p_TCGAb73_SNP_N_GenomeWideSNP_6_E08_698244	TCGA-BG-A0M6
CAUSE_p_TCGAb73_SNP_N_GenomeWideSNP_6_E10_698182_CAUSE_p_TCGAb73_SNP_N_GenomeWideSNP_6_E10_698182	-0.000365594	-0.824048	0.782446	8	4	0	0	TCGA-A5-A0R7	02b25675-094d-4098-96da-51d121380fec	UCEC	FEMALE	Alive	-20250	535	0	55	C54.1	YES	8380/3	NO	No	C54.1	Endometrial	NO	NO	WHITE	No	NOT HISPANIC OR LATINO	YES	TUMOR FREE	A0R7	2010	Endometrioid endometrial adenocarcinoma	A5	2010-11-15	[Not Applicable]	[Not Applicable]	[Not Applicable]	NA	[Not Applicable]	NA	Office Endometrial Biopsy	R0	G2	165	136	CAUSE_p_TCGAb73_SNP_N_GenomeWideSNP_6_E10_698182	CAUSE_p_TCGAb73_SNP_N_GenomeWideSNP_6_E10_698182	TCGA-A5-A0R7
CAUSE_p_TCGAb73_SNP_N_GenomeWideSNP_6_F02_698330_CAUSE_p_TCGAb73_SNP_N_GenomeWideSNP_6_F02_698330	-0.000413266	-0.931503	0.688142	7	3	0	0	TCGA-BG-A0M9	4fd1cb59-6c50-4355-9d37-a341e1f4fad9	UCEC	FEMALE	Alive	-26708	2270	0	73	C54.1	YES	8380/3	NO	No	C54.1	Endometrial	NO	NO	WHITE	No	NOT HISPANIC OR LATINO	YES	TUMOR FREE	A0M9	2008	Endometrioid endometrial adenocarcinoma	BG	2010-12-08	[Not Applicable]	[Not Applicable]	[Not Applicable]	1988	[Not Applicable]	NA	Office Endometrial Biopsy	R0	G2	160	93	CAUSE_p_TCGAb73_SNP_N_GenomeWideSNP_6_F02_698330	CAUSE_p_TCGAb73_SNP_N_GenomeWideSNP_6_F02_698330	TCGA-BG-A0M9
CAUSE_p_TCGAb73_SNP_N_GenomeWideSNP_6_F03_698180_CAUSE_p_TCGAb73_SNP_N_GenomeWideSNP_6_F03_698180	-0.000423449	-0.954455	0.670401	7	3	0	0	TCGA-BS-A0UT	e2b1d0de-5221-44a1-8fad-9708a3cada14	UCEC	FEMALE	Alive	-22775	2212	0	62	C54.1	YES	8380/3	NO	No	C54.1	Endometrial	NO	NO	ASIAN	No	NOT HISPANIC OR LATINO	YES	TUMOR FREE	A0UT	2005	Endometrioid endometrial adenocarcinoma	BS	2011-03-25	[Not Applicable]	[Not Applicable]	[Not Applicable]	1988	[Not Applicable]	NA	Dilation and curettage procedure	R0	G2	152	65	CAUSE_p_TCGAb73_SNP_N_GenomeWideSNP_6_F03_698180	CAUSE_p_TCGAb73_SNP_N_GenomeWideSNP_6_F03_698180	TCGA-BS-A0UT
CAUSE_p_TCGAb73_SNP_N_GenomeWideSNP_6_F05_698272_CAUSE_p_TCGAb73_SNP_N_GenomeWideSNP_6_F05_698272	-0.000476092	-1.07311	0.549953	6	3	0	0	TCGA-B5-A0JV	233e947a-d5e2-48e5-a8ce-5da1abb20681	UCEC	FEMALE	Alive	-23295	2616	0	63	C54.1	YES	8380/3	NO	No	C54.1	Endometrial	NO	YES	BLACK OR AFRICAN AMERICAN	No	NA	YES	TUMOR FREE	A0JV	2007	Endometrioid endometrial adenocarcinoma	B5	2010-12-10	[Not Applicable]	[Not Applicable]	[Not Applicable]	1988	[Not Applicable]	NA	Dilation and curettage procedure	NA	G2	166	94	CAUSE_p_TCGAb73_SNP_N_GenomeWideSNP_6_F05_698272	CAUSE_p_TCGAb73_SNP_N_GenomeWideSNP_6_F05_698272	TCGA-B5-A0JV
CAUSE_p_TCGAb73_SNP_N_GenomeWideSNP_6_F10_698196_CAUSE_p_TCGAb73_SNP_N_GenomeWideSNP_6_F10_698196	-0.000518415	-1.16851	0.450047	5	2	0	0	TCGA-BG-A0M0	8bf0b156-6eb4-45e8-9cbb-0979efbea898	UCEC	FEMALE	Alive	-24427	588	0	66	C54.1	YES	8380/3	NO	No	C54.1	Endometrial	NO	NO	WHITE	No	NOT HISPANIC OR LATINO	YES	TUMOR FREE	A0M0	2010	Endometrioid endometrial adenocarcinoma	BG	2010-12-01	[Not Applicable]	[Not Applicable]	[Not Applicable]	2009	[Not Applicable]	NA	Dilation and curettage procedure	R0	G1	165	117	CAUSE_p_TCGAb73_SNP_N_GenomeWideSNP_6_F10_698196	CAUSE_p_TCGAb73_SNP_N_GenomeWideSNP_6_F10_698196	TCGA-BG-A0M0
CAUSE_p_TCGAb73_SNP_N_GenomeWideSNP_6_F11_698170_CAUSE_p_TCGAb73_SNP_N_GenomeWideSNP_6_F11_698170	-0.000381203	-0.859232	0.746032	8	3	0	0	TCGA-A5-A0RA	afd710b8-d172-4ac4-9973-e969db1ed231	UCEC	FEMALE	Alive	-25060	884	0	68	C54.1	YES	8380/3	NO	No	C54.1	Endometrial	NO	YES	WHITE	No	NOT HISPANIC OR LATINO	YES	TUMOR FREE	A0RA	2009	Endometrioid endometrial adenocarcinoma	A5	2010-11-15	[Not Applicable]	[Not Applicable]	[Not Applicable]	NA	[Not Applicable]	NA	Dilation and curettage procedure	R0	G2	155	113	CAUSE_p_TCGAb73_SNP_N_GenomeWideSNP_6_F11_698170	CAUSE_p_TCGAb73_SNP_N_GenomeWideSNP_6_F11_698170	TCGA-A5-A0RA
CAUSE_p_TCGAb73_SNP_N_GenomeWideSNP_6_F12_698246_CAUSE_p_TCGAb73_SNP_N_GenomeWideSNP_6_F12_698246	-0.000400816	-0.90344	0.710551	8	3	0	0	TCGA-BS-A0TJ	f74da4c6-4291-46d2-abd4-7d7f6ef03b00	UCEC	FEMALE	Alive	-21663	2068	0	59	C54.1	YES	8380/3	NO	No	C54.1	Endometrial	NA	YES	ASIAN	No	NOT HISPANIC OR LATINO	YES	TUMOR FREE	A0TJ	2006	Endometrioid endometrial adenocarcinoma	BS	2010-11-19	[Not Applicable]	[Not Applicable]	[Not Applicable]	1988	[Not Applicable]	NA	Dilation and curettage procedure	R0	G3	152	88	CAUSE_p_TCGAb73_SNP_N_GenomeWideSNP_6_F12_698246	CAUSE_p_TCGAb73_SNP_N_GenomeWideSNP_6_F12_698246	TCGA-BS-A0TJ
CAUSE_p_TCGAb73_SNP_N_GenomeWideSNP_6_G01_698226_CAUSE_p_TCGAb73_SNP_N_GenomeWideSNP_6_G01_698226	-0.000980191	-2.20935	0.00653595	1	1	0	0	TCGA-A5-A0VP	2db0fb62-64ce-457c-9e22-dd05ef59f684	UCEC	FEMALE	Alive	-27335	1288	0	74	C54.1	YES	8380/3	NO	No	C54.1	Endometrial	NO	YES	WHITE	No	NOT HISPANIC OR LATINO	YES	TUMOR FREE	A0VP	2008	Endometrioid endometrial adenocarcinoma	A5	2010-11-15	[Not Applicable]	[Not Applicable]	[Not Applicable]	NA	[Not Applicable]	NA	Office Endometrial Biopsy	R0	G3	163	58	CAUSE_p_TCGAb73_SNP_N_GenomeWideSNP_6_G01_698226	CAUSE_p_TCGAb73_SNP_N_GenomeWideSNP_6_G01_698226	TCGA-A5-A0VP
CAUSE_p_TCGAb73_SNP_N_GenomeWideSNP_6_G03_698240_CAUSE_p_TCGAb73_SNP_N_GenomeWideSNP_6_G03_698240	-0.000558604	-1.25909	0.372549	4	2	0	0	TCGA-B5-A0K2	a8079ea5-c37b-4f77-aca0-b043bf420675	UCEC	FEMALE	Alive	-20080	2209	0	54	C54.1	YES	8380/3	NO	No	C54.1	Endometrial	NO	NO	WHITE	No	NA	YES	TUMOR FREE	A0K2	2008	Endometrioid endometrial adenocarcinoma	B5	2011-01-05	[Not Applicable]	[Not Applicable]	[Not Applicable]	1988	[Not Applicable]	NA	Office Endometrial Biopsy	NA	G1	159	84	CAUSE_p_TCGAb73_SNP_N_GenomeWideSNP_6_G03_698240	CAUSE_p_TCGAb73_SNP_N_GenomeWideSNP_6_G03_698240	TCGA-B5-A0K2
CAUSE_p_TCGAb73_SNP_N_GenomeWideSNP_6_G05_698214_CAUSE_p_TCGAb73_SNP_N_GenomeWideSNP_6_G05_698214	-0.00068597	-1.54618	0.159664	2	1	0	0	TCGA-A5-A0VQ	23489245-48d7-4f19-8a42-e23b1181412b	UCEC	FEMALE	Alive	-22995	485	0	62	C54.1	YES	8380/3	NO	No	C54.1	Endometrial	NO	YES	NA	No	HISPANIC OR LATINO	YES	TUMOR FREE	A0VQ	2010	Endometrioid endometrial adenocarcinoma	A5	2010-11-15	[Not Applicable]	[Not Applicable]	[Not Applicable]	NA	[Not Applicable]	NA	Office Endometrial Biopsy	R0	G3	158	89	CAUSE_p_TCGAb73_SNP_N_GenomeWideSNP_6_G05_698214	CAUSE_p_TCGAb73_SNP_N_GenomeWideSNP_6_G05_698214	TCGA-A5-A0VQ
CAUSE_p_TCGAb73_SNP_N_GenomeWideSNP_6_G07_698340_CAUSE_p_TCGAb73_SNP_N_GenomeWideSNP_6_G07_698340	-0.000499935	-1.12685	0.495798	5	2	0	0	TCGA-BG-A0MU	a7329910-b1c7-4a18-b28e-8fad79121339	UCEC	FEMALE	Alive	-28621	617	0	78	C54.1	YES	8380/3	NO	No	C54.1	Endometrial	NO	YES	WHITE	No	NOT HISPANIC OR LATINO	YES	TUMOR FREE	A0MU	2010	Endometrioid endometrial adenocarcinoma	BG	2010-12-09	[Not Applicable]	[Not Applicable]	[Not Applicable]	2009	[Not Applicable]	NA	Tumor resection	R0	G1	152	68	CAUSE_p_TCGAb73_SNP_N_GenomeWideSNP_6_G07_698340	CAUSE_p_TCGAb73_SNP_N_GenomeWideSNP_6_G07_698340	TCGA-BG-A0MU
CAUSE_p_TCGAb73_SNP_N_GenomeWideSNP_6_G08_698248_CAUSE_p_TCGAb73_SNP_N_GenomeWideSNP_6_G08_698248	-0.000381273	-0.85939	0.745098	8	3	0	0	TCGA-BS-A0TC	7b7d2d2b-abe6-4f32-add0-3715096995d1	UCEC	FEMALE	Alive	-25560	2602	0	69	C54.3	YES	8380/3	NO	No	C54.3	Endometrial	NA	NO	ASIAN	No	NOT HISPANIC OR LATINO	YES	TUMOR FREE	A0TC	2004	Endometrioid endometrial adenocarcinoma	BS	2010-11-19	[Not Applicable]	[Not Applicable]	[Not Applicable]	1988	[Not Applicable]	NA	Office Endometrial Biopsy	R0	G1	147	68	CAUSE_p_TCGAb73_SNP_N_GenomeWideSNP_6_G08_698248	CAUSE_p_TCGAb73_SNP_N_GenomeWideSNP_6_G08_698248	TCGA-BS-A0TC
CAUSE_p_TCGAb73_SNP_N_GenomeWideSNP_6_G10_698274_CAUSE_p_TCGAb73_SNP_N_GenomeWideSNP_6_G10_698274	-0.000108084	-0.243621	0.981326	10	4	0	0	TCGA-AX-A0IU	7e64ea6c-a3db-48eb-91be-131361510a92	UCEC	FEMALE	Alive	-29063	1087	0	79	C54.1	YES	8441/3	NO	No	C54.1	Endometrial	[Unknown]	[Unknown]	BLACK OR AFRICAN AMERICAN	No	NOT HISPANIC OR LATINO	YES	TUMOR FREE	A0IU	2008	Serous endometrial adenocarcinoma	AX	2011-05-23	[Not Applicable]	[Not Applicable]	[Not Applicable]	1988	[Not Applicable]	NA	Office Endometrial Biopsy	R0	G3	158	76	CAUSE_p_TCGAb73_SNP_N_GenomeWideSNP_6_G10_698274	CAUSE_p_TCGAb73_SNP_N_GenomeWideSNP_6_G10_698274	TCGA-AX-A0IU
CAUSE_p_TCGAb73_SNP_N_GenomeWideSNP_6_G11_698262_CAUSE_p_TCGAb73_SNP_N_GenomeWideSNP_6_G11_698262	-0.000281414	-0.634307	0.903828	10	4	0	0	TCGA-A5-A0R6	39609d3c-f5d3-4bc4-b356-1403c6dd1cb5	UCEC	FEMALE	Alive	-23449	1153	0	64	C54.1	YES	8441/3	NO	No	C54.1	Endometrial	YES	YES	WHITE	No	HISPANIC OR LATINO	YES	TUMOR FREE	A0R6	2009	Serous endometrial adenocarcinoma	A5	2011-01-27	[Not Applicable]	[Not Applicable]	[Not Applicable]	2009	[Not Applicable]	NA	Office Endometrial Biopsy	R0	G3	157	68	CAUSE_p_TCGAb73_SNP_N_GenomeWideSNP_6_G11_698262	CAUSE_p_TCGAb73_SNP_N_GenomeWideSNP_6_G11_698262	TCGA-A5-A0R6
CAUSE_p_TCGAb73_SNP_N_GenomeWideSNP_6_H07_698176_CAUSE_p_TCGAb73_SNP_N_GenomeWideSNP_6_H07_698176	-0.000219844	-0.495528	0.94211	10	4	0	0	TCGA-BG-A0MG	9cde90c8-2be0-4328-a032-ff1dc19e66fd	UCEC	FEMALE	Alive	-26957	1477	0	73	C54.1	YES	8380/3	NO	No	C54.1	Endometrial	NO	NO	WHITE	No	NOT HISPANIC OR LATINO	YES	TUMOR FREE	A0MG	2007	Endometrioid endometrial adenocarcinoma	BG	2010-12-08	[Not Applicable]	[Not Applicable]	[Not Applicable]	1988	[Not Applicable]	NA	Dilation and curettage procedure	R0	G1	160	61	CAUSE_p_TCGAb73_SNP_N_GenomeWideSNP_6_H07_698176	CAUSE_p_TCGAb73_SNP_N_GenomeWideSNP_6_H07_698176	TCGA-BG-A0MG
CAUSE_p_TCGAb73_SNP_N_GenomeWideSNP_6_H08_698202_CAUSE_p_TCGAb73_SNP_N_GenomeWideSNP_6_H08_698202	-0.000750669	-1.69201	0.10831	2	1	0	0	TCGA-BS-A0TI	df857bc6-fd6a-4713-bef9-6ee1301e5fb1	UCEC	FEMALE	Alive	-23705	1882	0	64	C54.1	YES	8380/3	NO	No	C54.1	Endometrial	NA	NO	WHITE	No	NOT HISPANIC OR LATINO	YES	TUMOR FREE	A0TI	2006	Endometrioid endometrial adenocarcinoma	BS	2010-11-19	[Not Applicable]	[Not Applicable]	[Not Applicable]	1988	[Not Applicable]	NA	Dilation and curettage procedure	R0	G3	163	59	CAUSE_p_TCGAb73_SNP_N_GenomeWideSNP_6_H08_698202	CAUSE_p_TCGAb73_SNP_N_GenomeWideSNP_6_H08_698202	TCGA-BS-A0TI
CAUSE_p_TCGAb73_SNP_N_GenomeWideSNP_6_H10_698194_CAUSE_p_TCGAb73_SNP_N_GenomeWideSNP_6_H10_698194	-0.000515553	-1.16206	0.457516	5	2	0	0	TCGA-BG-A0RY	f299ad43-bb16-46ce-9617-48cc6c6f29e7	UCEC	FEMALE	Alive	-24952	469	0	68	C54.1	YES	8380/3	NO	No	C54.1	Endometrial	NO	YES	WHITE	No	NOT HISPANIC OR LATINO	YES	TUMOR FREE	A0RY	2010	Endometrioid endometrial adenocarcinoma	BG	2010-12-09	[Not Applicable]	[Not Applicable]	[Not Applicable]	2009	[Not Applicable]	NA	Office Endometrial Biopsy	R0	G2	170	118	CAUSE_p_TCGAb73_SNP_N_GenomeWideSNP_6_H10_698194	CAUSE_p_TCGAb73_SNP_N_GenomeWideSNP_6_H10_698194	TCGA-BG-A0RY
CAUSE_p_TCGAb73_SNP_N_GenomeWideSNP_6_H12_698190_CAUSE_p_TCGAb73_SNP_N_GenomeWideSNP_6_H12_698190	-0.000635735	-1.43295	0.231559	3	1	0	0	TCGA-BS-A0U8	fb7475df-30cc-4316-b9ac-37cbeeb6ba2b	UCEC	FEMALE	Alive	-20402	2963	0	55	C54.1	YES	8380/3	NO	No	C54.1	Endometrial	NO	YES	WHITE	No	NOT HISPANIC OR LATINO	YES	TUMOR FREE	A0U8	2004	Endometrioid endometrial adenocarcinoma	BS	2011-03-25	[Not Applicable]	[Not Applicable]	[Not Applicable]	1988	[Not Applicable]	NA	Office Endometrial Biopsy	NA	G1	170	82	CAUSE_p_TCGAb73_SNP_N_GenomeWideSNP_6_H12_698190	CAUSE_p_TCGAb73_SNP_N_GenomeWideSNP_6_H12_698190	TCGA-BS-A0U8
CHEEP_p_TCGA_b120_121_SNP_N_GenomeWideSNP_6_A02_777592_CHEEP_p_TCGA_b120_121_SNP_N_GenomeWideSNP_6_A02_777592	-0.000485897	-1.09521	0.529412	6	3	0	0	TCGA-A5-A1OF	286c112d-7b73-40a1-b23c-99911388fdef	UCEC	FEMALE	Alive	-17308	973	0	47	C54.1	NO	8441/3	YES	No	C54.1	Endometrial	NO	YES	NA	No	HISPANIC OR LATINO	YES	TUMOR FREE	A1OF	2010	Mixed serous and endometrioid	A5	2011-08-01	[Not Applicable]	[Not Applicable]	[Not Applicable]	2009	[Not Applicable]	NA	Office Endometrial Biopsy	R0	High Grade	155	70	CHEEP_p_TCGA_b120_121_SNP_N_GenomeWideSNP_6_A02_777592	CHEEP_p_TCGA_b120_121_SNP_N_GenomeWideSNP_6_A02_777592	TCGA-A5-A1OF
CHEEP_p_TCGA_b120_121_SNP_N_GenomeWideSNP_6_B09_777614_CHEEP_p_TCGA_b120_121_SNP_N_GenomeWideSNP_6_B09_777614	-0.000328051	-0.739427	0.846872	9	4	0	0	TCGA-D1-A1NZ	e49f545f-3268-4d25-b7a3-4da8e6ab2578	UCEC	FEMALE	Alive	-22027	548	0	60	C54.1	YES	8380/3	NO	No	C54.1	Endometrial	NO	NO	WHITE	No	NOT HISPANIC OR LATINO	YES	TUMOR FREE	A1NZ	2010	Endometrioid endometrial adenocarcinoma	D1	2011-10-11	[Not Applicable]	[Not Applicable]	[Not Applicable]	2009	[Not Applicable]	NA	Office Endometrial Biopsy	R0	G1	159	90	CHEEP_p_TCGA_b120_121_SNP_N_GenomeWideSNP_6_B09_777614	CHEEP_p_TCGA_b120_121_SNP_N_GenomeWideSNP_6_B09_777614	TCGA-D1-A1NZ
CHEEP_p_TCGA_b120_121_SNP_N_GenomeWideSNP_6_B11_777620_CHEEP_p_TCGA_b120_121_SNP_N_GenomeWideSNP_6_B11_777620	-0.000442772	-0.998008	0.623716	7	3	0	0	TCGA-D1-A1O5	f054a123-322f-444a-9971-53d3df371753	UCEC	FEMALE	Alive	-22580	458	0	61	C54.1	YES	8380/3	NO	No	C54.1	Endometrial	NO	NO	WHITE	No	NOT HISPANIC OR LATINO	YES	TUMOR FREE	A1O5	2010	Endometrioid endometrial adenocarcinoma	D1	2011-10-11	[Not Applicable]	[Not Applicable]	[Not Applicable]	2009	[Not Applicable]	NA	Office Endometrial Biopsy	R0	G1	161	80	CHEEP_p_TCGA_b120_121_SNP_N_GenomeWideSNP_6_B11_777620	CHEEP_p_TCGA_b120_121_SNP_N_GenomeWideSNP_6_B11_777620	TCGA-D1-A1O5
CHEEP_p_TCGA_b120_121_SNP_N_GenomeWideSNP_6_C01_777734_CHEEP_p_TCGA_b120_121_SNP_N_GenomeWideSNP_6_C01_777734	-0.000563797	-1.2708	0.363212	4	2	0	0	TCGA-B5-A1MV	0f36c3a2-0ba5-4c43-a3f0-78d125e5d0ac	UCEC	FEMALE	Alive	-30926	1565	0	84	C54.1	YES	8380/3	NO	No	C54.1	Endometrial	NO	NO	WHITE	No	NA	YES	TUMOR FREE	A1MV	2010	Endometrioid endometrial adenocarcinoma	B5	2012-02-15	[Not Applicable]	[Not Applicable]	[Not Applicable]	2009	[Not Applicable]	NA	Dilation and curettage procedure	NA	G2	151	72	CHEEP_p_TCGA_b120_121_SNP_N_GenomeWideSNP_6_C01_777734	CHEEP_p_TCGA_b120_121_SNP_N_GenomeWideSNP_6_C01_777734	TCGA-B5-A1MV
CHEEP_p_TCGA_b120_121_SNP_N_GenomeWideSNP_6_D04_777634_CHEEP_p_TCGA_b120_121_SNP_N_GenomeWideSNP_6_D04_777634	-0.000649067	-1.463	0.206349	3	1	0	0	TCGA-A5-A1OG	5c3f826c-b447-457d-a90e-715bad3c7118	UCEC	FEMALE	Dead	-23956	348	0	65	C54.1	NO	8441/3	YES	No	C54.1	Endometrial	NO	YES	ASIAN	No	NOT HISPANIC OR LATINO	YES	WITH TUMOR	A1OG	2010	Serous endometrial adenocarcinoma	A5	2011-08-01	[Not Applicable]	[Not Applicable]	[Not Applicable]	2009	[Not Applicable]	NA	Dilation and curettage procedure	R0	G3	158	64	CHEEP_p_TCGA_b120_121_SNP_N_GenomeWideSNP_6_D04_777634	CHEEP_p_TCGA_b120_121_SNP_N_GenomeWideSNP_6_D04_777634	TCGA-A5-A1OG
CHEEP_p_TCGA_b120_121_SNP_N_GenomeWideSNP_6_D09_777576_CHEEP_p_TCGA_b120_121_SNP_N_GenomeWideSNP_6_D09_777576	-0.000500728	-1.12864	0.493931	5	2	0	0	TCGA-D1-A1O7	01ed791e-3187-4e24-a5ff-afff0778c152	UCEC	FEMALE	Alive	-22037	32	0	60	C54.1	YES	8380/3	NO	No	C54.1	Endometrial	NO	NO	WHITE	No	NOT HISPANIC OR LATINO	YES	TUMOR FREE	A1O7	2010	Endometrioid endometrial adenocarcinoma	D1	2011-10-11	[Not Applicable]	[Not Applicable]	[Not Applicable]	2009	[Not Applicable]	NA	Office Endometrial Biopsy	R0	G1	148	96	CHEEP_p_TCGA_b120_121_SNP_N_GenomeWideSNP_6_D09_777576	CHEEP_p_TCGA_b120_121_SNP_N_GenomeWideSNP_6_D09_777576	TCGA-D1-A1O7
CHEEP_p_TCGA_b120_121_SNP_N_GenomeWideSNP_6_F03_777628_CHEEP_p_TCGA_b120_121_SNP_N_GenomeWideSNP_6_F03_777628	-0.000308302	-0.694912	0.873016	9	4	0	0	TCGA-D1-A1NS	a79a4e56-09bf-4691-b7e0-81a9c2620d0f	UCEC	FEMALE	Alive	-19638	43	0	53	C54.1	YES	8380/3	NO	No	C54.1	Endometrial	NO	NO	WHITE	No	NOT HISPANIC OR LATINO	YES	TUMOR FREE	A1NS	2010	Endometrioid endometrial adenocarcinoma	D1	2011-10-11	[Not Applicable]	[Not Applicable]	[Not Applicable]	2009	[Not Applicable]	NA	Office Endometrial Biopsy	R0	G1	178	126	CHEEP_p_TCGA_b120_121_SNP_N_GenomeWideSNP_6_F03_777628	CHEEP_p_TCGA_b120_121_SNP_N_GenomeWideSNP_6_F03_777628	TCGA-D1-A1NS
CHEEP_p_TCGA_b120_121_SNP_N_GenomeWideSNP_6_F06_777732_CHEEP_p_TCGA_b120_121_SNP_N_GenomeWideSNP_6_F06_777732	-0.000447049	-1.00765	0.618114	7	3	0	0	TCGA-A5-A1OJ	0f361166-2b7d-4ef5-9f8f-ee2488548a0b	UCEC	FEMALE	Alive	-11635	1006	0	31	C54.1	NO	8380/3	YES	No	C54.1	Endometrial	NO	NO	ASIAN	No	NOT HISPANIC OR LATINO	YES	TUMOR FREE	A1OJ	2010	Endometrioid endometrial adenocarcinoma	A5	2011-08-01	[Not Applicable]	[Not Applicable]	[Not Applicable]	2009	[Not Applicable]	NA	Dilation and curettage procedure	R0	G2	155	94	CHEEP_p_TCGA_b120_121_SNP_N_GenomeWideSNP_6_F06_777732	CHEEP_p_TCGA_b120_121_SNP_N_GenomeWideSNP_6_F06_777732	TCGA-A5-A1OJ
CHEEP_p_TCGA_b120_121_SNP_N_GenomeWideSNP_6_F07_777702_CHEEP_p_TCGA_b120_121_SNP_N_GenomeWideSNP_6_F07_777702	-0.000705145	-1.5894	0.141923	2	1	0	0	TCGA-D1-A1NU	e56491af-718f-4ca1-b3cd-0e5b3154697b	UCEC	FEMALE	Alive	-27272	402	0	74	C54.1	YES	8441/3	NO	No	C54.1	Endometrial	NO	YES	WHITE	No	NOT HISPANIC OR LATINO	YES	TUMOR FREE	A1NU	2010	Serous endometrial adenocarcinoma	D1	2011-10-11	[Not Applicable]	[Not Applicable]	[Not Applicable]	2009	[Not Applicable]	NA	Dilation and curettage procedure	R0	G3	151	93	CHEEP_p_TCGA_b120_121_SNP_N_GenomeWideSNP_6_F07_777702	CHEEP_p_TCGA_b120_121_SNP_N_GenomeWideSNP_6_F07_777702	TCGA-D1-A1NU
CHEEP_p_TCGA_b120_121_SNP_N_GenomeWideSNP_6_F09_777680_CHEEP_p_TCGA_b120_121_SNP_N_GenomeWideSNP_6_F09_777680	-0.000361749	-0.815382	0.789916	8	4	0	0	TCGA-BS-A0V4	e3f515f8-a940-40d1-86b0-baed0f410f2c	UCEC	FEMALE	Alive	-20777	1810	0	56	C54.1	YES	8380/3	NO	No	C54.1	Endometrial	NO	NO	WHITE	No	NOT HISPANIC OR LATINO	YES	TUMOR FREE	A0V4	2006	Endometrioid endometrial adenocarcinoma	BS	2011-03-25	[Not Applicable]	[Not Applicable]	[Not Applicable]	1988	[Not Applicable]	NA	Dilation and curettage procedure	NA	G1	165	96	CHEEP_p_TCGA_b120_121_SNP_N_GenomeWideSNP_6_F09_777680	CHEEP_p_TCGA_b120_121_SNP_N_GenomeWideSNP_6_F09_777680	TCGA-BS-A0V4
CHEEP_p_TCGA_b120_121_SNP_N_GenomeWideSNP_6_F11_777666_CHEEP_p_TCGA_b120_121_SNP_N_GenomeWideSNP_6_F11_777666	-0.000601681	-1.35619	0.283847	3	2	0	0	TCGA-B5-A0JU	65ef7168-69c6-4910-a141-d7558d0027c9	UCEC	FEMALE	Alive	-21159	1802	0	57	C54.1	YES	8380/3	NO	No	C54.1	Endometrial	NO	NO	BLACK OR AFRICAN AMERICAN	No	NA	YES	TUMOR FREE	A0JU	2007	Endometrioid endometrial adenocarcinoma	B5	2011-08-05	[Not Applicable]	[Not Applicable]	[Not Applicable]	1988	[Not Applicable]	NA	Office Endometrial Biopsy	NA	G2	158	137	CHEEP_p_TCGA_b120_121_SNP_N_GenomeWideSNP_6_F11_777666	CHEEP_p_TCGA_b120_121_SNP_N_GenomeWideSNP_6_F11_777666	TCGA-B5-A0JU
CHEEP_p_TCGA_b120_121_SNP_N_GenomeWideSNP_6_F12_777586_CHEEP_p_TCGA_b120_121_SNP_N_GenomeWideSNP_6_F12_777586	-0.000751147	-1.69309	0.107376	2	1	0	0	TCGA-BS-A0VI	3405c549-7da5-48ee-ba48-177a67bbcc5d	UCEC	FEMALE	Alive	-21198	2646	0	58	C54.1	YES	8380/3	NO	No	C54.1	Endometrial	NO	NO	WHITE	No	NOT HISPANIC OR LATINO	YES	TUMOR FREE	A0VI	2006	Endometrioid endometrial adenocarcinoma	BS	2011-03-28	[Not Applicable]	[Not Applicable]	[Not Applicable]	1988	[Not Applicable]	NA	Office Endometrial Biopsy	R0	G3	163	91	CHEEP_p_TCGA_b120_121_SNP_N_GenomeWideSNP_6_F12_777586	CHEEP_p_TCGA_b120_121_SNP_N_GenomeWideSNP_6_F12_777586	TCGA-BS-A0VI
CHEEP_p_TCGA_b120_121_SNP_N_GenomeWideSNP_6_G02_777706_CHEEP_p_TCGA_b120_121_SNP_N_GenomeWideSNP_6_G02_777706	-0.000603241	-1.3597	0.276377	3	2	0	0	TCGA-D1-A1O8	21faf1a4-f6d3-4cc6-a49a-04b8541ef598	UCEC	FEMALE	Dead	-25789	NA	0	70	C54.1	YES	8380/3	NO	No	C54.1	Endometrial	NO	NO	WHITE	No	NOT HISPANIC OR LATINO	YES	TUMOR FREE	A1O8	2010	Endometrioid endometrial adenocarcinoma	D1	2011-10-11	[Not Applicable]	[Not Applicable]	[Not Applicable]	2009	[Not Applicable]	NA	Dilation and curettage procedure	R0	G3	165	85	CHEEP_p_TCGA_b120_121_SNP_N_GenomeWideSNP_6_G02_777706	CHEEP_p_TCGA_b120_121_SNP_N_GenomeWideSNP_6_G02_777706	TCGA-D1-A1O8
CHESS_p_TCGAb_112_347_367_NSP_GenomeWideSNP_6_B02_1438870_CHESS_p_TCGAb_112_347_367_NSP_GenomeWideSNP_6_B02_1438870	-0.000460183	-1.03725	0.594771	6	3	0	0	TCGA-XF-A8HD	DFC67E7B-3986-4129-AE02-4D8F57E776E3	BLCA	MALE	Alive	-28305	2964	0	77	C67.9	YES	8120/3	NO	No	C67.9	Bladder	NO	NO	WHITE	No	NOT HISPANIC OR LATINO	YES	TUMOR FREE	A8HD	2006	Muscle invasive urothelial carcinoma (pT2 or above)	XF	2014-03-04	T3a	MX	N0	6th	Stage III	NO	Transurethral resection (TURBT)	NA	High Grade	180	77	CHESS_p_TCGAb_112_347_367_NSP_GenomeWideSNP_6_B02_1438870	CHESS_p_TCGAb_112_347_367_NSP_GenomeWideSNP_6_B02_1438870	TCGA-XF-A8HD
CHESS_p_TCGAb_112_347_367_NSP_GenomeWideSNP_6_B04_1438772_CHESS_p_TCGAb_112_347_367_NSP_GenomeWideSNP_6_B04_1438772	-0.000637758	-1.43751	0.229692	3	1	0	0	TCGA-E7-A8O8	854E5236-F2D6-4681-BE62-0BEAD955C926	BLCA	MALE	Alive	-21629	13	0	59	C67.9	NO	8120/3	YES	No	C67.9	Bladder	NO	NO	ASIAN	No	NOT HISPANIC OR LATINO	YES	TUMOR FREE	A8O8	2013	Muscle invasive urothelial carcinoma (pT2 or above)	E7	2014-02-13	T2	M0	N0	7th	Stage II	[Unknown]	Endoscopic Biopsy	NA	High Grade	157	48	CHESS_p_TCGAb_112_347_367_NSP_GenomeWideSNP_6_B04_1438772	CHESS_p_TCGAb_112_347_367_NSP_GenomeWideSNP_6_B04_1438772	TCGA-E7-A8O8
CHESS_p_TCGAb_112_347_367_NSP_GenomeWideSNP_6_B06_1438712_CHESS_p_TCGAb_112_347_367_NSP_GenomeWideSNP_6_B06_1438712	-0.000568244	-1.28082	0.358543	4	2	0	0	TCGA-XF-A8HF	8573E114-AC20-4113-A942-01F2D1562A7B	BLCA	MALE	Dead	-29288	1709	0	80	C67.9	YES	8120/3	NO	No	C67.9	Bladder	NO	NO	WHITE	No	NOT HISPANIC OR LATINO	YES	TUMOR FREE	A8HF	2004	Muscle invasive urothelial carcinoma (pT2 or above)	XF	2014-03-13	T3a	M0	N0	6th	Stage III	NO	Transurethral resection (TURBT)	NA	High Grade	183	83	CHESS_p_TCGAb_112_347_367_NSP_GenomeWideSNP_6_B06_1438712	CHESS_p_TCGAb_112_347_367_NSP_GenomeWideSNP_6_B06_1438712	TCGA-XF-A8HF
CHESS_p_TCGAb_112_347_367_NSP_GenomeWideSNP_6_B08_1438854_CHESS_p_TCGAb_112_347_367_NSP_GenomeWideSNP_6_B08_1438854	-0.00063036	-1.42083	0.242764	3	1	0	0	TCGA-E7-A8O7	1E15CB17-CF22-4F06-A3D9-E528E77D1876	BLCA	MALE	Alive	-19063	466	0	52	C67.9	NO	8120/3	YES	No	C67.9	Bladder	NO	NO	ASIAN	No	NOT HISPANIC OR LATINO	YES	TUMOR FREE	A8O7	2013	Muscle invasive urothelial carcinoma (pT2 or above)	E7	2014-03-03	T2	M0	N0	7th	Stage II	[Unknown]	Endoscopic Biopsy	NA	Low Grade	168	58	CHESS_p_TCGAb_112_347_367_NSP_GenomeWideSNP_6_B08_1438854	CHESS_p_TCGAb_112_347_367_NSP_GenomeWideSNP_6_B08_1438854	TCGA-E7-A8O7
CHESS_p_TCGAb_112_347_367_NSP_GenomeWideSNP_6_B10_1438874_CHESS_p_TCGAb_112_347_367_NSP_GenomeWideSNP_6_B10_1438874	-0.000492246	-1.10952	0.513539	6	3	0	0	TCGA-XF-A8HC	17EE3278-DC2A-4021-A903-E4ED11E3218B	BLCA	MALE	Dead	-28996	NA	0	79	C67.9	YES	8130/3	NO	No	C67.9	Bladder	NO	NO	ASIAN	No	NOT HISPANIC OR LATINO	YES	[Unknown]	A8HC	2005	Muscle invasive urothelial carcinoma (pT2 or above)	XF	2014-03-13	T3a	MX	N2	6th	Stage IV	NO	Transurethral resection (TURBT)	NA	High Grade	158	62	CHESS_p_TCGAb_112_347_367_NSP_GenomeWideSNP_6_B10_1438874	CHESS_p_TCGAb_112_347_367_NSP_GenomeWideSNP_6_B10_1438874	TCGA-XF-A8HC
CHESS_p_TCGAb_112_347_367_NSP_GenomeWideSNP_6_C02_1438782_CHESS_p_TCGAb_112_347_367_NSP_GenomeWideSNP_6_C02_1438782	-0.000710922	-1.60242	0.138189	2	1	0	0	TCGA-LT-A8JT	6AA72CA1-B378-4DB4-B4EF-B12386683D1F	BLCA	FEMALE	Alive	-25498	641	0	69	C67.9	NO	8130/3	YES	No	C67.9	Bladder	NO	NO	WHITE	No	NOT HISPANIC OR LATINO	YES	TUMOR FREE	A8JT	2013	Muscle invasive urothelial carcinoma (pT2 or above)	LT	2014-01-30	T2a	M0	N0	7th	Stage II	NO	Transurethral resection (TURBT)	NA	High Grade	180	69	CHESS_p_TCGAb_112_347_367_NSP_GenomeWideSNP_6_C02_1438782	CHESS_p_TCGAb_112_347_367_NSP_GenomeWideSNP_6_C02_1438782	TCGA-LT-A8JT
CHESS_p_TCGAb_112_347_367_NSP_GenomeWideSNP_6_C04_1438710_CHESS_p_TCGAb_112_347_367_NSP_GenomeWideSNP_6_C04_1438710	-0.000395268	-0.890934	0.717087	8	3	0	0	TCGA-XF-A8HG	B9B61CF9-8711-4C3A-8511-659070CFE36B	BLCA	MALE	Dead	-25421	NA	0	69	C67.9	YES	8120/3	NO	No	C67.9	Bladder	YES	NO	WHITE	No	NOT HISPANIC OR LATINO	YES	WITH TUMOR	A8HG	2005	Muscle invasive urothelial carcinoma (pT2 or above)	XF	2014-03-05	T3b	MX	N0	6th	Stage III	NO	Transurethral resection (TURBT)	NA	High Grade	194	108	CHESS_p_TCGAb_112_347_367_NSP_GenomeWideSNP_6_C04_1438710	CHESS_p_TCGAb_112_347_367_NSP_GenomeWideSNP_6_C04_1438710	TCGA-XF-A8HG
CHESS_p_TCGAb_112_347_367_NSP_GenomeWideSNP_6_C10_1438762_CHESS_p_TCGAb_112_347_367_NSP_GenomeWideSNP_6_C10_1438762	-0.00045353	-1.02226	0.606909	7	3	0	0	TCGA-CF-A8HX	43F9B602-683A-4FA1-B044-8FC5794B1453	BLCA	FEMALE	Alive	-20259	345	0	55	C67.9	NO	8120/3	YES	No	C67.9	Bladder	NO	NO	ASIAN	No	NOT HISPANIC OR LATINO	YES	TUMOR FREE	A8HX	2013	Muscle invasive urothelial carcinoma (pT2 or above)	CF	2014-12-30	T2	M0	N0	6th	Stage II	NO	Other method, specify:	NA	High Grade	153	56	CHESS_p_TCGAb_112_347_367_NSP_GenomeWideSNP_6_C10_1438762	CHESS_p_TCGAb_112_347_367_NSP_GenomeWideSNP_6_C10_1438762	TCGA-CF-A8HX
CHESS_p_TCGAb_112_347_367_NSP_GenomeWideSNP_6_D02_1438814_CHESS_p_TCGAb_112_347_367_NSP_GenomeWideSNP_6_D02_1438814	-0.000535698	-1.20746	0.411765	5	2	0	0	TCGA-CF-A8HY	6A3E87D7-E360-44C5-9764-4B630DF383E6	BLCA	MALE	Alive	-21636	345	0	59	C67.9	NO	8120/3	YES	No	C67.9	Bladder	NO	NO	ASIAN	No	NOT HISPANIC OR LATINO	YES	TUMOR FREE	A8HY	2013	Muscle invasive urothelial carcinoma (pT2 or above)	CF	2014-12-30	T2	M0	N0	6th	Stage II	NO	Other method, specify:	NA	High Grade	174	66	CHESS_p_TCGAb_112_347_367_NSP_GenomeWideSNP_6_D02_1438814	CHESS_p_TCGAb_112_347_367_NSP_GenomeWideSNP_6_D02_1438814	TCGA-CF-A8HY
CHESS_p_TCGAb_112_347_367_NSP_GenomeWideSNP_6_D04_1438778_CHESS_p_TCGAb_112_347_367_NSP_GenomeWideSNP_6_D04_1438778	-0.000736254	-1.65952	0.119514	2	1	0	0	TCGA-XF-A8HB	90BF49B7-6710-4665-82DF-30ECC22C59A3	BLCA	FEMALE	Alive	-18544	1370	0	50	C67.9	YES	8130/3	NO	No	C67.9	Bladder	NO	NO	NA	No	HISPANIC OR LATINO	YES	TUMOR FREE	A8HB	2006	Muscle invasive urothelial carcinoma (pT2 or above)	XF	2014-03-04	T2b	MX	N0	6th	Stage II	NO	Transurethral resection (TURBT)	NA	High Grade	175	73	CHESS_p_TCGAb_112_347_367_NSP_GenomeWideSNP_6_D04_1438778	CHESS_p_TCGAb_112_347_367_NSP_GenomeWideSNP_6_D04_1438778	TCGA-XF-A8HB
CHILE_p_TCGASNP_230_231_FFPE_N_GenomeWideSNP_6_D03_1147890_CHILE_p_TCGASNP_230_231_FFPE_N_GenomeWideSNP_6_D03_1147890	-0.000330056	-0.743946	0.844071	9	4	0	0	TCGA-DD-A3A3	516C8594-2973-41E5-A5CE-76D177EDFA48	LIHC	MALE	Dead	-16708	NA	0	45	C22.0	YES	8170/3	NO	No	C22.0	Liver	[Unknown]	[Unknown]	ASIAN	No	NOT HISPANIC OR LATINO	YES	NA	A3A3	1999	Hepatocellular Carcinoma	DD	2012-01-06	T1	M0	N0	5th	Stage I	NA	NA	R0	G2	167	71	CHILE_p_TCGASNP_230_231_FFPE_N_GenomeWideSNP_6_D03_1147890	CHILE_p_TCGASNP_230_231_FFPE_N_GenomeWideSNP_6_D03_1147890	TCGA-DD-A3A3
CHILE_p_TCGASNP_230_231_FFPE_N_GenomeWideSNP_6_D06_1147966_CHILE_p_TCGASNP_230_231_FFPE_N_GenomeWideSNP_6_D06_1147966	-0.000843987	-1.90235	0.031746	1	1	0	0	TCGA-DD-A3A4	AB35C9F9-3040-424D-A89F-DFF3A1365BC6	LIHC	MALE	Dead	-13739	NA	0	37	C22.0	YES	8170/3	NO	No	C22.0	Liver	YES	NO	WHITE	No	NOT HISPANIC OR LATINO	YES	WITH TUMOR	A3A4	1998	Hepatocellular Carcinoma	DD	2012-01-06	T3	M0	N0	5th	Stage IIIA	NA	NA	R0	G3	189	65	CHILE_p_TCGASNP_230_231_FFPE_N_GenomeWideSNP_6_D06_1147966	CHILE_p_TCGASNP_230_231_FFPE_N_GenomeWideSNP_6_D06_1147966	TCGA-DD-A3A4
CHILE_p_TCGASNP_230_231_FFPE_N_GenomeWideSNP_6_D09_1147910_CHILE_p_TCGASNP_230_231_FFPE_N_GenomeWideSNP_6_D09_1147910	-0.000588816	-1.32719	0.31746	4	2	0	0	TCGA-DD-A3A5	D8549D23-37D4-42BD-B472-F49BBEBD09B0	LIHC	FEMALE	Dead	-24288	NA	0	66	C22.0	YES	8170/3	NO	No	C22.0	Liver	YES	NO	WHITE	No	NOT HISPANIC OR LATINO	YES	WITH TUMOR	A3A5	1996	Hepatocellular Carcinoma	DD	2012-01-05	T3	M0	N0	4th	Stage III	NA	NA	R0	G2	170	58	CHILE_p_TCGASNP_230_231_FFPE_N_GenomeWideSNP_6_D09_1147910	CHILE_p_TCGASNP_230_231_FFPE_N_GenomeWideSNP_6_D09_1147910	TCGA-DD-A3A5
CHILE_p_TCGASNP_230_231_FFPE_N_GenomeWideSNP_6_E01_1147884_CHILE_p_TCGASNP_230_231_FFPE_N_GenomeWideSNP_6_E01_1147884	-0.000522356	-1.17739	0.436041	5	2	0	0	TCGA-FV-A3R3	3DD7C93D-8194-44EE-8014-10DD81EF6441	LIHC	FEMALE	Dead	-14231	4	0	38	C22.0	NO	8170/3	YES	No	C22.0	Liver	[Unknown]	NO	WHITE	No	NOT HISPANIC OR LATINO	YES	TUMOR FREE	A3R3	2012	Hepatocellular Carcinoma	FV	2012-09-25	T1	MX	NX	7th	Stage I	[Unknown]	NA	R0	G2	161	97	CHILE_p_TCGASNP_230_231_FFPE_N_GenomeWideSNP_6_E01_1147884	CHILE_p_TCGASNP_230_231_FFPE_N_GenomeWideSNP_6_E01_1147884	TCGA-FV-A3R3
CHILE_p_TCGASNP_230_231_FFPE_N_GenomeWideSNP_6_E02_1147860_CHILE_p_TCGASNP_230_231_FFPE_N_GenomeWideSNP_6_E02_1147860	-0.00057245	-1.2903	0.352007	4	2	0	0	TCGA-DD-A3A7	614C0ECF-6A84-4C86-8706-79BE5BB00991	LIHC	MALE	Dead	-24599	NA	0	67	C22.0	YES	8170/3	NO	No	C22.0	Liver	YES	NO	NA	No	NA	YES	WITH TUMOR	A3A7	1998	Hepatocellular Carcinoma	DD	2013-04-09	T3b	M0	N0	7th	Stage IIIB	NO	NA	R0	G3	188	80	CHILE_p_TCGASNP_230_231_FFPE_N_GenomeWideSNP_6_E02_1147860	CHILE_p_TCGASNP_230_231_FFPE_N_GenomeWideSNP_6_E02_1147860	TCGA-DD-A3A7
CHILE_p_TCGASNP_230_231_FFPE_N_GenomeWideSNP_6_E03_1147868_CHILE_p_TCGASNP_230_231_FFPE_N_GenomeWideSNP_6_E03_1147868	-0.000697993	-1.57328	0.149393	2	1	0	0	TCGA-CC-A3MC	0277F393-3743-47D6-A96F-155BAEC9EB49	LIHC	MALE	Alive	-20067	363	0	54	C22.0	NO	8170/3	YES	No	C22.0	Liver	YES	NO	ASIAN	No	NOT HISPANIC OR LATINO	YES	TUMOR FREE	A3MC	2011	Hepatocellular Carcinoma	CC	2012-03-06	T3	M0	N0	7th	Stage IIIA	NA	NA	R0	G2	163	52	CHILE_p_TCGASNP_230_231_FFPE_N_GenomeWideSNP_6_E03_1147868	CHILE_p_TCGASNP_230_231_FFPE_N_GenomeWideSNP_6_E03_1147868	TCGA-CC-A3MC
CHILE_p_TCGASNP_230_231_FFPE_N_GenomeWideSNP_6_E11_1147850_CHILE_p_TCGASNP_230_231_FFPE_N_GenomeWideSNP_6_E11_1147850	-0.000321634	-0.724962	0.857143	9	4	0	0	TCGA-DD-A3A8	69D6881B-9E9A-407B-8B02-BAD5FC2455BF	LIHC	MALE	Dead	-27524	NA	0	75	C22.0	YES	8170/3	NO	No	C22.0	Liver	NO	NO	WHITE	Yes	NOT HISPANIC OR LATINO	YES	TUMOR FREE	A3A8	2001	Hepatocellular Carcinoma	DD	2012-01-06	T2	M0	N0	5th	Stage II	NA	NA	R0	G2	177	99	CHILE_p_TCGASNP_230_231_FFPE_N_GenomeWideSNP_6_E11_1147850	CHILE_p_TCGASNP_230_231_FFPE_N_GenomeWideSNP_6_E11_1147850	TCGA-DD-A3A8
CHILE_p_TCGASNP_230_231_FFPE_N_GenomeWideSNP_6_F03_1147986_CHILE_p_TCGASNP_230_231_FFPE_N_GenomeWideSNP_6_F03_1147986	-0.000679758	-1.53217	0.171802	2	1	0	0	TCGA-G3-A3CH	3A2D7482-C246-411E-841F-71D96E353328	LIHC	MALE	Alive	-19473	780	0	53	C22.0	YES	8170/3	NO	No	C22.0	Liver	YES	NO	ASIAN	No	NOT HISPANIC OR LATINO	YES	TUMOR FREE	A3CH	2010	Hepatocellular Carcinoma	G3	2012-01-11	T3a	M0	N0	7th	Stage IIIA	NA	NA	R0	G2	178	74	CHILE_p_TCGASNP_230_231_FFPE_N_GenomeWideSNP_6_F03_1147986	CHILE_p_TCGASNP_230_231_FFPE_N_GenomeWideSNP_6_F03_1147986	TCGA-G3-A3CH
CHILE_p_TCGASNP_230_231_FFPE_N_GenomeWideSNP_6_F11_1147916_CHILE_p_TCGASNP_230_231_FFPE_N_GenomeWideSNP_6_F11_1147916	-0.00053649	-1.20925	0.409897	5	2	0	0	TCGA-EP-A3RK	F15279DD-5D12-460B-9BD1-B4F95681CA65	LIHC	MALE	Alive	-26985	363	0	73	C22.0	NO	8170/3	YES	No	C22.0	Liver	YES	NO	WHITE	No	NOT HISPANIC OR LATINO	YES	TUMOR FREE	A3RK	2012	Hepatocellular Carcinoma	EP	2012-05-15	T3a	MX	NX	7th	Stage IIIA	NA	NA	NA	G2	178	101	CHILE_p_TCGASNP_230_231_FFPE_N_GenomeWideSNP_6_F11_1147916	CHILE_p_TCGASNP_230_231_FFPE_N_GenomeWideSNP_6_F11_1147916	TCGA-EP-A3RK
CHILE_p_TCGASNP_230_231_FFPE_N_GenomeWideSNP_6_F12_1147920_CHILE_p_TCGASNP_230_231_FFPE_N_GenomeWideSNP_6_F12_1147920	-0.000111373	-0.251036	0.979458	10	4	0	0	TCGA-BD-A3EP	DE302B98-250D-42FE-9945-11E1B2BBD3C6	LIHC	FEMALE	Alive	-27756	409	0	75	C22.0	NO	8170/3	YES	No	C22.0	Liver	NO	NO	BLACK OR AFRICAN AMERICAN	No	NOT HISPANIC OR LATINO	YES	TUMOR FREE	A3EP	2010	Hepatocellular Carcinoma	BD	2012-03-21	T1	M0	N0	7th	Stage I	NA	NA	R0	G2	168	71	CHILE_p_TCGASNP_230_231_FFPE_N_GenomeWideSNP_6_F12_1147920	CHILE_p_TCGASNP_230_231_FFPE_N_GenomeWideSNP_6_F12_1147920	TCGA-BD-A3EP
CHILE_p_TCGASNP_230_231_FFPE_N_GenomeWideSNP_6_G02_1147936_CHILE_p_TCGASNP_230_231_FFPE_N_GenomeWideSNP_6_G02_1147936	-0.000375922	-0.847327	0.762838	8	4	0	0	TCGA-DD-A3A6	C4C4820B-6F4C-4CDD-B233-4D22F5933FD9	LIHC	FEMALE	Dead	-26319	NA	0	72	C22.0	YES	8170/3	NO	No	C22.0	Liver	NO	NO	WHITE	No	NOT HISPANIC OR LATINO	YES	TUMOR FREE	A3A6	1997	Hepatocellular Carcinoma	DD	2012-01-06	T2	M0	N0	4th	Stage II	NA	NA	R0	G2	175	52	CHILE_p_TCGASNP_230_231_FFPE_N_GenomeWideSNP_6_G02_1147936	CHILE_p_TCGASNP_230_231_FFPE_N_GenomeWideSNP_6_G02_1147936	TCGA-DD-A3A6
CLUBS_p_TCGA_186_188_SNP_N_GenomeWideSNP_6_A09_914076_CLUBS_p_TCGA_186_188_SNP_N_GenomeWideSNP_6_A09_914076	-0.000516137	-1.16337	0.455649	5	2	0	0	TCGA-EO-A3B0	4C2E6ABF-02E1-4EF7-A0BE-6A6D4069581D	UCEC	FEMALE	Alive	-15954	1412	0	43	C54.1	YES	8380/3	NA	No	C54.1	Endometrial	NO	NO	ASIAN	No	NA	YES	TUMOR FREE	A3B0	2011	Endometrioid endometrial adenocarcinoma	EO	2012-06-01	[Not Applicable]	[Not Applicable]	[Not Applicable]	2009	[Not Applicable]	NA	Dilation and curettage procedure	RX	G3	152	53	CLUBS_p_TCGA_186_188_SNP_N_GenomeWideSNP_6_A09_914076	CLUBS_p_TCGA_186_188_SNP_N_GenomeWideSNP_6_A09_914076	TCGA-EO-A3B0
CLUBS_p_TCGA_186_188_SNP_N_GenomeWideSNP_6_B02_913982_CLUBS_p_TCGA_186_188_SNP_N_GenomeWideSNP_6_B02_913982	-0.000521633	-1.17576	0.439776	5	2	0	0	TCGA-EO-A3AY	0878E44D-BDC8-4D5F-9BF4-31101F14F797	UCEC	FEMALE	Alive	-21291	1158	0	58	C54.1	YES	8380/3	NA	No	C54.1	Endometrial	YES	NO	NA	No	NA	YES	TUMOR FREE	A3AY	2011	Endometrioid endometrial adenocarcinoma	EO	2012-06-01	[Not Applicable]	[Not Applicable]	[Not Applicable]	2009	[Not Applicable]	NA	Dilation and curettage procedure	R0	G3	164	76	CLUBS_p_TCGA_186_188_SNP_N_GenomeWideSNP_6_B02_913982	CLUBS_p_TCGA_186_188_SNP_N_GenomeWideSNP_6_B02_913982	TCGA-EO-A3AY
CLUBS_p_TCGA_186_188_SNP_N_GenomeWideSNP_6_C03_914156_CLUBS_p_TCGA_186_188_SNP_N_GenomeWideSNP_6_C03_914156	-0.000388865	-0.876502	0.728291	8	3	0	0	TCGA-B5-A3FD	EEB327B4-B705-4161-BA94-647F0E14F5B4	UCEC	FEMALE	Dead	-25813	1007	0	70	C54.1	YES	8380/3	NO	No	C54.1	Endometrial	YES	NO	BLACK OR AFRICAN AMERICAN	No	NA	YES	TUMOR FREE	A3FD	2009	Endometrioid endometrial adenocarcinoma	B5	2012-03-26	[Not Applicable]	[Not Applicable]	[Not Applicable]	2009	[Not Applicable]	NA	Dilation and curettage procedure	NA	G3	174	115	CLUBS_p_TCGA_186_188_SNP_N_GenomeWideSNP_6_C03_914156	CLUBS_p_TCGA_186_188_SNP_N_GenomeWideSNP_6_C03_914156	TCGA-B5-A3FD
CLUBS_p_TCGA_186_188_SNP_N_GenomeWideSNP_6_C05_914060_CLUBS_p_TCGA_186_188_SNP_N_GenomeWideSNP_6_C05_914060	-0.000540355	-1.21796	0.401494	5	2	0	0	TCGA-AJ-A3BG	77ED36AD-222F-4693-8668-0ECF9073D6E8	UCEC	FEMALE	Alive	-23861	550	0	65	C54.1	NO	8380/3	YES	No	C54.1	Endometrial	YES	YES	WHITE	Yes	NOT HISPANIC OR LATINO	YES	TUMOR FREE	A3BG	2011	Mixed serous and endometrioid	AJ	2012-02-03	[Not Applicable]	[Not Applicable]	[Not Applicable]	2009	[Not Applicable]	NA	Office Endometrial Biopsy	R0	G3	163	66	CLUBS_p_TCGA_186_188_SNP_N_GenomeWideSNP_6_C05_914060	CLUBS_p_TCGA_186_188_SNP_N_GenomeWideSNP_6_C05_914060	TCGA-AJ-A3BG
CLUBS_p_TCGA_186_188_SNP_N_GenomeWideSNP_6_C07_914114_CLUBS_p_TCGA_186_188_SNP_N_GenomeWideSNP_6_C07_914114	-0.000546866	-1.23264	0.387488	4	2	0	0	TCGA-EO-A3AU	8E225F5F-49C1-4A39-A8B5-41FEA6A79819	UCEC	FEMALE	Alive	-26406	1543	0	72	C54.1	YES	8380/3	NA	No	C54.1	Endometrial	YES	YES	NA	No	NA	YES	TUMOR FREE	A3AU	2010	Endometrioid endometrial adenocarcinoma	EO	2012-06-01	[Not Applicable]	[Not Applicable]	[Not Applicable]	2009	[Not Applicable]	NA	Other method, specify:	NA	G3	150	78	CLUBS_p_TCGA_186_188_SNP_N_GenomeWideSNP_6_C07_914114	CLUBS_p_TCGA_186_188_SNP_N_GenomeWideSNP_6_C07_914114	TCGA-EO-A3AU
CLUBS_p_TCGA_186_188_SNP_N_GenomeWideSNP_6_C10_914112_CLUBS_p_TCGA_186_188_SNP_N_GenomeWideSNP_6_C10_914112	-0.000551282	-1.24259	0.381886	4	2	0	0	TCGA-AJ-A3BK	503E6C30-1B62-4F85-BCB4-E34C009894AB	UCEC	FEMALE	Alive	-24943	1031	0	68	C54.1	YES	8380/3	NO	No	C54.1	Endometrial	NO	YES	WHITE	No	NOT HISPANIC OR LATINO	YES	TUMOR FREE	A3BK	2010	Endometrioid endometrial adenocarcinoma	AJ	2012-02-03	[Not Applicable]	[Not Applicable]	[Not Applicable]	2009	[Not Applicable]	NA	Office Endometrial Biopsy	R0	G3	163	92	CLUBS_p_TCGA_186_188_SNP_N_GenomeWideSNP_6_C10_914112	CLUBS_p_TCGA_186_188_SNP_N_GenomeWideSNP_6_C10_914112	TCGA-AJ-A3BK
CLUBS_p_TCGA_186_188_SNP_N_GenomeWideSNP_6_C11_914026_CLUBS_p_TCGA_186_188_SNP_N_GenomeWideSNP_6_C11_914026	-0.000430913	-0.971279	0.648926	7	3	0	0	TCGA-EO-A3AV	D383008A-A1BF-4689-B243-3C464C79B818	UCEC	FEMALE	Alive	-18713	1069	0	51	C54.1	YES	8380/3	NO	No	C54.1	Endometrial	NO	YES	NA	No	NA	YES	TUMOR FREE	A3AV	2010	Endometrioid endometrial adenocarcinoma	EO	2012-06-01	[Not Applicable]	[Not Applicable]	[Not Applicable]	2009	[Not Applicable]	NA	Office Endometrial Biopsy	R0	G3	158	45	CLUBS_p_TCGA_186_188_SNP_N_GenomeWideSNP_6_C11_914026	CLUBS_p_TCGA_186_188_SNP_N_GenomeWideSNP_6_C11_914026	TCGA-EO-A3AV
CLUBS_p_TCGA_186_188_SNP_N_GenomeWideSNP_6_D02_913990_CLUBS_p_TCGA_186_188_SNP_N_GenomeWideSNP_6_D02_913990	-0.00049618	-1.11839	0.502334	6	3	0	0	TCGA-AJ-A3EJ	672DE064-3378-4004-A3EA-F79885E10D78	UCEC	FEMALE	Dead	-27317	NA	0	74	C54.1	NO	8441/3	YES	No	C54.1	Endometrial	NO	NO	WHITE	No	NOT HISPANIC OR LATINO	YES	WITH TUMOR	A3EJ	2010	Mixed serous and endometrioid	AJ	2012-02-15	[Not Applicable]	[Not Applicable]	[Not Applicable]	2009	[Not Applicable]	NA	Office Endometrial Biopsy	R0	G3	168	73	CLUBS_p_TCGA_186_188_SNP_N_GenomeWideSNP_6_D02_913990	CLUBS_p_TCGA_186_188_SNP_N_GenomeWideSNP_6_D02_913990	TCGA-AJ-A3EJ
CLUBS_p_TCGA_186_188_SNP_N_GenomeWideSNP_6_D03_914056_CLUBS_p_TCGA_186_188_SNP_N_GenomeWideSNP_6_D03_914056	-0.000408146	-0.919961	0.699346	7	3	0	0	TCGA-AJ-A3EK	14DB56EF-EC5E-4775-A229-5D83E58E027C	UCEC	FEMALE	Alive	-19609	446	0	53	C54.1	NO	8441/3	YES	No	C54.1	Endometrial	NO	YES	WHITE	No	HISPANIC OR LATINO	YES	TUMOR FREE	A3EK	2011	Endometrioid endometrial adenocarcinoma	AJ	2012-02-15	[Not Applicable]	[Not Applicable]	[Not Applicable]	2009	[Not Applicable]	NA	Office Endometrial Biopsy	NA	G3	157	60	CLUBS_p_TCGA_186_188_SNP_N_GenomeWideSNP_6_D03_914056	CLUBS_p_TCGA_186_188_SNP_N_GenomeWideSNP_6_D03_914056	TCGA-AJ-A3EK
CLUBS_p_TCGA_186_188_SNP_N_GenomeWideSNP_6_D06_914046_CLUBS_p_TCGA_186_188_SNP_N_GenomeWideSNP_6_D06_914046	-0.000304732	-0.686867	0.881419	9	4	0	0	TCGA-B5-A3FA	AC9EC63A-C3B6-4D0C-B1A9-7C72DBAD456C	UCEC	FEMALE	Alive	-26850	2929	0	73	C54.1	YES	8380/3	NO	No	C54.1	Endometrial	NO	NO	WHITE	No	NA	YES	TUMOR FREE	A3FA	2004	Endometrioid endometrial adenocarcinoma	B5	2012-03-19	[Not Applicable]	[Not Applicable]	[Not Applicable]	1988	[Not Applicable]	NA	Office Endometrial Biopsy	NA	G3	158	74	CLUBS_p_TCGA_186_188_SNP_N_GenomeWideSNP_6_D06_914046	CLUBS_p_TCGA_186_188_SNP_N_GenomeWideSNP_6_D06_914046	TCGA-B5-A3FA
CLUBS_p_TCGA_186_188_SNP_N_GenomeWideSNP_6_E03_914084_CLUBS_p_TCGA_186_188_SNP_N_GenomeWideSNP_6_E03_914084	-0.00103024	-2.32215	0.00186741	1	1	0	0	TCGA-DI-A2QY	6524A6D3-A9F0-4A46-AC0B-7BEB0CD1B915	UCEC	FEMALE	Dead	-23398	2797	0	64	C54.1	YES	8441/3	NO	No	C54.1	Endometrial	NO	YES	WHITE	No	NOT HISPANIC OR LATINO	YES	TUMOR FREE	A2QY	2003	Serous endometrial adenocarcinoma	DI	2011-08-29	[Not Applicable]	[Not Applicable]	[Not Applicable]	1988	[Not Applicable]	NA	Other method, specify:	RX	G3	160	85	CLUBS_p_TCGA_186_188_SNP_N_GenomeWideSNP_6_E03_914084	CLUBS_p_TCGA_186_188_SNP_N_GenomeWideSNP_6_E03_914084	TCGA-DI-A2QY
CLUBS_p_TCGA_186_188_SNP_N_GenomeWideSNP_6_E04_914062_CLUBS_p_TCGA_186_188_SNP_N_GenomeWideSNP_6_E04_914062	-0.000513674	-1.15782	0.462185	5	2	0	0	TCGA-B5-A3FB	0C1946A8-EE54-4B9B-8054-9A7BECE74D33	UCEC	FEMALE	Alive	-26779	2844	0	73	C54.1	YES	8380/3	NO	No	C54.1	Endometrial	NO	NO	BLACK OR AFRICAN AMERICAN	No	NA	YES	TUMOR FREE	A3FB	2006	Endometrioid endometrial adenocarcinoma	B5	2012-03-23	[Not Applicable]	[Not Applicable]	[Not Applicable]	1988	[Not Applicable]	NA	Office Endometrial Biopsy	NA	G3	170	115	CLUBS_p_TCGA_186_188_SNP_N_GenomeWideSNP_6_E04_914062	CLUBS_p_TCGA_186_188_SNP_N_GenomeWideSNP_6_E04_914062	TCGA-B5-A3FB
CLUBS_p_TCGA_186_188_SNP_N_GenomeWideSNP_6_E07_914058_CLUBS_p_TCGA_186_188_SNP_N_GenomeWideSNP_6_E07_914058	-0.000400426	-0.902561	0.713352	8	3	0	0	TCGA-B5-A3FH	139E2C5A-CC0C-43A2-B30E-B8AC17C0B5F2	UCEC	FEMALE	Alive	-27221	841	0	74	C54.1	YES	8380/3	NO	No	C54.1	Endometrial	NO	NO	BLACK OR AFRICAN AMERICAN	No	NA	YES	TUMOR FREE	A3FH	2011	Endometrioid endometrial adenocarcinoma	B5	2012-03-23	[Not Applicable]	[Not Applicable]	[Not Applicable]	2009	[Not Applicable]	NA	Office Endometrial Biopsy	NA	G3	160	85	CLUBS_p_TCGA_186_188_SNP_N_GenomeWideSNP_6_E07_914058	CLUBS_p_TCGA_186_188_SNP_N_GenomeWideSNP_6_E07_914058	TCGA-B5-A3FH
CLUBS_p_TCGA_186_188_SNP_N_GenomeWideSNP_6_E11_914016_CLUBS_p_TCGA_186_188_SNP_N_GenomeWideSNP_6_E11_914016	-0.000467318	-1.05333	0.572362	6	3	0	0	TCGA-DI-A2QT	EE932B34-0114-41DC-B119-210C0ED84BCB	UCEC	FEMALE	Dead	-18835	NA	0	51	C54.1	YES	8441/3	NO	No	C54.1	Endometrial	NA	NA	AMERICAN INDIAN OR ALASKA NATIVE	No	HISPANIC OR LATINO	YES	WITH TUMOR	A2QT	2008	Serous endometrial adenocarcinoma	DI	2011-08-26	[Not Applicable]	[Not Applicable]	[Not Applicable]	1988	[Not Applicable]	NA	Dilation and curettage procedure	R2	G3	156	62	CLUBS_p_TCGA_186_188_SNP_N_GenomeWideSNP_6_E11_914016	CLUBS_p_TCGA_186_188_SNP_N_GenomeWideSNP_6_E11_914016	TCGA-DI-A2QT
CLUBS_p_TCGA_186_188_SNP_N_GenomeWideSNP_6_F04_914144_CLUBS_p_TCGA_186_188_SNP_N_GenomeWideSNP_6_F04_914144	-0.000355022	-0.80022	0.804855	9	4	0	0	TCGA-AJ-A3BD	AB68CD1B-5075-4B30-A829-D6D0F95871CB	UCEC	FEMALE	Alive	-20998	1039	0	57	C54.1	NO	8460/3	YES	No	C54.1	Endometrial	NO	YES	WHITE	No	NOT HISPANIC OR LATINO	YES	TUMOR FREE	A3BD	2011	Serous endometrial adenocarcinoma	AJ	2012-02-03	[Not Applicable]	[Not Applicable]	[Not Applicable]	2009	[Not Applicable]	NA	Office Endometrial Biopsy	R0	G3	152	85	CLUBS_p_TCGA_186_188_SNP_N_GenomeWideSNP_6_F04_914144	CLUBS_p_TCGA_186_188_SNP_N_GenomeWideSNP_6_F04_914144	TCGA-AJ-A3BD
CLUBS_p_TCGA_186_188_SNP_N_GenomeWideSNP_6_F05_914038_CLUBS_p_TCGA_186_188_SNP_N_GenomeWideSNP_6_F05_914038	-0.000566813	-1.2776	0.360411	4	2	0	0	TCGA-EO-A3B1	2CF8DE9F-B305-4D98-BFD4-33377BF6138F	UCEC	FEMALE	Alive	-23162	820	0	63	C54.1	YES	8441/3	NO	No	C54.1	Endometrial	NO	YES	NA	No	NA	YES	TUMOR FREE	A3B1	2011	Serous endometrial adenocarcinoma	EO	2012-06-01	[Not Applicable]	[Not Applicable]	[Not Applicable]	2009	[Not Applicable]	NA	Office Endometrial Biopsy	R0	G3	170	93	CLUBS_p_TCGA_186_188_SNP_N_GenomeWideSNP_6_F05_914038	CLUBS_p_TCGA_186_188_SNP_N_GenomeWideSNP_6_F05_914038	TCGA-EO-A3B1
CLUBS_p_TCGA_186_188_SNP_N_GenomeWideSNP_6_F06_914070_CLUBS_p_TCGA_186_188_SNP_N_GenomeWideSNP_6_F06_914070	-0.000478768	-1.07914	0.546218	6	3	0	0	TCGA-EO-A3AS	2C3E95B5-2C63-43C7-BAA2-47EF914B25A8	UCEC	FEMALE	Alive	-31450	1046	0	86	C54.1	YES	8380/3	NA	No	C54.1	Endometrial	NO	NO	NA	No	NA	YES	TUMOR FREE	A3AS	2009	Endometrioid endometrial adenocarcinoma	EO	2012-06-01	[Not Applicable]	[Not Applicable]	[Not Applicable]	2009	[Not Applicable]	NA	Office Endometrial Biopsy	NA	G3	147	58	CLUBS_p_TCGA_186_188_SNP_N_GenomeWideSNP_6_F06_914070	CLUBS_p_TCGA_186_188_SNP_N_GenomeWideSNP_6_F06_914070	TCGA-EO-A3AS
CLUBS_p_TCGA_186_188_SNP_N_GenomeWideSNP_6_F08_914030_CLUBS_p_TCGA_186_188_SNP_N_GenomeWideSNP_6_F08_914030	-0.000600182	-1.35281	0.287582	3	2	0	0	TCGA-D1-A3DH	7D22FF96-9249-46B3-9CFA-E40DC4ECEBD6	UCEC	FEMALE	Alive	-25935	573	0	71	C54.1	YES	8380/3	NO	No	C54.1	Endometrial	NO	YES	WHITE	No	NOT HISPANIC OR LATINO	YES	TUMOR FREE	A3DH	2011	Endometrioid endometrial adenocarcinoma	D1	2012-02-15	[Not Applicable]	[Not Applicable]	[Not Applicable]	2009	[Not Applicable]	NA	Excisional Biopsy	R0	G3	168	76	CLUBS_p_TCGA_186_188_SNP_N_GenomeWideSNP_6_F08_914030	CLUBS_p_TCGA_186_188_SNP_N_GenomeWideSNP_6_F08_914030	TCGA-D1-A3DH
CLUBS_p_TCGA_186_188_SNP_N_GenomeWideSNP_6_F09_914054_CLUBS_p_TCGA_186_188_SNP_N_GenomeWideSNP_6_F09_914054	-0.000533281	-1.20201	0.419234	5	2	0	0	TCGA-EO-A3AZ	38BF8476-FDE7-423B-BBAA-15483207DE39	UCEC	FEMALE	Alive	-29234	826	0	80	C54.1	YES	8441/3	NO	No	C54.1	Endometrial	NO	NO	NA	No	NA	YES	TUMOR FREE	A3AZ	2011	Mixed serous and endometrioid	EO	2012-06-01	[Not Applicable]	[Not Applicable]	[Not Applicable]	2009	[Not Applicable]	NA	Dilation and curettage procedure	R0	G3	140	78	CLUBS_p_TCGA_186_188_SNP_N_GenomeWideSNP_6_F09_914054	CLUBS_p_TCGA_186_188_SNP_N_GenomeWideSNP_6_F09_914054	TCGA-EO-A3AZ
CLUBS_p_TCGA_186_188_SNP_N_GenomeWideSNP_6_F10_914130_CLUBS_p_TCGA_186_188_SNP_N_GenomeWideSNP_6_F10_914130	-0.000518097	-1.16779	0.451914	5	2	0	0	TCGA-D1-A3DG	7890628D-7120-4DBC-85AE-1F895B6660C2	UCEC	FEMALE	Dead	-29771	130	0	81	C54.1	YES	8380/3	NO	No	C54.1	Endometrial	NO	NO	WHITE	No	NOT HISPANIC OR LATINO	YES	TUMOR FREE	A3DG	2011	Endometrioid endometrial adenocarcinoma	D1	2012-02-15	[Not Applicable]	[Not Applicable]	[Not Applicable]	2009	[Not Applicable]	NA	Excisional Biopsy	R0	G3	168	86	CLUBS_p_TCGA_186_188_SNP_N_GenomeWideSNP_6_F10_914130	CLUBS_p_TCGA_186_188_SNP_N_GenomeWideSNP_6_F10_914130	TCGA-D1-A3DG
COAPT_p_TCGASNP_197_201_204_N_GenomeWideSNP_6_A08_1051486_COAPT_p_TCGASNP_197_201_204_N_GenomeWideSNP_6_A08_1051486	-0.000588849	-1.32727	0.316527	4	2	0	0	TCGA-AJ-A3IA	8A0A58A0-5C12-4366-AF43-4FD25F8FF454	UCEC	FEMALE	Alive	-28470	633	0	77	C54.1	NO	8380/3	YES	No	C54.1	Endometrial	NO	NO	WHITE	Yes	NOT HISPANIC OR LATINO	YES	TUMOR FREE	A3IA	2011	Serous endometrial adenocarcinoma	AJ	2012-04-13	[Not Applicable]	[Not Applicable]	[Not Applicable]	2009	[Not Applicable]	NA	Office Endometrial Biopsy	R0	G3	157	58	COAPT_p_TCGASNP_197_201_204_N_GenomeWideSNP_6_A08_1051486	COAPT_p_TCGASNP_197_201_204_N_GenomeWideSNP_6_A08_1051486	TCGA-AJ-A3IA
COAPT_p_TCGASNP_197_201_204_N_GenomeWideSNP_6_B05_1051348_COAPT_p_TCGASNP_197_201_204_N_GenomeWideSNP_6_B05_1051348	-0.000572447	-1.2903	0.352941	4	2	0	0	TCGA-AX-A3G6	E31DB89C-15AC-45A4-9788-AFB339B0F3BC	UCEC	FEMALE	Alive	-24681	8	0	67	C54.1	YES	8441/3	NO	No	C54.1	Endometrial	[Unknown]	[Unknown]	WHITE	No	NOT HISPANIC OR LATINO	YES	NA	A3G6	2010	Serous endometrial adenocarcinoma	AX	2012-02-06	[Not Applicable]	[Not Applicable]	[Not Applicable]	1988	[Not Applicable]	NA	Other method, specify:	NA	G2	167	60	COAPT_p_TCGASNP_197_201_204_N_GenomeWideSNP_6_B05_1051348	COAPT_p_TCGASNP_197_201_204_N_GenomeWideSNP_6_B05_1051348	TCGA-AX-A3G6
COAPT_p_TCGASNP_197_201_204_N_GenomeWideSNP_6_B09_1051420_COAPT_p_TCGASNP_197_201_204_N_GenomeWideSNP_6_B09_1051420	-0.00041688	-0.939647	0.685341	7	3	0	0	TCGA-AJ-A3EL	23E1D96E-6175-4145-8267-8F0A88F54C4D	UCEC	FEMALE	Alive	-17442	684	0	47	C54.1	NO	8380/3	YES	No	C54.1	Endometrial	NO	NO	NATIVE HAWAIIAN OR OTHER PACIFIC ISLANDER	No	NA	YES	TUMOR FREE	A3EL	2010	Endometrioid endometrial adenocarcinoma	AJ	2012-02-15	[Not Applicable]	[Not Applicable]	[Not Applicable]	2009	[Not Applicable]	NA	Dilation and curettage procedure	R0	G3	155	57	COAPT_p_TCGASNP_197_201_204_N_GenomeWideSNP_6_B09_1051420	COAPT_p_TCGASNP_197_201_204_N_GenomeWideSNP_6_B09_1051420	TCGA-AJ-A3EL
COAPT_p_TCGASNP_197_201_204_N_GenomeWideSNP_6_C09_1051478_COAPT_p_TCGASNP_197_201_204_N_GenomeWideSNP_6_C09_1051478	-0.000655789	-1.47815	0.196078	2	1	0	0	TCGA-AJ-A3EM	C856E031-BBD0-431F-B44F-B3AD9B39AF7B	UCEC	FEMALE	Alive	-25557	677	0	69	C54.1	NO	8380/3	YES	No	C54.1	Endometrial	NO	NO	WHITE	No	NA	YES	TUMOR FREE	A3EM	2011	Endometrioid endometrial adenocarcinoma	AJ	2012-02-15	[Not Applicable]	[Not Applicable]	[Not Applicable]	2009	[Not Applicable]	NA	Dilation and curettage procedure	R0	G3	165	82	COAPT_p_TCGASNP_197_201_204_N_GenomeWideSNP_6_C09_1051478	COAPT_p_TCGASNP_197_201_204_N_GenomeWideSNP_6_C09_1051478	TCGA-AJ-A3EM
COAPT_p_TCGASNP_197_201_204_N_GenomeWideSNP_6_D10_1051464_COAPT_p_TCGASNP_197_201_204_N_GenomeWideSNP_6_D10_1051464	-0.000135081	-0.304473	0.971989	10	4	0	0	TCGA-D1-A3DA	E17A5FCA-616C-4A74-ABE7-778539ECDC0B	UCEC	FEMALE	Alive	-28142	483	0	77	C54.1	YES	8380/3	NO	No	C54.1	Endometrial	NO	NO	WHITE	No	NOT HISPANIC OR LATINO	YES	TUMOR FREE	A3DA	2011	Endometrioid endometrial adenocarcinoma	D1	2012-02-15	[Not Applicable]	[Not Applicable]	[Not Applicable]	2009	[Not Applicable]	NA	Excisional Biopsy	R0	G3	152	57	COAPT_p_TCGASNP_197_201_204_N_GenomeWideSNP_6_D10_1051464	COAPT_p_TCGASNP_197_201_204_N_GenomeWideSNP_6_D10_1051464	TCGA-D1-A3DA
COAPT_p_TCGASNP_197_201_204_N_GenomeWideSNP_6_E06_1051374_COAPT_p_TCGASNP_197_201_204_N_GenomeWideSNP_6_E06_1051374	-0.000600328	-1.35314	0.286648	3	2	0	0	TCGA-AP-A3K1	211B2C52-1AD8-4D33-AF0B-69EC1A56C821	UCEC	FEMALE	Dead	-20594	555	0	56	C54.1	YES	8441/3	NO	No	C54.1	Endometrial	YES	NO	WHITE	No	NOT HISPANIC OR LATINO	YES	WITH TUMOR	A3K1	2010	Serous endometrial adenocarcinoma	AP	2012-04-16	[Not Applicable]	[Not Applicable]	[Not Applicable]	2009	[Not Applicable]	NA	Cytology (e.g. Peritoneal or pleural fluid)	RX	High Grade	157	60	COAPT_p_TCGASNP_197_201_204_N_GenomeWideSNP_6_E06_1051374	COAPT_p_TCGASNP_197_201_204_N_GenomeWideSNP_6_E06_1051374	TCGA-AP-A3K1
COAPT_p_TCGASNP_197_201_204_N_GenomeWideSNP_6_E07_1051434_COAPT_p_TCGASNP_197_201_204_N_GenomeWideSNP_6_E07_1051434	-0.000189696	-0.427574	0.956116	10	4	0	0	TCGA-AX-A3G7	71ED7D6D-8C44-4D37-A04A-7A78DF21E514	UCEC	FEMALE	Alive	-26187	9	0	71	C54.1	YES	8441/3	NO	No	C54.1	Endometrial	[Unknown]	[Unknown]	WHITE	No	NOT HISPANIC OR LATINO	YES	NA	A3G7	2010	Serous endometrial adenocarcinoma	AX	2012-02-07	[Not Applicable]	[Not Applicable]	[Not Applicable]	1988	[Not Applicable]	NA	Other method, specify:	NA	G3	154	74	COAPT_p_TCGASNP_197_201_204_N_GenomeWideSNP_6_E07_1051434	COAPT_p_TCGASNP_197_201_204_N_GenomeWideSNP_6_E07_1051434	TCGA-AX-A3G7
COAPT_p_TCGASNP_197_201_204_N_GenomeWideSNP_6_F09_1051500_COAPT_p_TCGASNP_197_201_204_N_GenomeWideSNP_6_F09_1051500	-0.000467237	-1.05315	0.573296	6	3	0	0	TCGA-AJ-A3BI	525FB4FC-2167-4506-B4FA-FB896BF64CD0	UCEC	FEMALE	Alive	-24623	575	0	67	C54.1	NO	8380/3	YES	No	C54.1	Endometrial	YES	NO	WHITE	No	NOT HISPANIC OR LATINO	YES	TUMOR FREE	A3BI	2011	Endometrioid endometrial adenocarcinoma	AJ	2012-02-03	[Not Applicable]	[Not Applicable]	[Not Applicable]	2009	[Not Applicable]	NA	Office Endometrial Biopsy	R0	G3	157	100	COAPT_p_TCGASNP_197_201_204_N_GenomeWideSNP_6_F09_1051500	COAPT_p_TCGASNP_197_201_204_N_GenomeWideSNP_6_F09_1051500	TCGA-AJ-A3BI
COAPT_p_TCGASNP_197_201_204_N_GenomeWideSNP_6_F11_1051440_COAPT_p_TCGASNP_197_201_204_N_GenomeWideSNP_6_F11_1051440	-0.000454912	-1.02537	0.603175	7	3	0	0	TCGA-AJ-A3BF	40287CDC-19DD-4370-A6A0-F324960E1148	UCEC	FEMALE	Alive	-23906	551	0	65	C54.1	NO	8460/3	YES	No	C54.1	Endometrial	YES	YES	WHITE	No	NOT HISPANIC OR LATINO	YES	TUMOR FREE	A3BF	2011	Serous endometrial adenocarcinoma	AJ	2012-02-03	[Not Applicable]	[Not Applicable]	[Not Applicable]	2009	[Not Applicable]	NA	Dilation and curettage procedure	R0	G3	170	113	COAPT_p_TCGASNP_197_201_204_N_GenomeWideSNP_6_F11_1051440	COAPT_p_TCGASNP_197_201_204_N_GenomeWideSNP_6_F11_1051440	TCGA-AJ-A3BF
COAPT_p_TCGASNP_197_201_204_N_GenomeWideSNP_6_F12_1051368_COAPT_p_TCGASNP_197_201_204_N_GenomeWideSNP_6_F12_1051368	-0.000488153	-1.1003	0.525677	6	3	0	0	TCGA-AX-A3GI	E4787C7B-40E7-483C-98C0-38DA03E26B56	UCEC	FEMALE	Alive	-24388	12	0	66	C54.1	YES	8441/3	NO	No	C54.1	Endometrial	[Unknown]	[Unknown]	BLACK OR AFRICAN AMERICAN	No	NOT HISPANIC OR LATINO	YES	NA	A3GI	2011	Serous endometrial adenocarcinoma	AX	2012-02-07	[Not Applicable]	[Not Applicable]	[Not Applicable]	1988	[Not Applicable]	NA	Other method, specify:	NA	G3	167	87	COAPT_p_TCGASNP_197_201_204_N_GenomeWideSNP_6_F12_1051368	COAPT_p_TCGASNP_197_201_204_N_GenomeWideSNP_6_F12_1051368	TCGA-AX-A3GI
CODON_p_TCGA_293_294_295_N_GenomeWideSNP_6_D10_1343658_CODON_p_TCGA_293_294_295_N_GenomeWideSNP_6_D10_1343658	-0.000837083	-1.88678	0.038282	1	1	0	0	TCGA-FD-A5C0	0628E443-3D7F-4A38-9D2A-EBC7F4F7E11D	BLCA	MALE	Dead	-22500	407	0	61	C67.4	NO	8120/3	YES	No	C67.4	Bladder	YES	NO	WHITE	No	NOT HISPANIC OR LATINO	YES	TUMOR FREE	A5C0	2012	Muscle invasive urothelial carcinoma (pT2 or above)	FD	2013-05-02	T3a	MX	N2	7th	Stage IV	YES	Transurethral resection (TURBT)	NA	High Grade	186	93	CODON_p_TCGA_293_294_295_N_GenomeWideSNP_6_D10_1343658	CODON_p_TCGA_293_294_295_N_GenomeWideSNP_6_D10_1343658	TCGA-FD-A5C0
CODON_p_TCGA_293_294_295_N_GenomeWideSNP_6_E05_1343716_CODON_p_TCGA_293_294_295_N_GenomeWideSNP_6_E05_1343716	-0.000490803	-1.10627	0.517274	6	3	0	0	TCGA-CF-A5UA	B52C870C-BFB8-4E68-86C0-64D57E5C9AE3	BLCA	MALE	Alive	-24625	365	0	67	C67.9	NO	8120/3	YES	No	C67.9	Bladder	NO	NO	ASIAN	No	NOT HISPANIC OR LATINO	YES	TUMOR FREE	A5UA	2012	Muscle invasive urothelial carcinoma (pT2 or above)	CF	2014-01-03	T2	M0	N0	6th	Stage II	NO	Other method, specify:	NA	Low Grade	170	52	CODON_p_TCGA_293_294_295_N_GenomeWideSNP_6_E05_1343716	CODON_p_TCGA_293_294_295_N_GenomeWideSNP_6_E05_1343716	TCGA-CF-A5UA
CODON_p_TCGA_293_294_295_N_GenomeWideSNP_6_F01_1343634_CODON_p_TCGA_293_294_295_N_GenomeWideSNP_6_F01_1343634	-0.000592989	-1.3366	0.301587	4	2	0	0	TCGA-CU-A5W6	7A7FCDD3-CCE9-47CF-A26F-CC6FF34ECD9A	BLCA	MALE	Dead	-25706	NA	0	70	C67.9	NO	8120/3	YES	No	C67.9	Bladder	NO	NO	WHITE	No	NOT HISPANIC OR LATINO	YES	TUMOR FREE	A5W6	2012	Muscle invasive urothelial carcinoma (pT2 or above)	CU	2013-05-20	T4a	M0	N0	7th	Stage III	NO	Other method, specify:	NA	High Grade	175	81	CODON_p_TCGA_293_294_295_N_GenomeWideSNP_6_F01_1343634	CODON_p_TCGA_293_294_295_N_GenomeWideSNP_6_F01_1343634	TCGA-CU-A5W6
CODON_p_TCGA_293_294_295_N_GenomeWideSNP_6_F09_1343616_CODON_p_TCGA_293_294_295_N_GenomeWideSNP_6_F09_1343616	-0.000791118	-1.78318	0.0681606	1	1	0	0	TCGA-E7-A5KE	514DCD02-0B33-40EF-8EF1-05272045FC39	BLCA	FEMALE	Alive	-28714	17	0	78	C67.9	NO	8120/3	YES	No	C67.9	Bladder	[Unknown]	NO	ASIAN	No	NOT HISPANIC OR LATINO	YES	TUMOR FREE	A5KE	2012	Muscle invasive urothelial carcinoma (pT2 or above)	E7	2013-04-12	T2a	M0	N0	7th	Stage II	[Unknown]	Endoscopic Biopsy	NA	High Grade	160	41	CODON_p_TCGA_293_294_295_N_GenomeWideSNP_6_F09_1343616	CODON_p_TCGA_293_294_295_N_GenomeWideSNP_6_F09_1343616	TCGA-E7-A5KE
CODON_p_TCGA_293_294_295_N_GenomeWideSNP_6_G03_1343688_CODON_p_TCGA_293_294_295_N_GenomeWideSNP_6_G03_1343688	-0.000385474	-0.868859	0.736695	8	3	0	0	TCGA-E7-A5KF	5D06CC19-8B10-4ED1-B6D4-8E044F1F8A8C	BLCA	MALE	Alive	-24528	20	0	67	C67.9	NO	8120/3	YES	No	C67.9	Bladder	NO	[Unknown]	ASIAN	No	NOT HISPANIC OR LATINO	YES	TUMOR FREE	A5KF	2012	Muscle invasive urothelial carcinoma (pT2 or above)	E7	2013-04-12	T2a	M0	N0	7th	Stage II	[Unknown]	Endoscopic Biopsy	NA	Low Grade	160	57	CODON_p_TCGA_293_294_295_N_GenomeWideSNP_6_G03_1343688	CODON_p_TCGA_293_294_295_N_GenomeWideSNP_6_G03_1343688	TCGA-E7-A5KF
CODON_p_TCGA_293_294_295_N_GenomeWideSNP_6_H03_1343712_CODON_p_TCGA_293_294_295_N_GenomeWideSNP_6_H03_1343712	-0.000754014	-1.69955	0.103641	2	1	0	0	TCGA-FD-A5BZ	AC187CD1-A5EF-47DA-88B2-1D4DF27E0E76	BLCA	FEMALE	Dead	-28451	NA	0	77	C67.3	YES	8120/3	NO	No	C67.3	Bladder	YES	NO	WHITE	No	NOT HISPANIC OR LATINO	YES	WITH TUMOR	A5BZ	2009	Muscle invasive urothelial carcinoma (pT2 or above)	FD	2013-05-02	T3a	MX	N1	6th	Stage IV	NO	Transurethral resection (TURBT)	NA	High Grade	152	61	CODON_p_TCGA_293_294_295_N_GenomeWideSNP_6_H03_1343712	CODON_p_TCGA_293_294_295_N_GenomeWideSNP_6_H03_1343712	TCGA-FD-A5BZ
CODON_p_TCGA_293_294_295_N_GenomeWideSNP_6_H04_1343644_CODON_p_TCGA_293_294_295_N_GenomeWideSNP_6_H04_1343644	-0.000511184	-1.15221	0.466853	5	2	0	0	TCGA-LT-A5Z6	EC7FC492-53CC-4B71-A66A-1CEF1ADEBA33	BLCA	MALE	Alive	-20746	474	0	56	C67.9	NO	8120/3	YES	No	C67.9	Bladder	NO	NO	WHITE	No	NOT HISPANIC OR LATINO	YES	TUMOR FREE	A5Z6	2013	Muscle invasive urothelial carcinoma (pT2 or above)	LT	2013-06-03	NA	MX	NX	7th	Stage II	YES	Transurethral resection (TURBT)	NA	High Grade	183	86	CODON_p_TCGA_293_294_295_N_GenomeWideSNP_6_H04_1343644	CODON_p_TCGA_293_294_295_N_GenomeWideSNP_6_H04_1343644	TCGA-LT-A5Z6
CONGA_p_TCGA_b_317_318_319_NSP_GenomeWideSNP_6_A03_1365208_CONGA_p_TCGA_b_317_318_319_NSP_GenomeWideSNP_6_A03_1365208	-0.000745675	-1.68075	0.112979	2	1	0	0	TCGA-DK-A6B0	73BC18A4-3600-409E-A2B5-E09E2B3F040D	BLCA	MALE	Alive	-22439	2330	0	61	C67.2	YES	8120/3	NO	No	C67.2	Bladder	NO	NO	WHITE	No	NOT HISPANIC OR LATINO	YES	TUMOR FREE	A6B0	2007	Muscle invasive urothelial carcinoma (pT2 or above)	DK	2013-09-06	T2b	M0	N0	6th	Stage II	NO	Transurethral resection (TURBT)	NA	High Grade	167	79	CONGA_p_TCGA_b_317_318_319_NSP_GenomeWideSNP_6_A03_1365208	CONGA_p_TCGA_b_317_318_319_NSP_GenomeWideSNP_6_A03_1365208	TCGA-DK-A6B0
CONGA_p_TCGA_b_317_318_319_NSP_GenomeWideSNP_6_A05_1365252_CONGA_p_TCGA_b_317_318_319_NSP_GenomeWideSNP_6_A05_1365252	-0.000590262	-1.33045	0.30719	4	2	0	0	TCGA-DK-A6B5	D5E8D936-40AE-4FD3-B40E-CAC54763D71F	BLCA	MALE	Alive	-16453	1542	0	45	C67.3	NO	8120/3	YES	No	C67.3	Bladder	NO	NO	WHITE	Yes	NOT HISPANIC OR LATINO	YES	TUMOR FREE	A6B5	2010	Muscle invasive urothelial carcinoma (pT2 or above)	DK	2013-09-06	T4a	M0	N2	6th	Stage IV	YES	Transurethral resection (TURBT)	NA	High Grade	180	95	CONGA_p_TCGA_b_317_318_319_NSP_GenomeWideSNP_6_A05_1365252	CONGA_p_TCGA_b_317_318_319_NSP_GenomeWideSNP_6_A05_1365252	TCGA-DK-A6B5
CONGA_p_TCGA_b_317_318_319_NSP_GenomeWideSNP_6_A09_1365180_CONGA_p_TCGA_b_317_318_319_NSP_GenomeWideSNP_6_A09_1365180	-0.000388112	-0.874805	0.731092	8	3	0	0	TCGA-E5-A4U1	1C28F311-E0B0-4292-B29A-C6757665A4A4	BLCA	MALE	Alive	-26305	1181	0	72	C67.9	YES	8120/3	NO	No	C67.9	Bladder	YES	NO	NA	No	NOT HISPANIC OR LATINO	YES	WITH TUMOR	A4U1	2011	Muscle invasive urothelial carcinoma (pT2 or above)	E5	2013-08-19	T2b	M0	N0	7th	Stage II	YES	Transurethral resection (TURBT)	NA	High Grade	172	99	CONGA_p_TCGA_b_317_318_319_NSP_GenomeWideSNP_6_A09_1365180	CONGA_p_TCGA_b_317_318_319_NSP_GenomeWideSNP_6_A09_1365180	TCGA-E5-A4U1
CONGA_p_TCGA_b_317_318_319_NSP_GenomeWideSNP_6_A11_1365334_CONGA_p_TCGA_b_317_318_319_NSP_GenomeWideSNP_6_A11_1365334	-0.000618078	-1.39315	0.256769	3	2	0	0	TCGA-GC-A6I1	54C04BCC-EBD5-461E-BBD5-B4D791B00C95	BLCA	FEMALE	Dead	-32873	81	0	90	C67.9	NO	8120/3	YES	No	C67.9	Bladder	NO	NO	WHITE	No	NOT HISPANIC OR LATINO	YES	TUMOR FREE	A6I1	2012	Muscle invasive urothelial carcinoma (pT2 or above)	GC	2013-09-19	T2b	MX	N0	7th	Stage II	[Unknown]	Other method, specify:	NA	High Grade	162	61	CONGA_p_TCGA_b_317_318_319_NSP_GenomeWideSNP_6_A11_1365334	CONGA_p_TCGA_b_317_318_319_NSP_GenomeWideSNP_6_A11_1365334	TCGA-GC-A6I1
CONGA_p_TCGA_b_317_318_319_NSP_GenomeWideSNP_6_B02_1365274_CONGA_p_TCGA_b_317_318_319_NSP_GenomeWideSNP_6_B02_1365274	-0.000212435	-0.478828	0.948646	10	4	0	0	TCGA-GC-A6I3	ACF6BDF3-6349-49DC-B99A-4EDA648EEAC5	BLCA	FEMALE	Alive	-32873	423	0	90	C67.9	NO	8120/3	YES	No	C67.9	Bladder	NO	NO	BLACK OR AFRICAN AMERICAN	No	NOT HISPANIC OR LATINO	YES	TUMOR FREE	A6I3	2013	Muscle invasive urothelial carcinoma (pT2 or above)	GC	2013-10-15	T3a	MX	N1	7th	Stage IV	[Unknown]	Transurethral resection (TURBT)	NA	High Grade	139	132	CONGA_p_TCGA_b_317_318_319_NSP_GenomeWideSNP_6_B02_1365274	CONGA_p_TCGA_b_317_318_319_NSP_GenomeWideSNP_6_B02_1365274	TCGA-GC-A6I3
CONGA_p_TCGA_b_317_318_319_NSP_GenomeWideSNP_6_B04_1365306_CONGA_p_TCGA_b_317_318_319_NSP_GenomeWideSNP_6_B04_1365306	-6.98657e-05	-0.157477	0.989729	10	4	0	0	TCGA-GD-A6C6	AADCF26B-C398-489F-A86A-E8DB1B5DB456	BLCA	MALE	Alive	-23631	67	0	64	C67.9	NO	8120/3	YES	No	C67.9	Bladder	[Unknown]	[Unknown]	WHITE	No	NOT HISPANIC OR LATINO	YES	TUMOR FREE	A6C6	2012	Muscle invasive urothelial carcinoma (pT2 or above)	GD	2013-11-27	T3a	MX	N0	7th	Stage III	NO	Transurethral resection (TURBT)	NA	High Grade	172	57	CONGA_p_TCGA_b_317_318_319_NSP_GenomeWideSNP_6_B04_1365306	CONGA_p_TCGA_b_317_318_319_NSP_GenomeWideSNP_6_B04_1365306	TCGA-GD-A6C6
CONGA_p_TCGA_b_317_318_319_NSP_GenomeWideSNP_6_B07_1365326_CONGA_p_TCGA_b_317_318_319_NSP_GenomeWideSNP_6_B07_1365326	-0.00064259	-1.4484	0.218487	3	1	0	0	TCGA-K4-A6FZ	610811D5-E45E-4A4F-BDC1-8D700EFD6E43	BLCA	FEMALE	Alive	-27686	55	0	75	C67.4	NO	8120/3	YES	No	C67.4	Bladder	[Unknown]	[Unknown]	WHITE	No	NOT HISPANIC OR LATINO	YES	TUMOR FREE	A6FZ	2012	Muscle invasive urothelial carcinoma (pT2 or above)	K4	2013-09-12	T3a	MX	N0	7th	Stage III	NO	Transurethral resection (TURBT)	NA	High Grade	180	83	CONGA_p_TCGA_b_317_318_319_NSP_GenomeWideSNP_6_B07_1365326	CONGA_p_TCGA_b_317_318_319_NSP_GenomeWideSNP_6_B07_1365326	TCGA-K4-A6FZ
CONGA_p_TCGA_b_317_318_319_NSP_GenomeWideSNP_6_B09_1365198_CONGA_p_TCGA_b_317_318_319_NSP_GenomeWideSNP_6_B09_1365198	-0.000502303	-1.13219	0.492997	5	2	0	0	TCGA-K4-A6MB	661D7B4A-A2B2-4251-B464-292421665948	BLCA	MALE	Alive	-23664	469	0	64	C67.0	NO	8120/3	YES	No	C67.0	Bladder	NO	NO	WHITE	No	NOT HISPANIC OR LATINO	YES	[Unknown]	A6MB	2013	Muscle invasive urothelial carcinoma (pT2 or above)	K4	2013-09-23	T3b	MX	N1	7th	Stage IV	[Unknown]	Transurethral resection (TURBT)	NA	High Grade	178	88	CONGA_p_TCGA_b_317_318_319_NSP_GenomeWideSNP_6_B09_1365198	CONGA_p_TCGA_b_317_318_319_NSP_GenomeWideSNP_6_B09_1365198	TCGA-K4-A6MB
CONGA_p_TCGA_b_317_318_319_NSP_GenomeWideSNP_6_B11_1365282_CONGA_p_TCGA_b_317_318_319_NSP_GenomeWideSNP_6_B11_1365282	-0.000814536	-1.83596	0.0588235	1	1	0	0	TCGA-PQ-A6FI	04B9090A-E8EF-4F52-BC52-AF90CAA84168	BLCA	MALE	Alive	-25672	372	0	70	C67.9	YES	8120/3	NO	No	C67.9	Bladder	NO	NO	WHITE	No	NOT HISPANIC OR LATINO	YES	TUMOR FREE	A6FI	2011	Muscle invasive urothelial carcinoma (pT2 or above)	PQ	2013-05-10	T2a	MX	N0	7th	Stage II	NO	Transurethral resection (TURBT)	NA	High Grade	170	87	CONGA_p_TCGA_b_317_318_319_NSP_GenomeWideSNP_6_B11_1365282	CONGA_p_TCGA_b_317_318_319_NSP_GenomeWideSNP_6_B11_1365282	TCGA-PQ-A6FI
CONGA_p_TCGA_b_317_318_319_NSP_GenomeWideSNP_6_C01_1365294_CONGA_p_TCGA_b_317_318_319_NSP_GenomeWideSNP_6_C01_1365294	-0.000387307	-0.87299	0.732026	8	3	0	0	TCGA-PQ-A6FN	A3C849F2-C006-4368-950D-998A26CD368B	BLCA	FEMALE	Alive	-28546	507	0	78	C67.2	YES	8120/3	NO	No	C67.2	Bladder	NO	NO	WHITE	No	NOT HISPANIC OR LATINO	YES	[Unknown]	A6FN	2011	Muscle invasive urothelial carcinoma (pT2 or above)	PQ	2013-05-10	T3a	MX	N0	7th	Stage III	NO	Other method, specify:	NA	High Grade	170	70	CONGA_p_TCGA_b_317_318_319_NSP_GenomeWideSNP_6_C01_1365294	CONGA_p_TCGA_b_317_318_319_NSP_GenomeWideSNP_6_C01_1365294	TCGA-PQ-A6FN
CONGA_p_TCGA_b_317_318_319_NSP_GenomeWideSNP_6_C03_1365336_CONGA_p_TCGA_b_317_318_319_NSP_GenomeWideSNP_6_C03_1365336	-0.000362619	-0.817343	0.788049	8	4	0	0	TCGA-S5-A6DX	76400A3D-45C4-47F8-BD81-0A345A949A1F	BLCA	MALE	Dead	-30594	NA	0	83	C67.9	NO	8120/3	YES	No	C67.9	Bladder	NO	NO	WHITE	No	NOT HISPANIC OR LATINO	YES	WITH TUMOR	A6DX	2013	Muscle invasive urothelial carcinoma (pT2 or above)	S5	2013-08-20	T4a	MX	N2	7th	Stage IV	NO	Transurethral resection (TURBT)	NA	High Grade	175	92	CONGA_p_TCGA_b_317_318_319_NSP_GenomeWideSNP_6_C03_1365336	CONGA_p_TCGA_b_317_318_319_NSP_GenomeWideSNP_6_C03_1365336	TCGA-S5-A6DX
COPAL_p_TCGAb_337_338_339_NSP_GenomeWideSNP_6_A02_1373662_COPAL_p_TCGAb_337_338_339_NSP_GenomeWideSNP_6_A02_1373662	-0.000595431	-1.3421	0.296919	3	2	0	0	TCGA-GV-A6ZA	F5C187EF-DC08-4466-932A-43AA33285673	BLCA	MALE	Alive	-19871	691	0	54	C67.9	NO	8130/3	YES	No	C67.9	Bladder	NO	NO	WHITE	No	NOT HISPANIC OR LATINO	YES	TUMOR FREE	A6ZA	2012	Muscle invasive urothelial carcinoma (pT2 or above)	GV	2014-01-07	T2b	MX	N0	7th	Stage II	[Unknown]	Transurethral resection (TURBT)	NA	High Grade	184	88	COPAL_p_TCGAb_337_338_339_NSP_GenomeWideSNP_6_A02_1373662	COPAL_p_TCGAb_337_338_339_NSP_GenomeWideSNP_6_A02_1373662	TCGA-GV-A6ZA
COPAL_p_TCGAb_337_338_339_NSP_GenomeWideSNP_6_A05_1373600_COPAL_p_TCGAb_337_338_339_NSP_GenomeWideSNP_6_A05_1373600	-0.000751275	-1.69337	0.106443	2	1	0	0	TCGA-FD-A6TD	C80E71B3-7C6C-4E16-8446-6DFDA780BC18	BLCA	MALE	Dead	-28328	204	0	77	C67.3	YES	8120/3	NO	No	C67.3	Bladder	NO	NO	WHITE	Yes	NOT HISPANIC OR LATINO	YES	TUMOR FREE	A6TD	2012	Muscle invasive urothelial carcinoma (pT2 or above)	FD	2013-12-05	T3a	MX	N0	7th	Stage III	NO	Transurethral resection (TURBT)	NA	High Grade	193	148	COPAL_p_TCGAb_337_338_339_NSP_GenomeWideSNP_6_A05_1373600	COPAL_p_TCGAb_337_338_339_NSP_GenomeWideSNP_6_A05_1373600	TCGA-FD-A6TD
COPAL_p_TCGAb_337_338_339_NSP_GenomeWideSNP_6_A06_1373722_COPAL_p_TCGAb_337_338_339_NSP_GenomeWideSNP_6_A06_1373722	-0.000874408	-1.97091	0.0205415	1	1	0	0	TCGA-UY-A78N	573E124F-98CB-4014-B9D2-0499F7FBDB7A	BLCA	MALE	Dead	-29132	NA	0	80	C67.9	YES	8120/3	NO	No	C67.9	Bladder	YES	NO	WHITE	Yes	NOT HISPANIC OR LATINO	YES	WITH TUMOR	A78N	NA	Muscle invasive urothelial carcinoma (pT2 or above)	UY	2014-07-15	T2	MX	N1	6th	Stage IV	[Unknown]	Transurethral resection (TURBT)	NA	High Grade	173	75	COPAL_p_TCGAb_337_338_339_NSP_GenomeWideSNP_6_A06_1373722	COPAL_p_TCGAb_337_338_339_NSP_GenomeWideSNP_6_A06_1373722	TCGA-UY-A78N
COPAL_p_TCGAb_337_338_339_NSP_GenomeWideSNP_6_A08_1373724_COPAL_p_TCGAb_337_338_339_NSP_GenomeWideSNP_6_A08_1373724	-0.000680497	-1.53384	0.169001	2	1	0	0	TCGA-UY-A78O	4319AA02-6D8B-4CB8-B4E4-C4EED1CB2AC7	BLCA	FEMALE	Alive	-27234	2312	0	75	C67.9	YES	8120/3	NO	No	C67.9	Bladder	NO	NO	WHITE	No	NOT HISPANIC OR LATINO	YES	[Unknown]	A78O	NA	Muscle invasive urothelial carcinoma (pT2 or above)	UY	2014-07-15	T2	MX	N0	6th	Stage II	[Unknown]	Transurethral resection (TURBT)	NA	High Grade	161	120	COPAL_p_TCGAb_337_338_339_NSP_GenomeWideSNP_6_A08_1373724	COPAL_p_TCGAb_337_338_339_NSP_GenomeWideSNP_6_A08_1373724	TCGA-UY-A78O
COPAL_p_TCGAb_337_338_339_NSP_GenomeWideSNP_6_A12_1373694_COPAL_p_TCGAb_337_338_339_NSP_GenomeWideSNP_6_A12_1373694	-0.000437342	-0.985768	0.636788	7	3	0	0	TCGA-FD-A6TA	FCDA9873-3A93-40B2-913D-4DF1E6A27EFB	BLCA	MALE	Alive	-21196	1912	0	58	C67.2	YES	8130/3	NO	No	C67.2	Bladder	NO	NO	WHITE	No	NOT HISPANIC OR LATINO	YES	TUMOR FREE	A6TA	2009	Muscle invasive urothelial carcinoma (pT2 or above)	FD	2013-12-05	T3b	MX	N2	7th	Stage IV	YES	Other method, specify:	NA	High Grade	178	86	COPAL_p_TCGAb_337_338_339_NSP_GenomeWideSNP_6_A12_1373694	COPAL_p_TCGAb_337_338_339_NSP_GenomeWideSNP_6_A12_1373694	TCGA-FD-A6TA
COPAL_p_TCGAb_337_338_339_NSP_GenomeWideSNP_6_B03_1373656_COPAL_p_TCGAb_337_338_339_NSP_GenomeWideSNP_6_B03_1373656	-0.00097302	-2.19319	0.00746965	1	1	0	0	TCGA-KQ-A41Q	A21BDD7E-F3CF-4826-9967-7EAFFC0D035A	BLCA	MALE	Alive	-32511	1429	0	89	C67.3	YES	8120/3	NO	No	C67.3	Bladder	YES	NO	WHITE	Yes	NOT HISPANIC OR LATINO	YES	[Unknown]	A41Q	2009	Muscle invasive urothelial carcinoma (pT2 or above)	KQ	2015-07-13	T3b	MX	N0	7th	Stage III	NO	Other method, specify:	NA	High Grade	168	68	COPAL_p_TCGAb_337_338_339_NSP_GenomeWideSNP_6_B03_1373656	COPAL_p_TCGAb_337_338_339_NSP_GenomeWideSNP_6_B03_1373656	TCGA-KQ-A41Q
COPAL_p_TCGAb_337_338_339_NSP_GenomeWideSNP_6_B04_1373688_COPAL_p_TCGAb_337_338_339_NSP_GenomeWideSNP_6_B04_1373688	-0.000602095	-1.35712	0.281046	3	2	0	0	TCGA-E7-A7DV	3EFFD691-570C-478A-8903-3771A1B43F2E	BLCA	MALE	Alive	-16145	37	0	44	C67.9	NO	8130/3	YES	No	C67.9	Bladder	NO	NO	WHITE	Yes	NOT HISPANIC OR LATINO	YES	WITH TUMOR	A7DV	2013	Muscle invasive urothelial carcinoma (pT2 or above)	E7	2013-12-05	T4	MX	N3	7th	Stage IV	[Unknown]	Transurethral resection (TURBT)	NA	High Grade	168	67	COPAL_p_TCGAb_337_338_339_NSP_GenomeWideSNP_6_B04_1373688	COPAL_p_TCGAb_337_338_339_NSP_GenomeWideSNP_6_B04_1373688	TCGA-E7-A7DV
COPAL_p_TCGAb_337_338_339_NSP_GenomeWideSNP_6_B07_1373672_COPAL_p_TCGAb_337_338_339_NSP_GenomeWideSNP_6_B07_1373672	-0.000655486	-1.47747	0.197012	2	1	0	0	TCGA-KQ-A41P	D7AF7E2C-F742-46ED-814B-1967D7E8C2D2	BLCA	MALE	Alive	-27816	1094	0	76	C67.0	YES	8120/3	NO	No	C67.0	Bladder	YES	NO	WHITE	No	NOT HISPANIC OR LATINO	YES	WITH TUMOR	A41P	2011	Muscle invasive urothelial carcinoma (pT2 or above)	KQ	2015-07-13	T3b	M1	N3	7th	Stage IV	YES	Transurethral resection (TURBT)	NA	High Grade	163	64	COPAL_p_TCGAb_337_338_339_NSP_GenomeWideSNP_6_B07_1373672	COPAL_p_TCGAb_337_338_339_NSP_GenomeWideSNP_6_B07_1373672	TCGA-KQ-A41P
COPAL_p_TCGAb_337_338_339_NSP_GenomeWideSNP_6_B09_1373626_COPAL_p_TCGAb_337_338_339_NSP_GenomeWideSNP_6_B09_1373626	-0.000385191	-0.86822	0.737628	8	3	0	0	TCGA-FD-A6TC	00D8E96F-F231-4475-9E9F-C1F8AEC28E4E	BLCA	FEMALE	Alive	-28963	187	0	79	C67.4	YES	8120/3	NO	No	C67.4	Bladder	NO	NO	WHITE	Yes	NOT HISPANIC OR LATINO	YES	TUMOR FREE	A6TC	2013	Muscle invasive urothelial carcinoma (pT2 or above)	FD	2013-12-05	T4a	MX	N0	7th	Stage III	YES	Transurethral resection (TURBT)	NA	High Grade	160	57	COPAL_p_TCGAb_337_338_339_NSP_GenomeWideSNP_6_B09_1373626	COPAL_p_TCGAb_337_338_339_NSP_GenomeWideSNP_6_B09_1373626	TCGA-FD-A6TC
COPAL_p_TCGAb_337_338_339_NSP_GenomeWideSNP_6_B11_1373630_COPAL_p_TCGAb_337_338_339_NSP_GenomeWideSNP_6_B11_1373630	-0.000506865	-1.14247	0.485528	5	2	0	0	TCGA-FD-A6TK	65295450-36CD-45A7-A4A6-2D52EE11378F	BLCA	MALE	Alive	-21942	330	0	60	C67.3	YES	8120/3	NO	No	C67.3	Bladder	NO	NO	WHITE	No	NOT HISPANIC OR LATINO	YES	TUMOR FREE	A6TK	2013	Muscle invasive urothelial carcinoma (pT2 or above)	FD	2013-12-05	T3a	MX	N0	7th	Stage III	NO	Transurethral resection (TURBT)	NA	High Grade	156	54	COPAL_p_TCGAb_337_338_339_NSP_GenomeWideSNP_6_B11_1373630	COPAL_p_TCGAb_337_338_339_NSP_GenomeWideSNP_6_B11_1373630	TCGA-FD-A6TK
COPAL_p_TCGAb_337_338_339_NSP_GenomeWideSNP_6_C04_1373610_COPAL_p_TCGAb_337_338_339_NSP_GenomeWideSNP_6_C04_1373610	-0.000786743	-1.77332	0.0718954	1	1	0	0	TCGA-UY-A78L	D46F7976-6061-4CA9-8294-6C215703662B	BLCA	MALE	Alive	-22717	1127	0	62	C67.9	YES	8130/3	NO	No	C67.9	Bladder	YES	NO	WHITE	No	NOT HISPANIC OR LATINO	YES	WITH TUMOR	A78L	NA	Muscle invasive urothelial carcinoma (pT2 or above)	UY	2014-07-15	NA	MX	N1	6th	Stage IV	YES	Other method, specify:	NA	High Grade	170	92	COPAL_p_TCGAb_337_338_339_NSP_GenomeWideSNP_6_C04_1373610	COPAL_p_TCGAb_337_338_339_NSP_GenomeWideSNP_6_C04_1373610	TCGA-UY-A78L
COPAL_p_TCGAb_337_338_339_NSP_GenomeWideSNP_6_C09_1373658_COPAL_p_TCGAb_337_338_339_NSP_GenomeWideSNP_6_C09_1373658	-0.000395033	-0.890404	0.718021	8	3	0	0	TCGA-GU-A762	6A1EEE8D-CF62-47E9-9322-C18633CB3EE9	BLCA	MALE	Dead	-31812	62	0	87	C67.9	NO	8120/3	YES	No	C67.9	Bladder	NO	NO	WHITE	No	NOT HISPANIC OR LATINO	YES	WITH TUMOR	A762	2012	Muscle invasive urothelial carcinoma (pT2 or above)	GU	2014-02-19	T4a	MX	N2	7th	Stage IV	NO	Transurethral resection (TURBT)	NA	High Grade	182	75	COPAL_p_TCGAb_337_338_339_NSP_GenomeWideSNP_6_C09_1373658	COPAL_p_TCGAb_337_338_339_NSP_GenomeWideSNP_6_C09_1373658	TCGA-GU-A762
COPAL_p_TCGAb_337_338_339_NSP_GenomeWideSNP_6_D01_1373634_COPAL_p_TCGAb_337_338_339_NSP_GenomeWideSNP_6_D01_1373634	-0.00052113	-1.17463	0.441643	5	2	0	0	TCGA-FD-A6TE	5C771EE8-2AEA-498D-BA8C-CDBAEBFD57AC	BLCA	MALE	Alive	-19874	376	0	54	C67.0	YES	8120/3	NO	No	C67.0	Bladder	YES	NO	WHITE	No	NOT HISPANIC OR LATINO	YES	TUMOR FREE	A6TE	2013	Muscle invasive urothelial carcinoma (pT2 or above)	FD	2013-12-05	T3a	MX	N2	7th	Stage IV	NO	Transurethral resection (TURBT)	NA	High Grade	180	65	COPAL_p_TCGAb_337_338_339_NSP_GenomeWideSNP_6_D01_1373634	COPAL_p_TCGAb_337_338_339_NSP_GenomeWideSNP_6_D01_1373634	TCGA-FD-A6TE
CUBES_p_TCGAb_425_426_427_NSP_GenomeWideSNP_6_A01_1514056_CUBES_p_TCGAb_425_426_427_NSP_GenomeWideSNP_6_A01_1514056	-0.000462714	-1.04296	0.59197	6	3	0	0	TCGA-DD-AACS	82D6268A-DE59-4A14-ABD2-7492178FA5BD	LIHC	MALE	Alive	-14473	1804	0	39	C22.0	YES	8170/3	NO	No	C22.0	Liver	NO	NO	ASIAN	No	NOT HISPANIC OR LATINO	YES	TUMOR FREE	AACS	2009	Hepatocellular Carcinoma	DD	2014-06-29	T1	M0	N0	6th	Stage I	NO	NA	R0	G3	172	80	CUBES_p_TCGAb_425_426_427_NSP_GenomeWideSNP_6_A01_1514056	CUBES_p_TCGAb_425_426_427_NSP_GenomeWideSNP_6_A01_1514056	TCGA-DD-AACS
CUBES_p_TCGAb_425_426_427_NSP_GenomeWideSNP_6_A03_1513958_CUBES_p_TCGAb_425_426_427_NSP_GenomeWideSNP_6_A03_1513958	-0.000770282	-1.73622	0.0905696	1	1	0	0	TCGA-DD-AACK	D7CD045A-0BE2-4B6D-AEFD-5D75E57BC6F6	LIHC	MALE	Alive	-25796	9	0	70	C22.0	YES	8170/3	NO	No	C22.0	Liver	[Unknown]	[Unknown]	ASIAN	No	NOT HISPANIC OR LATINO	YES	TUMOR FREE	AACK	2008	Hepatocellular Carcinoma	DD	2014-07-15	T1	M0	N0	6th	Stage I	NO	NA	R0	G2	172	68	CUBES_p_TCGAb_425_426_427_NSP_GenomeWideSNP_6_A03_1513958	CUBES_p_TCGAb_425_426_427_NSP_GenomeWideSNP_6_A03_1513958	TCGA-DD-AACK
CUBES_p_TCGAb_425_426_427_NSP_GenomeWideSNP_6_A06_1514012_CUBES_p_TCGAb_425_426_427_NSP_GenomeWideSNP_6_A06_1514012	-0.000590372	-1.3307	0.305322	4	2	0	0	TCGA-DD-AADA	E50EDBA1-8EC4-47E7-A01E-9F1B2CD75FD7	LIHC	FEMALE	Alive	-24288	1233	0	66	C22.0	YES	8170/3	NO	No	C22.0	Liver	NO	NO	ASIAN	No	NOT HISPANIC OR LATINO	YES	TUMOR FREE	AADA	2011	Hepatocellular Carcinoma	DD	2014-07-07	T1	M0	N0	7th	Stage I	NO	NA	R0	G3	147	59	CUBES_p_TCGAb_425_426_427_NSP_GenomeWideSNP_6_A06_1514012	CUBES_p_TCGAb_425_426_427_NSP_GenomeWideSNP_6_A06_1514012	TCGA-DD-AADA
CUBES_p_TCGAb_425_426_427_NSP_GenomeWideSNP_6_A08_1513948_CUBES_p_TCGAb_425_426_427_NSP_GenomeWideSNP_6_A08_1513948	-0.000393009	-0.885841	0.722689	8	3	0	0	TCGA-DD-AADI	97472E71-66EB-434B-81B0-D727765F44CB	LIHC	FEMALE	Alive	-15928	1085	0	43	C22.0	YES	8170/3	NO	No	C22.0	Liver	NO	NO	ASIAN	No	NOT HISPANIC OR LATINO	YES	TUMOR FREE	AADI	2011	Hepatocellular Carcinoma	DD	2014-07-07	T1	M0	N0	7th	Stage I	NO	NA	R0	G3	165	64	CUBES_p_TCGAb_425_426_427_NSP_GenomeWideSNP_6_A08_1513948	CUBES_p_TCGAb_425_426_427_NSP_GenomeWideSNP_6_A08_1513948	TCGA-DD-AADI
CUBES_p_TCGAb_425_426_427_NSP_GenomeWideSNP_6_A10_1514002_CUBES_p_TCGAb_425_426_427_NSP_GenomeWideSNP_6_A10_1514002	-0.000346831	-0.781757	0.819795	9	4	0	0	TCGA-DD-AADQ	485D283A-552C-485A-84FB-3ABDB98DC797	LIHC	MALE	Alive	-21756	436	0	59	C22.0	YES	8170/3	NO	No	C22.0	Liver	NO	NO	ASIAN	No	NOT HISPANIC OR LATINO	YES	TUMOR FREE	AADQ	2013	Hepatocellular Carcinoma	DD	2014-07-07	T2	M0	N0	7th	Stage II	NO	NA	R0	G3	165	64	CUBES_p_TCGAb_425_426_427_NSP_GenomeWideSNP_6_A10_1514002	CUBES_p_TCGAb_425_426_427_NSP_GenomeWideSNP_6_A10_1514002	TCGA-DD-AADQ
CUBES_p_TCGAb_425_426_427_NSP_GenomeWideSNP_6_A12_1513972_CUBES_p_TCGAb_425_426_427_NSP_GenomeWideSNP_6_A12_1513972	-0.000447973	-1.00973	0.61718	7	3	0	0	TCGA-DD-AAE2	56447EB8-C50C-4E31-A29E-BDE6BFD31AF4	LIHC	MALE	Alive	-18695	638	0	51	C22.0	YES	8170/3	NO	No	C22.0	Liver	NO	NO	ASIAN	No	NOT HISPANIC OR LATINO	YES	TUMOR FREE	AAE2	2013	Hepatocellular Carcinoma	DD	2014-07-14	T1	M0	N0	7th	Stage I	NO	NA	R0	G3	174	82	CUBES_p_TCGAb_425_426_427_NSP_GenomeWideSNP_6_A12_1513972	CUBES_p_TCGAb_425_426_427_NSP_GenomeWideSNP_6_A12_1513972	TCGA-DD-AAE2
CUBES_p_TCGAb_425_426_427_NSP_GenomeWideSNP_6_B02_1513954_CUBES_p_TCGAb_425_426_427_NSP_GenomeWideSNP_6_B02_1513954	-0.000804477	-1.81329	0.0634921	1	1	0	0	TCGA-5R-AAAM	477AFFB9-7C8B-4895-A4F3-6CC6EF8EC5E4	LIHC	FEMALE	Dead	-24020	NA	0	65	C22.0	NO	8170/3	YES	No	C22.0	Liver	NO	NO	WHITE	No	NOT HISPANIC OR LATINO	YES	TUMOR FREE	AAAM	2013	Hepatocellular Carcinoma	5R	2014-11-14	T2	M0	N0	7th	Stage II	NO	NA	R0	G2	163	80	CUBES_p_TCGAb_425_426_427_NSP_GenomeWideSNP_6_B02_1513954	CUBES_p_TCGAb_425_426_427_NSP_GenomeWideSNP_6_B02_1513954	TCGA-5R-AAAM
CUBES_p_TCGAb_425_426_427_NSP_GenomeWideSNP_6_B04_1514096_CUBES_p_TCGAb_425_426_427_NSP_GenomeWideSNP_6_B04_1514096	-0.000410486	-0.925235	0.696545	7	3	0	0	TCGA-DD-AACE	ABBCF6BD-4683-45AC-947A-51AE6EF0A244	LIHC	MALE	Alive	-22727	2184	0	62	C22.0	YES	8170/3	NO	No	C22.0	Liver	YES	NO	ASIAN	No	NOT HISPANIC OR LATINO	YES	WITH TUMOR	AACE	2008	Hepatocellular Carcinoma	DD	2014-06-28	T1	M0	N0	6th	Stage I	NO	NA	R0	G3	162	62	CUBES_p_TCGAb_425_426_427_NSP_GenomeWideSNP_6_B04_1514096	CUBES_p_TCGAb_425_426_427_NSP_GenomeWideSNP_6_B04_1514096	TCGA-DD-AACE
CUBES_p_TCGAb_425_426_427_NSP_GenomeWideSNP_6_B06_1513996_CUBES_p_TCGAb_425_426_427_NSP_GenomeWideSNP_6_B06_1513996	-0.000533943	-1.20351	0.416433	5	2	0	0	TCGA-DD-AACL	3DA3CFEC-5464-4DD8-9757-A0CDFE3536F8	LIHC	FEMALE	Dead	-24355	58	0	66	C22.0	YES	8170/3	NO	No	C22.0	Liver	[Unknown]	NO	ASIAN	No	NOT HISPANIC OR LATINO	YES	[Unknown]	AACL	2008	Hepatocellular Carcinoma	DD	2014-06-29	T1	M0	N0	6th	Stage I	NO	NA	R0	G3	150	69	CUBES_p_TCGAb_425_426_427_NSP_GenomeWideSNP_6_B06_1513996	CUBES_p_TCGAb_425_426_427_NSP_GenomeWideSNP_6_B06_1513996	TCGA-DD-AACL
CUBES_p_TCGAb_425_426_427_NSP_GenomeWideSNP_6_B08_1513974_CUBES_p_TCGAb_425_426_427_NSP_GenomeWideSNP_6_B08_1513974	-0.000590208	-1.33033	0.308123	4	2	0	0	TCGA-DD-AACT	3EA084C5-3783-4FDE-B341-5914D2EDB977	LIHC	FEMALE	Alive	-25292	1562	0	69	C22.0	YES	8170/3	NO	No	C22.0	Liver	NO	NO	ASIAN	No	NOT HISPANIC OR LATINO	YES	TUMOR FREE	AACT	2010	Hepatocellular Carcinoma	DD	2014-06-29	T1	M0	N0	7th	Stage I	NO	NA	R0	G2	158	62	CUBES_p_TCGAb_425_426_427_NSP_GenomeWideSNP_6_B08_1513974	CUBES_p_TCGAb_425_426_427_NSP_GenomeWideSNP_6_B08_1513974	TCGA-DD-AACT
CUBES_p_TCGAb_425_426_427_NSP_GenomeWideSNP_6_B10_1513988_CUBES_p_TCGAb_425_426_427_NSP_GenomeWideSNP_6_B10_1513988	-0.000531861	-1.19881	0.42577	5	2	0	0	TCGA-DD-AAD0	09790A9B-CC2F-4D7E-A971-8FB4ECD9F791	LIHC	FEMALE	Alive	-26781	137	0	73	C22.0	YES	8170/3	NO	No	C22.0	Liver	YES	NO	ASIAN	No	NOT HISPANIC OR LATINO	YES	WITH TUMOR	AAD0	2010	Hepatocellular Carcinoma	DD	2014-06-29	T1	M0	N0	7th	Stage I	NO	NA	R0	G2	150	54	CUBES_p_TCGAb_425_426_427_NSP_GenomeWideSNP_6_B10_1513988	CUBES_p_TCGAb_425_426_427_NSP_GenomeWideSNP_6_B10_1513988	TCGA-DD-AAD0
CUBES_p_TCGAb_425_426_427_NSP_GenomeWideSNP_6_B12_1513956_CUBES_p_TCGAb_425_426_427_NSP_GenomeWideSNP_6_B12_1513956	-0.00053261	-1.2005	0.422035	5	2	0	0	TCGA-DD-AAEK	6EA0EF82-694D-492D-95DA-A3BC8DE99149	LIHC	MALE	Alive	-18757	1067	0	51	C22.0	YES	8170/3	NO	No	C22.0	Liver	NO	NO	ASIAN	No	NOT HISPANIC OR LATINO	YES	TUMOR FREE	AAEK	2010	Hepatocellular Carcinoma	DD	2014-07-15	T2	M0	N0	7th	Stage II	NO	NA	R0	G3	169	64	CUBES_p_TCGAb_425_426_427_NSP_GenomeWideSNP_6_B12_1513956	CUBES_p_TCGAb_425_426_427_NSP_GenomeWideSNP_6_B12_1513956	TCGA-DD-AAEK
CUBES_p_TCGAb_425_426_427_NSP_GenomeWideSNP_6_C02_1514016_CUBES_p_TCGAb_425_426_427_NSP_GenomeWideSNP_6_C02_1514016	-0.000723279	-1.63027	0.127918	2	1	0	0	TCGA-DD-AAE9	4C960EEE-E4B5-499D-A596-238AA78745A4	LIHC	MALE	Alive	-25451	722	0	69	C22.0	YES	8170/3	NO	No	C22.0	Liver	NO	NO	ASIAN	No	NOT HISPANIC OR LATINO	YES	TUMOR FREE	AAE9	2012	Hepatocellular Carcinoma	DD	2014-07-14	T1	M0	N0	7th	Stage I	NO	NA	R0	G3	165	63	CUBES_p_TCGAb_425_426_427_NSP_GenomeWideSNP_6_C02_1514016	CUBES_p_TCGAb_425_426_427_NSP_GenomeWideSNP_6_C02_1514016	TCGA-DD-AAE9
CUBES_p_TCGAb_425_426_427_NSP_GenomeWideSNP_6_C04_1514032_CUBES_p_TCGAb_425_426_427_NSP_GenomeWideSNP_6_C04_1514032	-0.000712664	-1.60635	0.137255	2	1	0	0	TCGA-DD-AAVW	11823A8A-194F-4E6B-A373-EF5A3FC7D2B9	LIHC	MALE	Alive	-12986	2317	0	35	C22.0	YES	8170/3	NO	No	C22.0	Liver	NO	NO	ASIAN	No	NOT HISPANIC OR LATINO	YES	TUMOR FREE	AAVW	2008	Hepatocellular Carcinoma	DD	2014-06-13	T1	M0	N0	6th	Stage I	NO	NA	R0	G2	162	62	CUBES_p_TCGAb_425_426_427_NSP_GenomeWideSNP_6_C04_1514032	CUBES_p_TCGAb_425_426_427_NSP_GenomeWideSNP_6_C04_1514032	TCGA-DD-AAVW
CUBES_p_TCGAb_425_426_427_NSP_GenomeWideSNP_6_C08_1514092_CUBES_p_TCGAb_425_426_427_NSP_GenomeWideSNP_6_C08_1514092	-0.00027022	-0.609077	0.913165	10	4	0	0	TCGA-WQ-AB4B	D5471A2B-F14C-44DE-9142-5A5FB07B6FC2	LIHC	MALE	Alive	-22769	395	0	62	C22.0	YES	8170/3	NO	No	C22.0	Liver	YES	NO	WHITE	No	NOT HISPANIC OR LATINO	YES	TUMOR FREE	AB4B	2013	Hepatocellular Carcinoma	WQ	2014-06-18	T2	M0	NX	7th	Stage II	NO	NA	R0	G2	175	122	CUBES_p_TCGAb_425_426_427_NSP_GenomeWideSNP_6_C08_1514092	CUBES_p_TCGAb_425_426_427_NSP_GenomeWideSNP_6_C08_1514092	TCGA-WQ-AB4B
CUBES_p_TCGAb_425_426_427_NSP_GenomeWideSNP_6_C10_1514018_CUBES_p_TCGAb_425_426_427_NSP_GenomeWideSNP_6_C10_1514018	-0.000390326	-0.879794	0.723623	8	3	0	0	TCGA-DD-AAW2	03DF105E-A005-4577-BFDB-9644758D778E	LIHC	MALE	Alive	-25420	1855	0	69	C22.0	YES	8170/3	NO	No	C22.0	Liver	YES	[Discrepancy]	ASIAN	No	NOT HISPANIC OR LATINO	YES	WITH TUMOR	AAW2	2009	Hepatocellular Carcinoma	DD	2014-06-13	T1	M0	N0	6th	Stage I	NO	NA	R0	G2	156	50	CUBES_p_TCGAb_425_426_427_NSP_GenomeWideSNP_6_C10_1514018	CUBES_p_TCGAb_425_426_427_NSP_GenomeWideSNP_6_C10_1514018	TCGA-DD-AAW2
CUBES_p_TCGAb_425_426_427_NSP_GenomeWideSNP_6_C12_1513998_CUBES_p_TCGAb_425_426_427_NSP_GenomeWideSNP_6_C12_1513998	-0.00034042	-0.767308	0.827264	9	4	0	0	TCGA-DD-AAW3	564B4F4D-3C18-40D5-9D95-916774DF600C	LIHC	MALE	Alive	-25254	1633	0	69	C22.0	YES	8170/3	NO	No	C22.0	Liver	NO	NO	ASIAN	No	NOT HISPANIC OR LATINO	YES	TUMOR FREE	AAW3	2009	Hepatocellular Carcinoma	DD	2014-06-13	T1	M0	N0	6th	Stage I	NO	NA	R0	G2	162	64	CUBES_p_TCGAb_425_426_427_NSP_GenomeWideSNP_6_C12_1513998	CUBES_p_TCGAb_425_426_427_NSP_GenomeWideSNP_6_C12_1513998	TCGA-DD-AAW3
CUING_p_TCGAb_424_425_NSP_GenomeWideSNP_6_C12_1513574_CUING_p_TCGAb_424_425_NSP_GenomeWideSNP_6_C12_1513574	-0.000402918	-0.908177	0.706816	8	3	0	0	TCGA-DD-AADJ	1D880AEA-9EFE-4A43-8A6A-6A81801DA9E0	LIHC	FEMALE	Alive	-25863	1066	0	70	C22.0	YES	8170/3	NO	No	C22.0	Liver	NO	NO	ASIAN	No	NOT HISPANIC OR LATINO	YES	TUMOR FREE	AADJ	2011	Hepatocellular Carcinoma	DD	2014-07-07	T1	M0	N0	7th	Stage I	NO	NA	R0	G3	154	59	CUING_p_TCGAb_424_425_NSP_GenomeWideSNP_6_C12_1513574	CUING_p_TCGAb_424_425_NSP_GenomeWideSNP_6_C12_1513574	TCGA-DD-AADJ
CUING_p_TCGAb_424_425_NSP_GenomeWideSNP_6_D02_1513710_CUING_p_TCGAb_424_425_NSP_GenomeWideSNP_6_D02_1513710	-0.000764207	-1.72252	0.0943044	1	1	0	0	TCGA-DD-AADR	899D8EA5-49DC-4970-8848-EA6EA088A272	LIHC	MALE	Alive	-21217	2028	0	58	C22.0	YES	8170/3	NO	No	C22.0	Liver	YES	NO	ASIAN	No	NOT HISPANIC OR LATINO	YES	TUMOR FREE	AADR	2009	Hepatocellular Carcinoma	DD	2014-07-07	T1	M0	N0	6th	Stage I	NO	NA	R0	G3	170	75	CUING_p_TCGAb_424_425_NSP_GenomeWideSNP_6_D02_1513710	CUING_p_TCGAb_424_425_NSP_GenomeWideSNP_6_D02_1513710	TCGA-DD-AADR
CUING_p_TCGAb_424_425_NSP_GenomeWideSNP_6_D04_1513614_CUING_p_TCGAb_424_425_NSP_GenomeWideSNP_6_D04_1513614	-0.00046375	-1.04529	0.589169	6	3	0	0	TCGA-DD-AAD1	1F482810-433A-4D46-B81B-F7909FFF8C09	LIHC	FEMALE	Alive	-18794	564	0	51	C22.0	YES	8170/3	NO	No	C22.0	Liver	YES	NO	ASIAN	No	NOT HISPANIC OR LATINO	YES	WITH TUMOR	AAD1	2010	Hepatocellular Carcinoma	DD	2014-06-29	T1	M0	N0	7th	Stage I	NO	NA	R1	G4	161	44	CUING_p_TCGAb_424_425_NSP_GenomeWideSNP_6_D04_1513614	CUING_p_TCGAb_424_425_NSP_GenomeWideSNP_6_D04_1513614	TCGA-DD-AAD1
CUING_p_TCGAb_424_425_NSP_GenomeWideSNP_6_D06_1513698_CUING_p_TCGAb_424_425_NSP_GenomeWideSNP_6_D06_1513698	-0.00055157	-1.24324	0.380952	4	2	0	0	TCGA-DD-AAE4	C797D6AD-05D4-4322-BAD2-29801A986B4E	LIHC	FEMALE	Alive	-18009	608	0	49	C22.0	YES	8170/3	NO	No	C22.0	Liver	YES	NO	ASIAN	No	NOT HISPANIC OR LATINO	YES	TUMOR FREE	AAE4	2013	Hepatocellular Carcinoma	DD	2014-07-14	T1	M0	N0	7th	Stage I	NO	NA	R0	G1	157	62	CUING_p_TCGAb_424_425_NSP_GenomeWideSNP_6_D06_1513698	CUING_p_TCGAb_424_425_NSP_GenomeWideSNP_6_D06_1513698	TCGA-DD-AAE4
CUING_p_TCGAb_424_425_NSP_GenomeWideSNP_6_D08_1513606_CUING_p_TCGAb_424_425_NSP_GenomeWideSNP_6_D08_1513606	-0.000515835	-1.16269	0.456583	5	2	0	0	TCGA-DD-AACB	6D2E8BC2-CA86-41C1-AE49-289E20FCE758	LIHC	FEMALE	Alive	-27103	2324	0	74	C22.0	YES	8170/3	NO	No	C22.0	Liver	NO	NO	ASIAN	No	NOT HISPANIC OR LATINO	YES	TUMOR FREE	AACB	2008	Hepatocellular Carcinoma	DD	2014-06-28	T1	M0	N0	6th	Stage I	NO	NA	R0	G3	156	72	CUING_p_TCGAb_424_425_NSP_GenomeWideSNP_6_D08_1513606	CUING_p_TCGAb_424_425_NSP_GenomeWideSNP_6_D08_1513606	TCGA-DD-AACB
CUING_p_TCGAb_424_425_NSP_GenomeWideSNP_6_D10_1513716_CUING_p_TCGAb_424_425_NSP_GenomeWideSNP_6_D10_1513716	-0.000382366	-0.861853	0.742297	8	3	0	0	TCGA-DD-AADB	5EAAF7AE-36AF-4FB4-8940-E0861983CEB0	LIHC	MALE	Alive	-18728	1242	0	51	C22.0	YES	8170/3	NO	No	C22.0	Liver	NO	NO	ASIAN	No	NOT HISPANIC OR LATINO	YES	TUMOR FREE	AADB	2011	Hepatocellular Carcinoma	DD	2014-07-07	T1	M0	N0	7th	Stage I	NO	NA	R0	G4	165	68	CUING_p_TCGAb_424_425_NSP_GenomeWideSNP_6_D10_1513716	CUING_p_TCGAb_424_425_NSP_GenomeWideSNP_6_D10_1513716	TCGA-DD-AADB
CUING_p_TCGAb_424_425_NSP_GenomeWideSNP_6_D12_1513720_CUING_p_TCGAb_424_425_NSP_GenomeWideSNP_6_D12_1513720	-0.000502796	-1.1333	0.492063	5	2	0	0	TCGA-DD-AADS	460A3CBD-C63C-4E6F-B670-2619687AC5A0	LIHC	MALE	Alive	-23227	474	0	63	C22.0	YES	8170/3	NO	No	C22.0	Liver	NO	NO	ASIAN	No	NOT HISPANIC OR LATINO	YES	TUMOR FREE	AADS	2013	Hepatocellular Carcinoma	DD	2014-07-07	T1	M0	N0	7th	Stage I	NO	NA	R0	G2	164	53	CUING_p_TCGAb_424_425_NSP_GenomeWideSNP_6_D12_1513720	CUING_p_TCGAb_424_425_NSP_GenomeWideSNP_6_D12_1513720	TCGA-DD-AADS
CUING_p_TCGAb_424_425_NSP_GenomeWideSNP_6_E02_1513626_CUING_p_TCGAb_424_425_NSP_GenomeWideSNP_6_E02_1513626	-0.00061694	-1.39058	0.25957	3	2	0	0	TCGA-DD-AADK	40F30FFB-51DE-4786-A88F-16C170AAC207	LIHC	FEMALE	Alive	-25046	1049	0	68	C22.0	YES	8170/3	NO	No	C22.0	Liver	NO	NO	ASIAN	No	NOT HISPANIC OR LATINO	YES	TUMOR FREE	AADK	2011	Hepatocellular Carcinoma	DD	2014-07-14	T2	M0	N0	7th	Stage II	NO	NA	R0	G3	150	51	CUING_p_TCGAb_424_425_NSP_GenomeWideSNP_6_E02_1513626	CUING_p_TCGAb_424_425_NSP_GenomeWideSNP_6_E02_1513626	TCGA-DD-AADK
CUING_p_TCGAb_424_425_NSP_GenomeWideSNP_6_E04_1513586_CUING_p_TCGAb_424_425_NSP_GenomeWideSNP_6_E04_1513586	-0.000651132	-1.46765	0.202614	3	1	0	0	TCGA-DD-AADC	4100FD8B-CF37-4E63-A73D-95C9C392D606	LIHC	MALE	Dead	-19527	NA	0	53	C22.0	YES	8170/3	NO	No	C22.0	Liver	YES	NO	ASIAN	No	NOT HISPANIC OR LATINO	YES	WITH TUMOR	AADC	2011	Hepatocellular Carcinoma	DD	2014-07-07	T1	M0	N0	7th	Stage I	NO	NA	R0	G3	176	81	CUING_p_TCGAb_424_425_NSP_GenomeWideSNP_6_E04_1513586	CUING_p_TCGAb_424_425_NSP_GenomeWideSNP_6_E04_1513586	TCGA-DD-AADC
CUING_p_TCGAb_424_425_NSP_GenomeWideSNP_6_E06_1513590_CUING_p_TCGAb_424_425_NSP_GenomeWideSNP_6_E06_1513590	-0.000715869	-1.61357	0.135387	2	1	0	0	TCGA-DD-AAE3	3C969BDF-CAE8-44F5-839F-5ABD4CBA0EC8	LIHC	MALE	Alive	-18271	566	0	50	C22.0	YES	8170/3	NO	No	C22.0	Liver	NO	NO	ASIAN	No	NOT HISPANIC OR LATINO	YES	TUMOR FREE	AAE3	2013	Hepatocellular Carcinoma	DD	2014-07-14	T1	M0	N0	7th	Stage I	NO	NA	R0	G2	165	73	CUING_p_TCGAb_424_425_NSP_GenomeWideSNP_6_E06_1513590	CUING_p_TCGAb_424_425_NSP_GenomeWideSNP_6_E06_1513590	TCGA-DD-AAE3
CUING_p_TCGAb_424_425_NSP_GenomeWideSNP_6_E08_1513610_CUING_p_TCGAb_424_425_NSP_GenomeWideSNP_6_E08_1513610	-0.000784969	-1.76932	0.0728291	1	1	0	0	TCGA-DD-AAD2	03F5DE7D-45A9-4A73-8C61-ED816D4A3AC5	LIHC	MALE	Alive	-24221	658	0	66	C22.0	YES	8170/3	NO	No	C22.0	Liver	NO	NO	ASIAN	No	NOT HISPANIC OR LATINO	YES	TUMOR FREE	AAD2	2010	Hepatocellular Carcinoma	DD	2014-06-29	T1	M0	N0	7th	Stage I	NO	NA	R0	G2	156	52	CUING_p_TCGAb_424_425_NSP_GenomeWideSNP_6_E08_1513610	CUING_p_TCGAb_424_425_NSP_GenomeWideSNP_6_E08_1513610	TCGA-DD-AAD2
CUING_p_TCGAb_424_425_NSP_GenomeWideSNP_6_E10_1513662_CUING_p_TCGAb_424_425_NSP_GenomeWideSNP_6_E10_1513662	-0.000508659	-1.14652	0.47619	5	2	0	0	TCGA-DD-AACV	8E79EA29-787E-4A33-8465-9891776F47ED	LIHC	MALE	Alive	-19660	1531	0	53	C22.0	YES	8170/3	NO	No	C22.0	Liver	YES	NO	ASIAN	No	NOT HISPANIC OR LATINO	YES	WITH TUMOR	AACV	2010	Hepatocellular Carcinoma	DD	2014-06-29	T1	M0	N0	7th	Stage I	NO	NA	R0	G3	169	70	CUING_p_TCGAb_424_425_NSP_GenomeWideSNP_6_E10_1513662	CUING_p_TCGAb_424_425_NSP_GenomeWideSNP_6_E10_1513662	TCGA-DD-AACV
CUING_p_TCGAb_424_425_NSP_GenomeWideSNP_6_F02_1513658_CUING_p_TCGAb_424_425_NSP_GenomeWideSNP_6_F02_1513658	-0.000380057	-0.856648	0.752568	8	4	0	0	TCGA-DD-AACN	0AFD4283-7311-4D69-A2F5-779628DA45FC	LIHC	MALE	Alive	-12007	1302	0	32	C22.0	YES	8170/3	NO	No	C22.0	Liver	YES	NO	ASIAN	No	NOT HISPANIC OR LATINO	YES	WITH TUMOR	AACN	2009	Hepatocellular Carcinoma	DD	2014-06-29	T1	M0	N0	6th	Stage I	NO	NA	R0	G3	171	70	CUING_p_TCGAb_424_425_NSP_GenomeWideSNP_6_F02_1513658	CUING_p_TCGAb_424_425_NSP_GenomeWideSNP_6_F02_1513658	TCGA-DD-AACN
CUING_p_TCGAb_424_425_NSP_GenomeWideSNP_6_F04_1513552_CUING_p_TCGAb_424_425_NSP_GenomeWideSNP_6_F04_1513552	-0.000569275	-1.28315	0.356676	4	2	0	0	TCGA-DD-AADM	62C02DA8-E4B4-4294-9923-8992D187FC7B	LIHC	MALE	Dead	-21349	NA	0	58	C22.0	YES	8170/3	NO	No	C22.0	Liver	NO	NO	ASIAN	No	NOT HISPANIC OR LATINO	YES	TUMOR FREE	AADM	2012	Hepatocellular Carcinoma	DD	2014-07-07	T2	M0	N0	7th	Stage II	NO	NA	R0	G3	159	55	CUING_p_TCGAb_424_425_NSP_GenomeWideSNP_6_F04_1513552	CUING_p_TCGAb_424_425_NSP_GenomeWideSNP_6_F04_1513552	TCGA-DD-AADM
CUING_p_TCGAb_424_425_NSP_GenomeWideSNP_6_F06_1513632_CUING_p_TCGAb_424_425_NSP_GenomeWideSNP_6_F06_1513632	-0.000356673	-0.80394	0.803922	9	4	0	0	TCGA-DD-AACG	B5BEF77A-F46C-406C-9AA8-55F7A61AA885	LIHC	MALE	Dead	-19174	NA	0	52	C22.0	YES	8170/3	NO	No	C22.0	Liver	YES	NO	ASIAN	No	NOT HISPANIC OR LATINO	YES	WITH TUMOR	AACG	2008	Hepatocellular Carcinoma	DD	2014-06-28	T2	M0	N0	6th	Stage II	NO	NA	R0	G4	168	65	CUING_p_TCGAb_424_425_NSP_GenomeWideSNP_6_F06_1513632	CUING_p_TCGAb_424_425_NSP_GenomeWideSNP_6_F06_1513632	TCGA-DD-AACG
CUING_p_TCGAb_424_425_NSP_GenomeWideSNP_6_F08_1513636_CUING_p_TCGAb_424_425_NSP_GenomeWideSNP_6_F08_1513636	-0.000217892	-0.491129	0.943978	10	4	0	0	TCGA-DD-AADY	E42E4244-DCE8-453A-B5E0-7593A9B5AF61	LIHC	FEMALE	Alive	-20233	555	0	55	C22.0	YES	8170/3	NO	No	C22.0	Liver	NO	NO	ASIAN	No	NOT HISPANIC OR LATINO	YES	TUMOR FREE	AADY	2013	Hepatocellular Carcinoma	DD	2014-07-14	T1	M0	N0	7th	Stage I	NO	NA	R0	G2	161	55	CUING_p_TCGAb_424_425_NSP_GenomeWideSNP_6_F08_1513636	CUING_p_TCGAb_424_425_NSP_GenomeWideSNP_6_F08_1513636	TCGA-DD-AADY
CUING_p_TCGAb_424_425_NSP_GenomeWideSNP_6_F10_1513600_CUING_p_TCGAb_424_425_NSP_GenomeWideSNP_6_F10_1513600	-0.000571246	-1.28759	0.353875	4	2	0	0	TCGA-DD-AAC9	AC6A1E0C-DBA0-4B21-B12B-A501ED796BEC	LIHC	MALE	Alive	-18911	347	0	51	C22.0	YES	8170/3	NO	No	C22.0	Liver	NO	NO	ASIAN	No	NOT HISPANIC OR LATINO	YES	TUMOR FREE	AAC9	2008	Hepatocellular Carcinoma	DD	2014-06-28	T1	M0	N0	6th	Stage I	NO	NA	R0	G2	174	81	CUING_p_TCGAb_424_425_NSP_GenomeWideSNP_6_F10_1513600	CUING_p_TCGAb_424_425_NSP_GenomeWideSNP_6_F10_1513600	TCGA-DD-AAC9
CUING_p_TCGAb_424_425_NSP_GenomeWideSNP_6_F12_1513536_CUING_p_TCGAb_424_425_NSP_GenomeWideSNP_6_F12_1513536	-0.000441482	-0.995101	0.626517	7	3	0	0	TCGA-DD-AAE7	427FDBF8-1603-466F-A5C6-963BB2EC3DAC	LIHC	MALE	Alive	-26568	644	0	72	C22.0	YES	8170/3	NO	No	C22.0	Liver	NO	NO	ASIAN	Yes	NOT HISPANIC OR LATINO	YES	TUMOR FREE	AAE7	2012	Hepatocellular Carcinoma	DD	2014-07-14	T1	M0	N0	7th	Stage I	NO	NA	R0	G2	172	74	CUING_p_TCGAb_424_425_NSP_GenomeWideSNP_6_F12_1513536	CUING_p_TCGAb_424_425_NSP_GenomeWideSNP_6_F12_1513536	TCGA-DD-AAE7
CUING_p_TCGAb_424_425_NSP_GenomeWideSNP_6_G02_1513708_CUING_p_TCGAb_424_425_NSP_GenomeWideSNP_6_G02_1513708	-0.000254071	-0.572676	0.921569	10	4	0	0	TCGA-DD-AACI	E6FA354E-ADA7-41E0-8C8B-38520A5E6601	LIHC	MALE	Alive	-25236	1618	0	69	C22.0	YES	8170/3	NO	No	C22.0	Liver	YES	NO	ASIAN	No	NOT HISPANIC OR LATINO	YES	WITH TUMOR	AACI	2008	Hepatocellular Carcinoma	DD	2014-06-28	T2	M0	N0	6th	Stage II	NO	NA	R0	G3	155	48	CUING_p_TCGAb_424_425_NSP_GenomeWideSNP_6_G02_1513708	CUING_p_TCGAb_424_425_NSP_GenomeWideSNP_6_G02_1513708	TCGA-DD-AACI
CUING_p_TCGAb_424_425_NSP_GenomeWideSNP_6_G04_1513560_CUING_p_TCGAb_424_425_NSP_GenomeWideSNP_6_G04_1513560	-0.000367093	-0.827428	0.779645	8	4	0	0	TCGA-DD-AACM	173088ED-6BC0-4CCF-80E7-C647028CCCD6	LIHC	MALE	Alive	-17590	1769	0	48	C22.0	YES	8170/3	NO	No	C22.0	Liver	YES	NO	ASIAN	No	NOT HISPANIC OR LATINO	YES	WITH TUMOR	AACM	2009	Hepatocellular Carcinoma	DD	2014-06-29	T2	M0	N0	6th	Stage II	NO	NA	R0	G3	177	68	CUING_p_TCGAb_424_425_NSP_GenomeWideSNP_6_G04_1513560	CUING_p_TCGAb_424_425_NSP_GenomeWideSNP_6_G04_1513560	TCGA-DD-AACM
CUING_p_TCGAb_424_425_NSP_GenomeWideSNP_6_G06_1513670_CUING_p_TCGAb_424_425_NSP_GenomeWideSNP_6_G06_1513670	-0.000402579	-0.907413	0.70775	8	3	0	0	TCGA-DD-AACP	7AD77384-0946-4FB5-9B10-BDC8A5FC8D87	LIHC	MALE	Alive	-23728	415	0	64	C22.0	YES	8170/3	NO	No	C22.0	Liver	NO	NO	ASIAN	No	NOT HISPANIC OR LATINO	YES	[Unknown]	AACP	2009	Hepatocellular Carcinoma	DD	2014-06-29	T1	M0	N0	6th	Stage I	NO	NA	R0	G3	155	62	CUING_p_TCGAb_424_425_NSP_GenomeWideSNP_6_G06_1513670	CUING_p_TCGAb_424_425_NSP_GenomeWideSNP_6_G06_1513670	TCGA-DD-AACP
CUING_p_TCGAb_424_425_NSP_GenomeWideSNP_6_G08_1513556_CUING_p_TCGAb_424_425_NSP_GenomeWideSNP_6_G08_1513556	-0.000442912	-0.998323	0.622782	7	3	0	0	TCGA-DD-AACU	88B6181C-1086-42DF-8BB9-1069EC2DC675	LIHC	MALE	Alive	-21606	1567	0	59	C22.0	YES	8170/3	NO	No	C22.0	Liver	NO	NO	ASIAN	No	NOT HISPANIC OR LATINO	YES	TUMOR FREE	AACU	2010	Hepatocellular Carcinoma	DD	2014-06-29	T1	M0	N0	7th	Stage I	NO	NA	R0	G3	166	67	CUING_p_TCGAb_424_425_NSP_GenomeWideSNP_6_G08_1513556	CUING_p_TCGAb_424_425_NSP_GenomeWideSNP_6_G08_1513556	TCGA-DD-AACU
CUING_p_TCGAb_424_425_NSP_GenomeWideSNP_6_G10_1513652_CUING_p_TCGAb_424_425_NSP_GenomeWideSNP_6_G10_1513652	-0.000509839	-1.14918	0.469655	5	2	0	0	TCGA-DD-AACX	431A72E1-EA03-4E40-89C4-2F02D454C897	LIHC	MALE	Alive	-24329	170	0	66	C22.0	YES	8170/3	NO	No	C22.0	Liver	YES	NO	ASIAN	No	NOT HISPANIC OR LATINO	YES	WITH TUMOR	AACX	2010	Hepatocellular Carcinoma	DD	2014-06-29	T2	M0	N0	7th	Stage II	NO	NA	R0	G3	155	53	CUING_p_TCGAb_424_425_NSP_GenomeWideSNP_6_G10_1513652	CUING_p_TCGAb_424_425_NSP_GenomeWideSNP_6_G10_1513652	TCGA-DD-AACX
CUING_p_TCGAb_424_425_NSP_GenomeWideSNP_6_G12_1513684_CUING_p_TCGAb_424_425_NSP_GenomeWideSNP_6_G12_1513684	-0.000846432	-1.90786	0.0298786	1	1	0	0	TCGA-DD-AAC8	496BEEF9-80D9-4734-A23D-334AE1B6AAAB	LIHC	MALE	Dead	-26322	NA	0	72	C22.0	YES	8170/3	NO	No	C22.0	Liver	NO	NO	ASIAN	No	NOT HISPANIC OR LATINO	YES	TUMOR FREE	AAC8	2008	Hepatocellular Carcinoma	DD	2014-06-28	T1	M0	N0	6th	Stage I	NO	NA	R0	G3	156	57	CUING_p_TCGAb_424_425_NSP_GenomeWideSNP_6_G12_1513684	CUING_p_TCGAb_424_425_NSP_GenomeWideSNP_6_G12_1513684	TCGA-DD-AAC8
CUING_p_TCGAb_424_425_NSP_GenomeWideSNP_6_H02_1513624_CUING_p_TCGAb_424_425_NSP_GenomeWideSNP_6_H02_1513624	-0.00038292	-0.863103	0.741363	8	3	0	0	TCGA-DD-AAD5	6312D5B5-68AD-4D4F-A0A9-03D895AE30F9	LIHC	MALE	Alive	-19748	1345	0	54	C22.0	YES	8170/3	NO	No	C22.0	Liver	YES	NO	ASIAN	No	NOT HISPANIC OR LATINO	YES	WITH TUMOR	AAD5	2011	Hepatocellular Carcinoma	DD	2014-07-07	T1	M0	N0	7th	Stage I	NO	NA	R0	G3	170	70	CUING_p_TCGAb_424_425_NSP_GenomeWideSNP_6_H02_1513624	CUING_p_TCGAb_424_425_NSP_GenomeWideSNP_6_H02_1513624	TCGA-DD-AAD5
CUTES_p_TCGA_172_176_178_SNP_N_GenomeWideSNP_6_A01_863462_CUTES_p_TCGA_172_176_178_SNP_N_GenomeWideSNP_6_A01_863462	-0.000421591	-0.950266	0.676004	7	3	0	0	TCGA-FI-A2EY	787C3E2F-A708-4985-A5B1-B2383C7BFC52	UCEC	FEMALE	Dead	-23042	NA	0	63	C54.1	YES	8441/3	NO	No	C54.1	Endometrial	YES	NO	WHITE	No	NOT HISPANIC OR LATINO	YES	TUMOR FREE	A2EY	2006	Serous endometrial adenocarcinoma	FI	2011-10-27	[Not Applicable]	[Not Applicable]	[Not Applicable]	1988	[Not Applicable]	NA	Tumor resection	R0	G3	183	96	CUTES_p_TCGA_172_176_178_SNP_N_GenomeWideSNP_6_A01_863462	CUTES_p_TCGA_172_176_178_SNP_N_GenomeWideSNP_6_A01_863462	TCGA-FI-A2EY
CUTES_p_TCGA_172_176_178_SNP_N_GenomeWideSNP_6_A02_863450_CUTES_p_TCGA_172_176_178_SNP_N_GenomeWideSNP_6_A02_863450	-0.000556946	-1.25536	0.373483	4	2	0	0	TCGA-AJ-A2QL	9002FC6C-26DE-4B8F-8985-A4814CD3DAF7	UCEC	FEMALE	Alive	-22057	602	0	60	C54.1	NO	8380/3	YES	No	C54.1	Endometrial	NO	NO	WHITE	No	NOT HISPANIC OR LATINO	YES	WITH TUMOR	A2QL	2011	Endometrioid endometrial adenocarcinoma	AJ	2011-10-18	[Not Applicable]	[Not Applicable]	[Not Applicable]	2009	[Not Applicable]	NA	Office Endometrial Biopsy	NA	G3	163	112	CUTES_p_TCGA_172_176_178_SNP_N_GenomeWideSNP_6_A02_863450	CUTES_p_TCGA_172_176_178_SNP_N_GenomeWideSNP_6_A02_863450	TCGA-AJ-A2QL
CUTES_p_TCGA_172_176_178_SNP_N_GenomeWideSNP_6_B04_863456_CUTES_p_TCGA_172_176_178_SNP_N_GenomeWideSNP_6_B04_863456	-0.000541985	-1.22163	0.396825	4	2	0	0	TCGA-EO-A22S	8F2D3495-8CE7-4F6E-A41D-8CFAE5750937	UCEC	FEMALE	Alive	-21328	1872	0	58	C54.1	YES	8380/3	NO	No	C54.1	Endometrial	NO	YES	NA	No	NA	YES	TUMOR FREE	A22S	2008	Endometrioid endometrial adenocarcinoma	EO	2011-10-26	[Not Applicable]	[Not Applicable]	[Not Applicable]	2009	[Not Applicable]	NA	Office Endometrial Biopsy	R0	G3	156	84	CUTES_p_TCGA_172_176_178_SNP_N_GenomeWideSNP_6_B04_863456	CUTES_p_TCGA_172_176_178_SNP_N_GenomeWideSNP_6_B04_863456	TCGA-EO-A22S
CUTES_p_TCGA_172_176_178_SNP_N_GenomeWideSNP_6_B05_863506_CUTES_p_TCGA_172_176_178_SNP_N_GenomeWideSNP_6_B05_863506	-0.000363313	-0.818908	0.785247	8	4	0	0	TCGA-AJ-A2QN	E00F6DC5-BC8B-472D-BAC3-C7823364F01E	UCEC	FEMALE	Alive	-21915	1069	0	60	C54.1	NO	8380/3	YES	No	C54.1	Endometrial	NO	NO	WHITE	No	NA	YES	TUMOR FREE	A2QN	2010	Endometrioid endometrial adenocarcinoma	AJ	2011-10-18	[Not Applicable]	[Not Applicable]	[Not Applicable]	2009	[Not Applicable]	NA	Dilation and curettage procedure	R0	G3	170	132	CUTES_p_TCGA_172_176_178_SNP_N_GenomeWideSNP_6_B05_863506	CUTES_p_TCGA_172_176_178_SNP_N_GenomeWideSNP_6_B05_863506	TCGA-AJ-A2QN
CUTES_p_TCGA_172_176_178_SNP_N_GenomeWideSNP_6_C04_863504_CUTES_p_TCGA_172_176_178_SNP_N_GenomeWideSNP_6_C04_863504	-0.000369368	-0.832555	0.773109	8	4	0	0	TCGA-EO-A22T	63170B0E-78CF-45D9-AF9D-CE986AC66991	UCEC	FEMALE	Alive	-20608	2035	0	56	C54.1	YES	8380/3	NO	No	C54.1	Endometrial	NO	YES	ASIAN	No	NOT HISPANIC OR LATINO	YES	TUMOR FREE	A22T	2008	Endometrioid endometrial adenocarcinoma	EO	2011-10-26	[Not Applicable]	[Not Applicable]	[Not Applicable]	2009	[Not Applicable]	NA	Office Endometrial Biopsy	R0	G3	152	53	CUTES_p_TCGA_172_176_178_SNP_N_GenomeWideSNP_6_C04_863504	CUTES_p_TCGA_172_176_178_SNP_N_GenomeWideSNP_6_C04_863504	TCGA-EO-A22T
CUTES_p_TCGA_172_176_178_SNP_N_GenomeWideSNP_6_C05_863532_CUTES_p_TCGA_172_176_178_SNP_N_GenomeWideSNP_6_C05_863532	-0.000738118	-1.66372	0.117647	2	1	0	0	TCGA-AJ-A2QO	DCF1BEB9-BCE4-4F4C-98DD-1226D8E0C125	UCEC	FEMALE	Dead	-31222	92	0	85	C54.1	NO	8380/3	YES	No	C54.1	Endometrial	NO	NO	WHITE	No	NA	YES	TUMOR FREE	A2QO	2011	Endometrioid endometrial adenocarcinoma	AJ	2011-10-18	[Not Applicable]	[Not Applicable]	[Not Applicable]	2009	[Not Applicable]	NA	Office Endometrial Biopsy	NA	G3	165	67	CUTES_p_TCGA_172_176_178_SNP_N_GenomeWideSNP_6_C05_863532	CUTES_p_TCGA_172_176_178_SNP_N_GenomeWideSNP_6_C05_863532	TCGA-AJ-A2QO
CUTES_p_TCGA_172_176_178_SNP_N_GenomeWideSNP_6_C07_863562_CUTES_p_TCGA_172_176_178_SNP_N_GenomeWideSNP_6_C07_863562	-0.00081124	-1.82853	0.0606909	1	1	0	0	TCGA-AX-A2H7	A1780432-860E-4BFF-9B66-A1E25C0076FE	UCEC	FEMALE	Dead	-32100	1020	0	87	C54.1	YES	8380/3	NO	No	C54.1	Endometrial	YES	YES	WHITE	No	NOT HISPANIC OR LATINO	YES	NA	A2H7	2008	Endometrioid endometrial adenocarcinoma	AX	2011-10-28	[Not Applicable]	[Not Applicable]	[Not Applicable]	1988	[Not Applicable]	NA	Office Endometrial Biopsy	R0	G3	151	60	CUTES_p_TCGA_172_176_178_SNP_N_GenomeWideSNP_6_C07_863562	CUTES_p_TCGA_172_176_178_SNP_N_GenomeWideSNP_6_C07_863562	TCGA-AX-A2H7
CUTES_p_TCGA_172_176_178_SNP_N_GenomeWideSNP_6_C10_863454_CUTES_p_TCGA_172_176_178_SNP_N_GenomeWideSNP_6_C10_863454	-0.000469815	-1.05896	0.56676	6	3	0	0	TCGA-A5-A2K4	C4F8F33F-A07C-4DFB-BE24-C52D577BD640	UCEC	FEMALE	Dead	-25270	NA	0	69	C54.1	YES	8441/3	NO	No	C54.1	Endometrial	YES	NO	WHITE	No	NA	YES	WITH TUMOR	A2K4	2009	Serous endometrial adenocarcinoma	A5	2011-10-06	[Not Applicable]	[Not Applicable]	[Not Applicable]	2009	[Not Applicable]	NA	Tumor resection	R1	G3	168	51	CUTES_p_TCGA_172_176_178_SNP_N_GenomeWideSNP_6_C10_863454	CUTES_p_TCGA_172_176_178_SNP_N_GenomeWideSNP_6_C10_863454	TCGA-A5-A2K4
CUTES_p_TCGA_172_176_178_SNP_N_GenomeWideSNP_6_D01_863426_CUTES_p_TCGA_172_176_178_SNP_N_GenomeWideSNP_6_D01_863426	-0.000658235	-1.48366	0.192344	2	1	0	0	TCGA-AX-A2HA	9D84DFF8-6C19-4881-93C6-56C98A3049B5	UCEC	FEMALE	Alive	-13142	2475	0	35	C54.1	YES	8380/3	NO	No	C54.1	Endometrial	NO	NO	WHITE	No	NA	YES	TUMOR FREE	A2HA	2005	Endometrioid endometrial adenocarcinoma	AX	2011-10-31	[Not Applicable]	[Not Applicable]	[Not Applicable]	1988	[Not Applicable]	NA	Office Endometrial Biopsy	R0	G3	167	60	CUTES_p_TCGA_172_176_178_SNP_N_GenomeWideSNP_6_D01_863426	CUTES_p_TCGA_172_176_178_SNP_N_GenomeWideSNP_6_D01_863426	TCGA-AX-A2HA
CUTES_p_TCGA_172_176_178_SNP_N_GenomeWideSNP_6_D03_863590_CUTES_p_TCGA_172_176_178_SNP_N_GenomeWideSNP_6_D03_863590	-0.000605498	-1.36479	0.271709	3	2	0	0	TCGA-DI-A2QU	E9FA66F5-282C-416A-9DCF-46714EA12FCF	UCEC	FEMALE	Dead	-24488	NA	0	67	C54.1	YES	8441/3	NO	No	C54.1	Endometrial	NA	NA	WHITE	No	NOT HISPANIC OR LATINO	YES	WITH TUMOR	A2QU	2005	Endometrioid endometrial adenocarcinoma	DI	2011-08-26	[Not Applicable]	[Not Applicable]	[Not Applicable]	1988	[Not Applicable]	NA	Office Endometrial Biopsy	RX	G3	160	93	CUTES_p_TCGA_172_176_178_SNP_N_GenomeWideSNP_6_D03_863590	CUTES_p_TCGA_172_176_178_SNP_N_GenomeWideSNP_6_D03_863590	TCGA-DI-A2QU
CUTES_p_TCGA_172_176_178_SNP_N_GenomeWideSNP_6_D04_863574_CUTES_p_TCGA_172_176_178_SNP_N_GenomeWideSNP_6_D04_863574	-0.000238467	-0.537506	0.928105	10	4	0	0	TCGA-EY-A2OM	2B60EF45-336C-42E0-AA3F-577069310D1F	UCEC	FEMALE	Alive	-20398	694	0	55	C54.1	NO	8380/3	YES	No	C54.1	Endometrial	NO	YES	WHITE	No	NOT HISPANIC OR LATINO	YES	TUMOR FREE	A2OM	2011	Endometrioid endometrial adenocarcinoma	EY	2011-11-14	[Not Applicable]	[Not Applicable]	[Not Applicable]	2009	[Not Applicable]	NA	Office Endometrial Biopsy	R0	G3	152	110	CUTES_p_TCGA_172_176_178_SNP_N_GenomeWideSNP_6_D04_863574	CUTES_p_TCGA_172_176_178_SNP_N_GenomeWideSNP_6_D04_863574	TCGA-EY-A2OM
CUTES_p_TCGA_172_176_178_SNP_N_GenomeWideSNP_6_D06_863446_CUTES_p_TCGA_172_176_178_SNP_N_GenomeWideSNP_6_D06_863446	-0.000305539	-0.688686	0.879552	9	4	0	0	TCGA-EO-A22R	508BF716-46F9-44DC-8E39-09261DFB073E	UCEC	FEMALE	Alive	-20604	1878	0	56	C54.1	YES	8380/3	NO	No	C54.1	Endometrial	NO	YES	NA	No	NA	YES	TUMOR FREE	A22R	2008	Endometrioid endometrial adenocarcinoma	EO	2011-10-26	[Not Applicable]	[Not Applicable]	[Not Applicable]	2009	[Not Applicable]	NA	Office Endometrial Biopsy	R0	G3	168	88	CUTES_p_TCGA_172_176_178_SNP_N_GenomeWideSNP_6_D06_863446	CUTES_p_TCGA_172_176_178_SNP_N_GenomeWideSNP_6_D06_863446	TCGA-EO-A22R
CUTES_p_TCGA_172_176_178_SNP_N_GenomeWideSNP_6_D07_863578_CUTES_p_TCGA_172_176_178_SNP_N_GenomeWideSNP_6_D07_863578	-0.000519298	-1.1705	0.446312	5	2	0	0	TCGA-EY-A2ON	BEE58BE0-C2B0-4CDC-ADF6-B99243DA586A	UCEC	FEMALE	Dead	-22624	409	0	61	C54.1	NO	8441/3	YES	No	C54.1	Endometrial	YES	NO	BLACK OR AFRICAN AMERICAN	No	NOT HISPANIC OR LATINO	YES	WITH TUMOR	A2ON	2011	Serous endometrial adenocarcinoma	EY	2011-11-15	[Not Applicable]	[Not Applicable]	[Not Applicable]	2009	[Not Applicable]	NA	Office Endometrial Biopsy	R2	G3	165	100	CUTES_p_TCGA_172_176_178_SNP_N_GenomeWideSNP_6_D07_863578	CUTES_p_TCGA_172_176_178_SNP_N_GenomeWideSNP_6_D07_863578	TCGA-EY-A2ON
CUTES_p_TCGA_172_176_178_SNP_N_GenomeWideSNP_6_G08_863484_CUTES_p_TCGA_172_176_178_SNP_N_GenomeWideSNP_6_G08_863484	-0.000814804	-1.83657	0.0578898	1	1	0	0	TCGA-A5-A2K2	840FF11F-F991-4E1B-861B-98D236D573D3	UCEC	FEMALE	Alive	-28456	3595	0	77	C54.1	YES	8441/3	NO	No	C54.1	Endometrial	NO	NO	WHITE	No	NOT HISPANIC OR LATINO	YES	TUMOR FREE	A2K2	2003	Serous endometrial adenocarcinoma	A5	2011-10-04	[Not Applicable]	[Not Applicable]	[Not Applicable]	2009	[Not Applicable]	NA	Office Endometrial Biopsy	R0	G3	155	50	CUTES_p_TCGA_172_176_178_SNP_N_GenomeWideSNP_6_G08_863484	CUTES_p_TCGA_172_176_178_SNP_N_GenomeWideSNP_6_G08_863484	TCGA-A5-A2K2
CUTES_p_TCGA_172_176_178_SNP_N_GenomeWideSNP_6_H01_863524_CUTES_p_TCGA_172_176_178_SNP_N_GenomeWideSNP_6_H01_863524	-0.000700895	-1.57982	0.144725	2	1	0	0	TCGA-AJ-A2QM	D9F4A2C1-AC6D-48C6-95FE-FFBC2FA08268	UCEC	FEMALE	Alive	-24776	894	0	67	C54.1	NO	8441/3	YES	No	C54.1	Endometrial	NO	YES	WHITE	Yes	NOT HISPANIC OR LATINO	YES	TUMOR FREE	A2QM	2011	Serous endometrial adenocarcinoma	AJ	2011-10-18	[Not Applicable]	[Not Applicable]	[Not Applicable]	2009	[Not Applicable]	NA	Office Endometrial Biopsy	NA	G3	170	74	CUTES_p_TCGA_172_176_178_SNP_N_GenomeWideSNP_6_H01_863524	CUTES_p_TCGA_172_176_178_SNP_N_GenomeWideSNP_6_H01_863524	TCGA-AJ-A2QM
CUTES_p_TCGA_172_176_178_SNP_N_GenomeWideSNP_6_H10_863410_CUTES_p_TCGA_172_176_178_SNP_N_GenomeWideSNP_6_H10_863410	-0.000187076	-0.42167	0.957049	10	4	0	0	TCGA-AX-A2H4	AFA79B18-2AC6-4179-9C8C-5FA4D1D09A7E	UCEC	FEMALE	Dead	-24234	NA	0	66	C54.1	YES	8441/3	NO	No	C54.1	Endometrial	YES	NO	WHITE	No	NOT HISPANIC OR LATINO	YES	WITH TUMOR	A2H4	2006	Serous endometrial adenocarcinoma	AX	2011-10-28	[Not Applicable]	[Not Applicable]	[Not Applicable]	1988	[Not Applicable]	NA	Office Endometrial Biopsy	R2	G3	157	84	CUTES_p_TCGA_172_176_178_SNP_N_GenomeWideSNP_6_H10_863410	CUTES_p_TCGA_172_176_178_SNP_N_GenomeWideSNP_6_H10_863410	TCGA-AX-A2H4
CUTES_p_TCGA_172_176_178_SNP_N_GenomeWideSNP_6_H11_863492_CUTES_p_TCGA_172_176_178_SNP_N_GenomeWideSNP_6_H11_863492	-0.000457495	-1.03119	0.597572	6	3	0	0	TCGA-AJ-A2QK	DE5ABE44-6D9D-4797-A57A-5ADFD71383F0	UCEC	FEMALE	Alive	-23945	643	0	65	C54.1	NO	8380/3	YES	No	C54.1	Endometrial	YES	YES	WHITE	No	HISPANIC OR LATINO	YES	TUMOR FREE	A2QK	2011	Endometrioid endometrial adenocarcinoma	AJ	2011-10-18	[Not Applicable]	[Not Applicable]	[Not Applicable]	2009	[Not Applicable]	NA	Dilation and curettage procedure	R0	G3	155	119	CUTES_p_TCGA_172_176_178_SNP_N_GenomeWideSNP_6_H11_863492	CUTES_p_TCGA_172_176_178_SNP_N_GenomeWideSNP_6_H11_863492	TCGA-AJ-A2QK
DEBUT_p_TCGAb45_81_wRedosSNP_N_GenomeWideSNP_6_A02_729486_DEBUT_p_TCGAb45_81_wRedosSNP_N_GenomeWideSNP_6_A02_729486	-0.000201657	-0.454535	0.951447	10	4	0	0	TCGA-BG-A0VT	cc058b8c-df40-4f9e-88e3-3d1131b22b41	UCEC	FEMALE	Alive	-20602	1568	0	56	C54.1	YES	8380/3	NO	No	C54.1	Endometrial	NO	NO	WHITE	No	NOT HISPANIC OR LATINO	YES	TUMOR FREE	A0VT	2010	Endometrioid endometrial adenocarcinoma	BG	2011-03-16	[Not Applicable]	[Not Applicable]	[Not Applicable]	2009	[Not Applicable]	NA	Dilation and curettage procedure	R0	G2	170	144	DEBUT_p_TCGAb45_81_wRedosSNP_N_GenomeWideSNP_6_A02_729486	DEBUT_p_TCGAb45_81_wRedosSNP_N_GenomeWideSNP_6_A02_729486	TCGA-BG-A0VT
DEBUT_p_TCGAb45_81_wRedosSNP_N_GenomeWideSNP_6_A06_729544_DEBUT_p_TCGAb45_81_wRedosSNP_N_GenomeWideSNP_6_A06_729544	-0.000469503	-1.05826	0.568627	6	3	0	0	TCGA-B5-A11E	38a3ea92-8965-4bda-9dbd-144832975cdd	UCEC	FEMALE	Alive	-19458	1820	0	53	C54.1	YES	8380/3	NO	No	C54.1	Endometrial	NO	NO	WHITE	No	NA	YES	TUMOR FREE	A11E	2010	Endometrioid endometrial adenocarcinoma	B5	2011-03-22	[Not Applicable]	[Not Applicable]	[Not Applicable]	2009	[Not Applicable]	NA	Office Endometrial Biopsy	NA	G3	165	52	DEBUT_p_TCGAb45_81_wRedosSNP_N_GenomeWideSNP_6_A06_729544	DEBUT_p_TCGAb45_81_wRedosSNP_N_GenomeWideSNP_6_A06_729544	TCGA-B5-A11E
DEBUT_p_TCGAb45_81_wRedosSNP_N_GenomeWideSNP_6_A08_729436_DEBUT_p_TCGAb45_81_wRedosSNP_N_GenomeWideSNP_6_A08_729436	-0.00012966	-0.292254	0.975724	10	4	0	0	TCGA-B5-A11V	d3c83c5e-acb1-4cb0-8f56-96341822582f	UCEC	FEMALE	Alive	-23630	595	0	64	C54.1	YES	8380/3	NO	No	C54.1	Endometrial	NO	NO	BLACK OR AFRICAN AMERICAN	No	NA	YES	TUMOR FREE	A11V	2010	Endometrioid endometrial adenocarcinoma	B5	2011-03-04	[Not Applicable]	[Not Applicable]	[Not Applicable]	2009	[Not Applicable]	NA	Office Endometrial Biopsy	NA	G1	157	71	DEBUT_p_TCGAb45_81_wRedosSNP_N_GenomeWideSNP_6_A08_729436	DEBUT_p_TCGAb45_81_wRedosSNP_N_GenomeWideSNP_6_A08_729436	TCGA-B5-A11V
DEBUT_p_TCGAb45_81_wRedosSNP_N_GenomeWideSNP_6_A10_729402_DEBUT_p_TCGAb45_81_wRedosSNP_N_GenomeWideSNP_6_A10_729402	-0.000724653	-1.63337	0.12605	2	1	0	0	TCGA-D1-A101	9da5ecd0-a287-4e67-84b6-af9077a98009	UCEC	FEMALE	Alive	-22078	53	0	60	C54.1	YES	8380/3	NO	No	C54.1	Endometrial	NO	NO	WHITE	No	NOT HISPANIC OR LATINO	YES	TUMOR FREE	A101	2009	Endometrioid endometrial adenocarcinoma	D1	2011-03-08	[Not Applicable]	[Not Applicable]	[Not Applicable]	NA	[Not Applicable]	NA	Office Endometrial Biopsy	RX	G2	150	82	DEBUT_p_TCGAb45_81_wRedosSNP_N_GenomeWideSNP_6_A10_729402	DEBUT_p_TCGAb45_81_wRedosSNP_N_GenomeWideSNP_6_A10_729402	TCGA-D1-A101
DEBUT_p_TCGAb45_81_wRedosSNP_N_GenomeWideSNP_6_A11_729502_DEBUT_p_TCGAb45_81_wRedosSNP_N_GenomeWideSNP_6_A11_729502	-0.00046764	-1.05406	0.570495	6	3	0	0	TCGA-BG-A0YU	957ac10a-7365-47b1-bbed-47e5d42fbfdf	UCEC	FEMALE	Alive	-13644	451	0	37	C54.1	YES	8380/3	NO	No	C54.1	Endometrial	NO	NO	WHITE	No	NOT HISPANIC OR LATINO	YES	TUMOR FREE	A0YU	2010	Endometrioid endometrial adenocarcinoma	BG	2011-03-16	[Not Applicable]	[Not Applicable]	[Not Applicable]	2009	[Not Applicable]	NA	Other method, specify:	RX	G1	157	107	DEBUT_p_TCGAb45_81_wRedosSNP_N_GenomeWideSNP_6_A11_729502	DEBUT_p_TCGAb45_81_wRedosSNP_N_GenomeWideSNP_6_A11_729502	TCGA-BG-A0YU
DEBUT_p_TCGAb45_81_wRedosSNP_N_GenomeWideSNP_6_B04_729452_DEBUT_p_TCGAb45_81_wRedosSNP_N_GenomeWideSNP_6_B04_729452	-0.000483497	-1.0898	0.536881	6	3	0	0	TCGA-AX-A0IS	2e5cf721-90b1-4470-b430-f055a1297c7f	UCEC	FEMALE	Dead	-19173	1541	0	52	C54.1	YES	8380/3	NO	No	C54.1	Endometrial	[Unknown]	NO	WHITE	No	NOT HISPANIC OR LATINO	YES	WITH TUMOR	A0IS	2008	Endometrioid endometrial adenocarcinoma	AX	2011-05-17	[Not Applicable]	[Not Applicable]	[Not Applicable]	1988	[Not Applicable]	NA	Other method, specify:	R1	G2	168	132	DEBUT_p_TCGAb45_81_wRedosSNP_N_GenomeWideSNP_6_B04_729452	DEBUT_p_TCGAb45_81_wRedosSNP_N_GenomeWideSNP_6_B04_729452	TCGA-AX-A0IS
DEBUT_p_TCGAb45_81_wRedosSNP_N_GenomeWideSNP_6_B06_729390_DEBUT_p_TCGAb45_81_wRedosSNP_N_GenomeWideSNP_6_B06_729390	-0.000444589	-1.0021	0.620915	7	3	0	0	TCGA-D1-A0ZZ	4d3af3af-24f4-415a-9677-20b0f366a102	UCEC	FEMALE	Alive	-29420	686	0	80	C54.1	YES	8380/3	NO	No	C54.1	Endometrial	NO	YES	WHITE	No	NOT HISPANIC OR LATINO	YES	TUMOR FREE	A0ZZ	2009	Mixed serous and endometrioid	D1	2011-03-08	[Not Applicable]	[Not Applicable]	[Not Applicable]	NA	[Not Applicable]	NA	Dilation and curettage procedure	R0	G3	154	51	DEBUT_p_TCGAb45_81_wRedosSNP_N_GenomeWideSNP_6_B06_729390	DEBUT_p_TCGAb45_81_wRedosSNP_N_GenomeWideSNP_6_B06_729390	TCGA-D1-A0ZZ
DEBUT_p_TCGAb45_81_wRedosSNP_N_GenomeWideSNP_6_B09_729526_DEBUT_p_TCGAb45_81_wRedosSNP_N_GenomeWideSNP_6_B09_729526	-0.000852577	-1.92171	0.0261438	1	1	0	0	TCGA-B5-A11Z	cc141997-edab-4aae-a056-0c079eaa7362	UCEC	FEMALE	Alive	-22505	528	0	61	C54.1	YES	8380/3	NO	No	C54.1	Endometrial	NO	NO	WHITE	No	NA	YES	TUMOR FREE	A11Z	2010	Endometrioid endometrial adenocarcinoma	B5	2011-03-22	[Not Applicable]	[Not Applicable]	[Not Applicable]	2009	[Not Applicable]	NA	Office Endometrial Biopsy	NA	G1	172	84	DEBUT_p_TCGAb45_81_wRedosSNP_N_GenomeWideSNP_6_B09_729526	DEBUT_p_TCGAb45_81_wRedosSNP_N_GenomeWideSNP_6_B09_729526	TCGA-B5-A11Z
DEBUT_p_TCGAb45_81_wRedosSNP_N_GenomeWideSNP_6_C03_729494_DEBUT_p_TCGAb45_81_wRedosSNP_N_GenomeWideSNP_6_C03_729494	-0.000585887	-1.32059	0.32493	4	2	0	0	TCGA-D1-A0ZP	ac216bb5-15e4-4462-955e-8a522380690e	UCEC	FEMALE	Alive	-21581	911	0	59	C54.1	YES	8441/3	NO	No	C54.1	Endometrial	YES	YES	WHITE	No	NOT HISPANIC OR LATINO	YES	WITH TUMOR	A0ZP	2009	Serous endometrial adenocarcinoma	D1	2011-03-07	[Not Applicable]	[Not Applicable]	[Not Applicable]	NA	[Not Applicable]	NA	Tumor resection	RX	G3	161	58	DEBUT_p_TCGAb45_81_wRedosSNP_N_GenomeWideSNP_6_C03_729494	DEBUT_p_TCGAb45_81_wRedosSNP_N_GenomeWideSNP_6_C03_729494	TCGA-D1-A0ZP
DEBUT_p_TCGAb45_81_wRedosSNP_N_GenomeWideSNP_6_C08_729370_DEBUT_p_TCGAb45_81_wRedosSNP_N_GenomeWideSNP_6_C08_729370	-0.000515062	-1.16095	0.459384	5	2	0	0	TCGA-D1-A0ZU	d74bc72e-8103-4aed-8958-5f40953d48eb	UCEC	FEMALE	Alive	-12458	872	0	34	C54.1	YES	8382/3	NO	No	C54.1	Endometrial	NO	YES	WHITE	No	NOT HISPANIC OR LATINO	YES	TUMOR FREE	A0ZU	2009	Endometrioid endometrial adenocarcinoma	D1	2011-03-08	[Not Applicable]	[Not Applicable]	[Not Applicable]	NA	[Not Applicable]	NA	Office Endometrial Biopsy	R0	G2	170	94	DEBUT_p_TCGAb45_81_wRedosSNP_N_GenomeWideSNP_6_C08_729370	DEBUT_p_TCGAb45_81_wRedosSNP_N_GenomeWideSNP_6_C08_729370	TCGA-D1-A0ZU
DEBUT_p_TCGAb45_81_wRedosSNP_N_GenomeWideSNP_6_C09_729430_DEBUT_p_TCGAb45_81_wRedosSNP_N_GenomeWideSNP_6_C09_729430	-0.000513654	-1.15778	0.463119	5	2	0	0	TCGA-B5-A11I	f6d136c7-c250-4361-9fed-50f513959a40	UCEC	FEMALE	Alive	-23857	2303	0	65	C54.1	YES	8140/3	NO	No	C54.1	Endometrial	YES	YES	BLACK OR AFRICAN AMERICAN	No	NA	YES	WITH TUMOR	A11I	2005	Endometrioid endometrial adenocarcinoma	B5	2011-01-27	[Not Applicable]	[Not Applicable]	[Not Applicable]	1988	[Not Applicable]	NA	Office Endometrial Biopsy	NA	G3	159	124	DEBUT_p_TCGAb45_81_wRedosSNP_N_GenomeWideSNP_6_C09_729430	DEBUT_p_TCGAb45_81_wRedosSNP_N_GenomeWideSNP_6_C09_729430	TCGA-B5-A11I
DEBUT_p_TCGAb45_81_wRedosSNP_N_GenomeWideSNP_6_C10_729456_DEBUT_p_TCGAb45_81_wRedosSNP_N_GenomeWideSNP_6_C10_729456	-0.000471174	-1.06203	0.561158	6	3	0	0	TCGA-D1-A0ZV	0c01c673-e396-47b2-9562-4144d7705ebf	UCEC	FEMALE	Alive	-21374	728	0	58	C54.1	YES	8380/3	NO	No	C54.1	Endometrial	NO	NO	WHITE	No	NOT HISPANIC OR LATINO	YES	TUMOR FREE	A0ZV	2009	Endometrioid endometrial adenocarcinoma	D1	2011-03-08	[Not Applicable]	[Not Applicable]	[Not Applicable]	NA	[Not Applicable]	NA	Office Endometrial Biopsy	R0	G2	170	77	DEBUT_p_TCGAb45_81_wRedosSNP_N_GenomeWideSNP_6_C10_729456	DEBUT_p_TCGAb45_81_wRedosSNP_N_GenomeWideSNP_6_C10_729456	TCGA-D1-A0ZV
DEBUT_p_TCGAb45_81_wRedosSNP_N_GenomeWideSNP_6_D01_729398_DEBUT_p_TCGAb45_81_wRedosSNP_N_GenomeWideSNP_6_D01_729398	-0.000569523	-1.28371	0.355742	4	2	0	0	TCGA-B5-A11X	f70a64a8-3faa-468a-a6f3-4815eb01e5a3	UCEC	FEMALE	Alive	-24217	596	0	66	C54.1	YES	8020/3	NO	No	C54.1	Endometrial	YES	NO	BLACK OR AFRICAN AMERICAN	No	NA	YES	WITH TUMOR	A11X	2010	Endometrioid endometrial adenocarcinoma	B5	2011-03-08	[Not Applicable]	[Not Applicable]	[Not Applicable]	2009	[Not Applicable]	NA	Dilation and curettage procedure	NA	G3	160	71	DEBUT_p_TCGAb45_81_wRedosSNP_N_GenomeWideSNP_6_D01_729398	DEBUT_p_TCGAb45_81_wRedosSNP_N_GenomeWideSNP_6_D01_729398	TCGA-B5-A11X
DEBUT_p_TCGAb45_81_wRedosSNP_N_GenomeWideSNP_6_D03_729388_DEBUT_p_TCGAb45_81_wRedosSNP_N_GenomeWideSNP_6_D03_729388	-0.000677542	-1.52718	0.173669	2	1	0	0	TCGA-BG-A0YV	d8e57746-37a1-482a-a3d3-a11bd00cdc11	UCEC	FEMALE	Alive	-24567	382	0	67	C54.1	YES	8441/3	NO	No	C54.1	Endometrial	NO	YES	WHITE	Yes	NOT HISPANIC OR LATINO	YES	TUMOR FREE	A0YV	2010	Serous endometrial adenocarcinoma	BG	2011-03-16	[Not Applicable]	[Not Applicable]	[Not Applicable]	2009	[Not Applicable]	NA	Cytology (e.g. Peritoneal or pleural fluid)	R0	G3	155	54	DEBUT_p_TCGAb45_81_wRedosSNP_N_GenomeWideSNP_6_D03_729388	DEBUT_p_TCGAb45_81_wRedosSNP_N_GenomeWideSNP_6_D03_729388	TCGA-BG-A0YV
DEBUT_p_TCGAb45_81_wRedosSNP_N_GenomeWideSNP_6_E04_729408_DEBUT_p_TCGAb45_81_wRedosSNP_N_GenomeWideSNP_6_E04_729408	-0.000161553	-0.36414	0.962652	10	4	0	0	TCGA-D1-A0ZR	0ce940f2-9eb1-4757-8f8f-147a4f3a1e67	UCEC	FEMALE	Alive	-21157	17	0	57	C54.1	YES	8380/3	NO	No	C54.1	Endometrial	NO	NO	WHITE	No	NOT HISPANIC OR LATINO	YES	TUMOR FREE	A0ZR	2009	Endometrioid endometrial adenocarcinoma	D1	2011-03-08	[Not Applicable]	[Not Applicable]	[Not Applicable]	NA	[Not Applicable]	NA	Office Endometrial Biopsy	R0	G2	165	117	DEBUT_p_TCGAb45_81_wRedosSNP_N_GenomeWideSNP_6_E04_729408	DEBUT_p_TCGAb45_81_wRedosSNP_N_GenomeWideSNP_6_E04_729408	TCGA-D1-A0ZR
DEBUT_p_TCGAb45_81_wRedosSNP_N_GenomeWideSNP_6_E09_729396_DEBUT_p_TCGAb45_81_wRedosSNP_N_GenomeWideSNP_6_E09_729396	-0.000429618	-0.968358	0.650794	7	3	0	0	TCGA-D1-A102	f9cf4125-0db3-4b66-b51b-bc2f0240c9ef	UCEC	FEMALE	Alive	-17991	135	0	49	C54.1	YES	8380/3	NO	No	C54.1	Endometrial	NO	NO	WHITE	Yes	NOT HISPANIC OR LATINO	YES	TUMOR FREE	A102	2009	Endometrioid endometrial adenocarcinoma	D1	2011-03-08	[Not Applicable]	[Not Applicable]	[Not Applicable]	NA	[Not Applicable]	NA	Office Endometrial Biopsy	RX	G2	178	122	DEBUT_p_TCGAb45_81_wRedosSNP_N_GenomeWideSNP_6_E09_729396	DEBUT_p_TCGAb45_81_wRedosSNP_N_GenomeWideSNP_6_E09_729396	TCGA-D1-A102
DEBUT_p_TCGAb45_81_wRedosSNP_N_GenomeWideSNP_6_E10_729522_DEBUT_p_TCGAb45_81_wRedosSNP_N_GenomeWideSNP_6_E10_729522	-0.000588487	-1.32645	0.318394	4	2	0	0	TCGA-D1-A103	7427f9e8-1140-45fd-9613-78b72b13a7ba	UCEC	FEMALE	Alive	-31841	669	0	87	C54.1	YES	8380/3	NO	No	C54.1	Endometrial	NO	NO	WHITE	No	NOT HISPANIC OR LATINO	YES	TUMOR FREE	A103	2009	Endometrioid endometrial adenocarcinoma	D1	2011-03-08	[Not Applicable]	[Not Applicable]	[Not Applicable]	NA	[Not Applicable]	NA	Office Endometrial Biopsy	R0	G1	150	60	DEBUT_p_TCGAb45_81_wRedosSNP_N_GenomeWideSNP_6_E10_729522	DEBUT_p_TCGAb45_81_wRedosSNP_N_GenomeWideSNP_6_E10_729522	TCGA-D1-A103
DLP_REDO_FROM_CODON_F02_DLP_REDO_FROM_CODON_F02	-0.000477618	-1.07655	0.547152	6	3	0	0	TCGA-HQ-A5NE	E053A911-2202-4C1F-BC93-904E26564E79	BLCA	MALE	Dead	-20647	250	0	57	C67.9	YES	8120/3	NO	No	C67.9	Bladder	YES	NO	NA	No	NA	YES	WITH TUMOR	A5NE	NA	Muscle invasive urothelial carcinoma (pT2 or above)	HQ	2014-05-30	T3	M0	N0	6th	Stage III	NO	Transurethral resection (TURBT)	NA	High Grade	175	62	DLP_REDO_FROM_CODON_F02	DLP_REDO_FROM_CODON_F02	TCGA-HQ-A5NE
DLP_REDO_FROM_CUBES_C06_DLP_REDO_FROM_CUBES_C06	-0.000757132	-1.70657	0.0980392	1	1	0	0	TCGA-DD-AAW1	31C7D56B-4AF7-4FDB-BA83-63BF615FCC3D	LIHC	MALE	Alive	-20288	1989	0	55	C22.0	YES	8170/3	NO	No	C22.0	Liver	NO	NO	ASIAN	No	NOT HISPANIC OR LATINO	YES	TUMOR FREE	AAW1	2009	Hepatocellular Carcinoma	DD	2014-06-13	T3	M0	N0	6th	Stage IIIA	NO	NA	R0	G2	167	60	DLP_REDO_FROM_CUBES_C06	DLP_REDO_FROM_CUBES_C06	TCGA-DD-AAW1
DLP_REDO_FROM_ENDUE_C02_DLP_REDO_FROM_ENDUE_C02	-0.000481702	-1.08576	0.539683	6	3	0	0	TCGA-FD-A5BX	6BD85AE2-9D27-4285-A280-4469DD2A8B0A	BLCA	MALE	Dead	-30276	NA	0	82	C67.4	NO	8120/3	YES	No	C67.4	Bladder	YES	NO	WHITE	Yes	NOT HISPANIC OR LATINO	YES	WITH TUMOR	A5BX	2012	Muscle invasive urothelial carcinoma (pT2 or above)	FD	2013-05-02	T3b	MX	N1	7th	Stage IV	NO	Transurethral resection (TURBT)	NA	High Grade	175	104	DLP_REDO_FROM_ENDUE_C02	DLP_REDO_FROM_ENDUE_C02	TCGA-FD-A5BX
DLP_REDO_FROM_HONGS_A07_DLP_REDO_FROM_HONGS_A07	-0.000748008	-1.68601	0.110177	2	1	0	0	TCGA-NI-A8LF	420DC176-E9A8-484B-BFA3-1B84E039C26B	LIHC	MALE	Alive	-27162	799	0	74	C22.0	YES	8170/3	NO	No	C22.0	Liver	NO	NO	WHITE	No	NOT HISPANIC OR LATINO	YES	TUMOR FREE	A8LF	2012	Hepatocellular Carcinoma	NI	2014-04-03	T1	MX	NX	7th	Stage I	NO	NA	R0	G3	171	104	DLP_REDO_FROM_HONGS_A07	DLP_REDO_FROM_HONGS_A07	TCGA-NI-A8LF
DLP_REDO_FROM_SWEDE_C12_DLP_REDO_FROM_SWEDE_C12	-0.000548212	-1.23567	0.384687	4	2	0	0	TCGA-QF-A5YT	E4BCCEA0-0104-40C4-9E3C-2AD7262D918E	UCEC	FEMALE	Alive	-20981	1215	0	57	C54.0	YES	8380/3	NO	No	C54.0	Endometrial	NO	YES	BLACK OR AFRICAN AMERICAN	No	NOT HISPANIC OR LATINO	YES	TUMOR FREE	A5YT	2010	Endometrioid endometrial adenocarcinoma	QF	2013-06-25	[Not Applicable]	[Not Applicable]	[Not Applicable]	2009	[Not Applicable]	YES	Office Endometrial Biopsy	R0	G1	170	146	DLP_REDO_FROM_SWEDE_C12	DLP_REDO_FROM_SWEDE_C12	TCGA-QF-A5YT
DLP_REDO_FROM_TAZZA_G07_DLP_REDO_FROM_TAZZA_G07	-0.000384127	-0.865822	0.739496	8	3	0	0	TCGA-ED-A7XO	20BB3855-66E2-46D4-B189-006B4B254C2E	LIHC	MALE	Alive	-10828	427	0	29	C22.0	NO	8170/3	YES	No	C22.0	Liver	YES	NO	ASIAN	No	NOT HISPANIC OR LATINO	YES	TUMOR FREE	A7XO	2013	Hepatocellular Carcinoma	ED	2013-12-05	T3a	M0	N0	7th	Stage IIIA	NO	NA	R0	G2	175	64	DLP_REDO_FROM_TAZZA_G07	DLP_REDO_FROM_TAZZA_G07	TCGA-ED-A7XO
DLP_REDO_FROM_TAZZA_H04_DLP_REDO_FROM_TAZZA_H04	-0.000359109	-0.809432	0.799253	8	4	0	0	TCGA-ED-A7XP	CCA827CA-0066-497D-83DC-477F3B08EA6D	LIHC	FEMALE	Alive	-19504	400	0	53	C22.0	NO	8170/3	YES	No	C22.0	Liver	YES	NO	ASIAN	No	NOT HISPANIC OR LATINO	YES	TUMOR FREE	A7XP	2013	Hepatocellular Carcinoma	ED	2013-12-05	T2	M0	N0	7th	Stage II	NO	NA	R0	G3	157	54	DLP_REDO_FROM_TAZZA_H04	DLP_REDO_FROM_TAZZA_H04	TCGA-ED-A7XP
DLP_REDO_FROM_VISTA_G02_DLP_REDO_FROM_VISTA_G02	-0.000435567	-0.981769	0.640523	7	3	0	0	TCGA-ZP-A9D0	396EF7C2-343E-4D5C-9B20-ADC0A52C1978	LIHC	FEMALE	Alive	-24525	1091	0	67	C22.0	YES	8170/3	NO	No	C22.0	Liver	NO	NO	BLACK OR AFRICAN AMERICAN	No	NOT HISPANIC OR LATINO	YES	TUMOR FREE	A9D0	2011	Hepatocellular Carcinoma	ZP	2014-03-28	T1	MX	NX	7th	NA	NO	NA	R0	G1	165	78	DLP_REDO_FROM_VISTA_G02	DLP_REDO_FROM_VISTA_G02	TCGA-ZP-A9D0
DOUSE_p_TCGA_287_288_289_N_GenomeWideSNP_6_A07_1361054_DOUSE_p_TCGA_287_288_289_N_GenomeWideSNP_6_A07_1361054	-0.000583588	-1.31541	0.3324	4	2	0	0	TCGA-EY-A549	3D9828AE-EB65-4D0A-8D7A-CC09E98B5E99	UCEC	FEMALE	Alive	-28570	605	0	78	C54.9	NO	8380/3	YES	No	C54.9	Endometrial	NO	YES	BLACK OR AFRICAN AMERICAN	Yes	NOT HISPANIC OR LATINO	YES	TUMOR FREE	A549	2012	Endometrioid endometrial adenocarcinoma	EY	2013-02-27	[Not Applicable]	[Not Applicable]	[Not Applicable]	NA	[Not Applicable]	NO	Office Endometrial Biopsy	R0	G3	165	74	DOUSE_p_TCGA_287_288_289_N_GenomeWideSNP_6_A07_1361054	DOUSE_p_TCGA_287_288_289_N_GenomeWideSNP_6_A07_1361054	TCGA-EY-A549
DOUSE_p_TCGA_287_288_289_N_GenomeWideSNP_6_B02_1361032_DOUSE_p_TCGA_287_288_289_N_GenomeWideSNP_6_B02_1361032	-0.000217794	-0.490908	0.944911	10	4	0	0	TCGA-EY-A54A	75783DBE-E18C-4535-B9EB-2AFFD320E098	UCEC	FEMALE	Alive	-24822	447	0	67	C54.9	NO	8380/3	YES	No	C54.9	Endometrial	NO	YES	BLACK OR AFRICAN AMERICAN	No	NOT HISPANIC OR LATINO	YES	TUMOR FREE	A54A	2012	Endometrioid endometrial adenocarcinoma	EY	2013-02-27	[Not Applicable]	[Not Applicable]	[Not Applicable]	2009	[Not Applicable]	YES	Office Endometrial Biopsy	R0	G3	161	70	DOUSE_p_TCGA_287_288_289_N_GenomeWideSNP_6_B02_1361032	DOUSE_p_TCGA_287_288_289_N_GenomeWideSNP_6_B02_1361032	TCGA-EY-A54A
DOUSE_p_TCGA_287_288_289_N_GenomeWideSNP_6_B08_1361064_DOUSE_p_TCGA_287_288_289_N_GenomeWideSNP_6_B08_1361064	-0.000178585	-0.40253	0.957983	10	4	0	0	TCGA-EY-A548	56BDB68C-A647-4ABA-94AC-9CD52BB5344A	UCEC	FEMALE	Alive	-30544	430	0	83	C54.1	NO	8380/3	YES	No	C54.1	Endometrial	NO	NO	BLACK OR AFRICAN AMERICAN	No	NOT HISPANIC OR LATINO	YES	TUMOR FREE	A548	2012	Endometrioid endometrial adenocarcinoma	EY	2013-02-27	[Not Applicable]	[Not Applicable]	[Not Applicable]	NA	[Not Applicable]	NO	Office Endometrial Biopsy	R0	G1	157	67	DOUSE_p_TCGA_287_288_289_N_GenomeWideSNP_6_B08_1361064	DOUSE_p_TCGA_287_288_289_N_GenomeWideSNP_6_B08_1361064	TCGA-EY-A548
DOUSE_p_TCGA_287_288_289_N_GenomeWideSNP_6_B12_1361150_DOUSE_p_TCGA_287_288_289_N_GenomeWideSNP_6_B12_1361150	-0.000130565	-0.294293	0.97479	10	4	0	0	TCGA-PG-A5BC	22669A01-21D3-404C-AC19-CF0A6C03BB1D	UCEC	FEMALE	Alive	-26436	707	0	72	C54.1	YES	8441/3	NO	No	C54.1	Endometrial	NO	NO	BLACK OR AFRICAN AMERICAN	No	NOT HISPANIC OR LATINO	YES	TUMOR FREE	A5BC	2012	Serous endometrial adenocarcinoma	PG	2013-05-20	[Not Applicable]	[Not Applicable]	[Not Applicable]	2009	[Not Applicable]	NO	Office Endometrial Biopsy	NA	G3	163	87	DOUSE_p_TCGA_287_288_289_N_GenomeWideSNP_6_B12_1361150	DOUSE_p_TCGA_287_288_289_N_GenomeWideSNP_6_B12_1361150	TCGA-PG-A5BC
DOUSE_p_TCGA_287_288_289_N_GenomeWideSNP_6_C07_1361086_DOUSE_p_TCGA_287_288_289_N_GenomeWideSNP_6_C07_1361086	0.000119635	0.269656	0.999066	10	4	0	0	TCGA-BK-A4ZD	1C4D225E-E065-4E26-9413-78F54A7E0CF5	UCEC	FEMALE	Alive	-15536	506	0	42	C54.1	NO	8380/3	YES	No	C54.1	Endometrial	NO	NO	BLACK OR AFRICAN AMERICAN	No	NOT HISPANIC OR LATINO	YES	TUMOR FREE	A4ZD	2012	Endometrioid endometrial adenocarcinoma	BK	2013-02-28	[Not Applicable]	[Not Applicable]	[Not Applicable]	2009	[Not Applicable]	NO	Office Endometrial Biopsy	R0	G3	163	142	DOUSE_p_TCGA_287_288_289_N_GenomeWideSNP_6_C07_1361086	DOUSE_p_TCGA_287_288_289_N_GenomeWideSNP_6_C07_1361086	TCGA-BK-A4ZD
DOUSE_p_TCGA_287_288_289_N_GenomeWideSNP_6_C08_1361080_DOUSE_p_TCGA_287_288_289_N_GenomeWideSNP_6_C08_1361080	-0.000316481	-0.713349	0.863679	9	4	0	0	TCGA-AJ-A5DW	C0B684D1-B96C-4420-9285-172402B7B123	UCEC	FEMALE	Alive	-20711	390	0	56	C54.1	NO	8380/3	YES	No	C54.1	Endometrial	NO	NO	BLACK OR AFRICAN AMERICAN	No	NOT HISPANIC OR LATINO	YES	TUMOR FREE	A5DW	2012	Endometrioid endometrial adenocarcinoma	AJ	2013-07-12	[Not Applicable]	[Not Applicable]	[Not Applicable]	2009	[Not Applicable]	[Unknown]	Other method, specify:	R0	G2	167	109	DOUSE_p_TCGA_287_288_289_N_GenomeWideSNP_6_C08_1361080	DOUSE_p_TCGA_287_288_289_N_GenomeWideSNP_6_C08_1361080	TCGA-AJ-A5DW
DOUSE_p_TCGA_287_288_289_N_GenomeWideSNP_6_D05_1361146_DOUSE_p_TCGA_287_288_289_N_GenomeWideSNP_6_D05_1361146	-0.000230488	-0.519519	0.931839	10	4	0	0	TCGA-AP-A5FX	A633D316-59A4-45AE-8BF8-135CFBD27656	UCEC	FEMALE	Dead	-25063	1026	0	68	C54.1	YES	8255/3	NO	No	C54.1	Endometrial	NO	YES	BLACK OR AFRICAN AMERICAN	No	NA	YES	WITH TUMOR	A5FX	2010	Mixed serous and endometrioid	AP	2013-05-26	[Not Applicable]	[Not Applicable]	[Not Applicable]	2009	[Not Applicable]	YES	Dilation and curettage procedure	RX	G3	168	80	DOUSE_p_TCGA_287_288_289_N_GenomeWideSNP_6_D05_1361146	DOUSE_p_TCGA_287_288_289_N_GenomeWideSNP_6_D05_1361146	TCGA-AP-A5FX
DOUSE_p_TCGA_287_288_289_N_GenomeWideSNP_6_E02_1361052_DOUSE_p_TCGA_287_288_289_N_GenomeWideSNP_6_E02_1361052	-0.000227534	-0.512862	0.935574	10	4	0	0	TCGA-EY-A4KR	DF27B584-FA45-4A8F-BD12-A018CC63DCA1	UCEC	FEMALE	Dead	-20669	196	0	56	C54.1	NO	8441/3	YES	No	C54.1	Endometrial	NO	YES	BLACK OR AFRICAN AMERICAN	No	NOT HISPANIC OR LATINO	YES	WITH TUMOR	A4KR	2012	Serous endometrial adenocarcinoma	EY	2013-01-17	[Not Applicable]	[Not Applicable]	[Not Applicable]	NA	[Not Applicable]	YES	Office Endometrial Biopsy	RX	G3	164	114	DOUSE_p_TCGA_287_288_289_N_GenomeWideSNP_6_E02_1361052	DOUSE_p_TCGA_287_288_289_N_GenomeWideSNP_6_E02_1361052	TCGA-EY-A4KR
DOUSE_p_TCGA_287_288_289_N_GenomeWideSNP_6_E03_1361138_DOUSE_p_TCGA_287_288_289_N_GenomeWideSNP_6_E03_1361138	-0.000228568	-0.515192	0.933707	10	4	0	0	TCGA-AJ-A5DV	C7B3AC87-5260-4042-895A-279CD8CDA620	UCEC	FEMALE	Alive	-23892	679	0	65	C54.1	NO	8380/3	YES	No	C54.1	Endometrial	NO	NO	BLACK OR AFRICAN AMERICAN	No	NOT HISPANIC OR LATINO	YES	TUMOR FREE	A5DV	2012	Endometrioid endometrial adenocarcinoma	AJ	2013-07-12	[Not Applicable]	[Not Applicable]	[Not Applicable]	2009	[Not Applicable]	[Unknown]	Other method, specify:	RX	G3	160	147	DOUSE_p_TCGA_287_288_289_N_GenomeWideSNP_6_E03_1361138	DOUSE_p_TCGA_287_288_289_N_GenomeWideSNP_6_E03_1361138	TCGA-AJ-A5DV
DOUSE_p_TCGA_287_288_289_N_GenomeWideSNP_6_F07_1361194_DOUSE_p_TCGA_287_288_289_N_GenomeWideSNP_6_F07_1361194	-0.0003822	-0.861479	0.744164	8	3	0	0	TCGA-DD-A4NJ	815DFFB0-0C22-4E05-868C-26E6C553980A	LIHC	FEMALE	Alive	-19964	928	0	54	C22.0	YES	8170/3	NO	No	C22.0	Liver	YES	NO	WHITE	No	NOT HISPANIC OR LATINO	YES	TUMOR FREE	A4NJ	2011	Hepatocellular Carcinoma	DD	2013-02-05	T2	M0	N0	7th	Stage II	NO	NA	R0	G2	164	88	DOUSE_p_TCGA_287_288_289_N_GenomeWideSNP_6_F07_1361194	DOUSE_p_TCGA_287_288_289_N_GenomeWideSNP_6_F07_1361194	TCGA-DD-A4NJ
DOUSE_p_TCGA_287_288_289_N_GenomeWideSNP_6_F10_1361126_DOUSE_p_TCGA_287_288_289_N_GenomeWideSNP_6_F10_1361126	-0.0005894	-1.32851	0.311858	4	2	0	0	TCGA-DD-A4NH	4012EA90-5768-4ACC-AF3A-BA954F493DB4	LIHC	FEMALE	Alive	-23865	917	0	65	C22.0	YES	8170/3	NO	No	C22.0	Liver	YES	NO	WHITE	No	NOT HISPANIC OR LATINO	YES	WITH TUMOR	A4NH	2011	Hepatocellular Carcinoma	DD	2013-01-29	T3b	M0	N0	7th	Stage IIIB	NO	NA	R0	G3	157	81	DOUSE_p_TCGA_287_288_289_N_GenomeWideSNP_6_F10_1361126	DOUSE_p_TCGA_287_288_289_N_GenomeWideSNP_6_F10_1361126	TCGA-DD-A4NH
DOUSE_p_TCGA_287_288_289_N_GenomeWideSNP_6_G01_1361102_DOUSE_p_TCGA_287_288_289_N_GenomeWideSNP_6_G01_1361102	-0.000366946	-0.827096	0.780579	8	4	0	0	TCGA-G3-A5SI	14201DA5-4446-47BE-AF72-120B7780C6BF	LIHC	MALE	Dead	-16126	447	0	44	C22.0	YES	8170/3	NO	No	C22.0	Liver	NO	NO	ASIAN	No	NOT HISPANIC OR LATINO	YES	WITH TUMOR	A5SI	2011	Hepatocellular Carcinoma	G3	2013-05-15	T2	M0	N0	7th	Stage II	NO	NA	R0	G2	177	74	DOUSE_p_TCGA_287_288_289_N_GenomeWideSNP_6_G01_1361102	DOUSE_p_TCGA_287_288_289_N_GenomeWideSNP_6_G01_1361102	TCGA-G3-A5SI
DOUSE_p_TCGA_287_288_289_N_GenomeWideSNP_6_G05_1361008_DOUSE_p_TCGA_287_288_289_N_GenomeWideSNP_6_G05_1361008	-0.000527717	-1.18947	0.430439	5	2	0	0	TCGA-DD-A4NE	BCE25281-502E-4599-9679-32DC8462FFB1	LIHC	FEMALE	Dead	-27549	NA	0	75	C22.0	YES	8170/3	NO	No	C22.0	Liver	YES	NO	WHITE	No	HISPANIC OR LATINO	YES	WITH TUMOR	A4NE	2011	Hepatocellular Carcinoma	DD	2012-12-21	T3a	M0	N0	7th	Stage IIIA	NO	NA	R0	G3	170	79	DOUSE_p_TCGA_287_288_289_N_GenomeWideSNP_6_G05_1361008	DOUSE_p_TCGA_287_288_289_N_GenomeWideSNP_6_G05_1361008	TCGA-DD-A4NE
DOUSE_p_TCGA_287_288_289_N_GenomeWideSNP_6_G10_1361116_DOUSE_p_TCGA_287_288_289_N_GenomeWideSNP_6_G10_1361116	-0.000478969	-1.0796	0.544351	6	3	0	0	TCGA-ED-A5KG	CEBDAFEE-8FFD-4EE2-8DD1-9225E06623C2	LIHC	FEMALE	Alive	-22258	854	0	60	C22.0	NO	8170/3	YES	No	C22.0	Liver	NO	NO	ASIAN	No	NOT HISPANIC OR LATINO	YES	TUMOR FREE	A5KG	2012	Hepatocellular Carcinoma	ED	2013-05-22	T2	M0	N0	7th	Stage II	[Unknown]	NA	R0	G2	160	61	DOUSE_p_TCGA_287_288_289_N_GenomeWideSNP_6_G10_1361116	DOUSE_p_TCGA_287_288_289_N_GenomeWideSNP_6_G10_1361116	TCGA-ED-A5KG
DOUSE_p_TCGA_287_288_289_N_GenomeWideSNP_6_H04_1361128_DOUSE_p_TCGA_287_288_289_N_GenomeWideSNP_6_H04_1361128	-0.000783212	-1.76536	0.076564	1	1	0	0	TCGA-DD-A4NI	518AA9CC-71CF-4734-9D55-B435DA99D300	LIHC	MALE	Alive	-24516	816	0	67	C22.0	YES	8170/3	NO	No	C22.0	Liver	NO	NO	WHITE	Yes	NOT HISPANIC OR LATINO	YES	TUMOR FREE	A4NI	2011	Hepatocellular Carcinoma	DD	2013-01-29	T2	M0	NX	7th	Stage II	NO	NA	R0	G2	172	99	DOUSE_p_TCGA_287_288_289_N_GenomeWideSNP_6_H04_1361128	DOUSE_p_TCGA_287_288_289_N_GenomeWideSNP_6_H04_1361128	TCGA-DD-A4NI
DOUSE_p_TCGA_287_288_289_N_GenomeWideSNP_6_H11_1361162_DOUSE_p_TCGA_287_288_289_N_GenomeWideSNP_6_H11_1361162	-0.00101022	-2.27703	0.00280112	1	1	0	0	TCGA-PD-A5DF	1987B453-F97D-45C7-9C89-B9A33313D645	LIHC	FEMALE	Dead	-21414	NA	0	58	C22.0	YES	8170/3	NO	No	C22.0	Liver	NO	NO	WHITE	No	NOT HISPANIC OR LATINO	YES	WITH TUMOR	A5DF	2007	Hepatocellular Carcinoma	PD	2013-04-30	T4	M0	N0	6th	Stage IIIB	YES	NA	NA	G2	167	72	DOUSE_p_TCGA_287_288_289_N_GenomeWideSNP_6_H11_1361162	DOUSE_p_TCGA_287_288_289_N_GenomeWideSNP_6_H11_1361162	TCGA-PD-A5DF
ENDUE_p_TCGA_271_76_79_280_81_N_GenomeWideSNP_6_A01_1346866_ENDUE_p_TCGA_271_76_79_280_81_N_GenomeWideSNP_6_A01_1346866	-0.000509652	-1.14875	0.470588	5	2	0	0	TCGA-E7-A4IJ	FAF4C71C-C4F3-4513-8C44-9114A5D3729A	BLCA	MALE	Dead	-20723	408	0	56	C67.9	NO	8130/3	YES	No	C67.9	Bladder	YES	NO	ASIAN	No	NOT HISPANIC OR LATINO	YES	TUMOR FREE	A4IJ	2012	Muscle invasive urothelial carcinoma (pT2 or above)	E7	2013-02-11	T2b	M0	NX	7th	Stage II	[Unknown]	Endoscopic Biopsy	NA	High Grade	156	46	ENDUE_p_TCGA_271_76_79_280_81_N_GenomeWideSNP_6_A01_1346866	ENDUE_p_TCGA_271_76_79_280_81_N_GenomeWideSNP_6_A01_1346866	TCGA-E7-A4IJ
ENDUE_p_TCGA_271_76_79_280_81_N_GenomeWideSNP_6_A02_1346836_ENDUE_p_TCGA_271_76_79_280_81_N_GenomeWideSNP_6_A02_1346836	-0.000116721	-0.263089	0.978525	10	4	0	0	TCGA-FD-A5BU	980C7214-F708-4499-818D-F3DE87DC6DE7	BLCA	FEMALE	Alive	-27882	588	0	76	C67.2	NO	8120/3	YES	No	C67.2	Bladder	NO	NO	BLACK OR AFRICAN AMERICAN	No	NOT HISPANIC OR LATINO	YES	TUMOR FREE	A5BU	2012	Muscle invasive urothelial carcinoma (pT2 or above)	FD	2013-05-01	T2b	MX	N0	7th	Stage II	NO	Transurethral resection (TURBT)	NA	High Grade	167	65	ENDUE_p_TCGA_271_76_79_280_81_N_GenomeWideSNP_6_A02_1346836	ENDUE_p_TCGA_271_76_79_280_81_N_GenomeWideSNP_6_A02_1346836	TCGA-FD-A5BU
ENDUE_p_TCGA_271_76_79_280_81_N_GenomeWideSNP_6_B01_1346872_ENDUE_p_TCGA_271_76_79_280_81_N_GenomeWideSNP_6_B01_1346872	-0.000642911	-1.44912	0.215686	3	1	0	0	TCGA-E7-A4XJ	92495A89-9974-4F75-99E0-28BD11114460	BLCA	MALE	Dead	-24279	16	0	66	C67.9	NO	8120/3	YES	No	C67.9	Bladder	NO	NO	ASIAN	No	NOT HISPANIC OR LATINO	YES	TUMOR FREE	A4XJ	2012	Muscle invasive urothelial carcinoma (pT2 or above)	E7	2013-04-04	T2	M0	N0	7th	Stage II	[Unknown]	Endoscopic Biopsy	NA	High Grade	166	61	ENDUE_p_TCGA_271_76_79_280_81_N_GenomeWideSNP_6_B01_1346872	ENDUE_p_TCGA_271_76_79_280_81_N_GenomeWideSNP_6_B01_1346872	TCGA-E7-A4XJ
ENDUE_p_TCGA_271_76_79_280_81_N_GenomeWideSNP_6_B02_1346802_ENDUE_p_TCGA_271_76_79_280_81_N_GenomeWideSNP_6_B02_1346802	-0.000788501	-1.77728	0.070028	1	1	0	0	TCGA-FD-A5BV	4FA31971-15E2-4C9B-B49A-B3B7096262E4	BLCA	FEMALE	Dead	-17501	NA	0	47	C67.0	NO	8120/3	YES	No	C67.0	Bladder	YES	NO	WHITE	No	NOT HISPANIC OR LATINO	YES	WITH TUMOR	A5BV	2012	Muscle invasive urothelial carcinoma (pT2 or above)	FD	2013-05-01	T3b	MX	N0	7th	Stage III	NO	Transurethral resection (TURBT)	NA	High Grade	162	47	ENDUE_p_TCGA_271_76_79_280_81_N_GenomeWideSNP_6_B02_1346802	ENDUE_p_TCGA_271_76_79_280_81_N_GenomeWideSNP_6_B02_1346802	TCGA-FD-A5BV
ENDUE_p_TCGA_271_76_79_280_81_N_GenomeWideSNP_6_C01_1346784_ENDUE_p_TCGA_271_76_79_280_81_N_GenomeWideSNP_6_C01_1346784	-0.000353182	-0.796071	0.80859	9	4	0	0	TCGA-E7-A519	74216D58-9E34-4A2B-B4AF-886C4A3DC079	BLCA	MALE	Alive	-26427	508	0	72	C67.9	NO	8120/3	YES	No	C67.9	Bladder	NO	NO	WHITE	No	NOT HISPANIC OR LATINO	YES	TUMOR FREE	A519	2012	Muscle invasive urothelial carcinoma (pT2 or above)	E7	2013-04-22	T2b	M0	NX	7th	Stage II	[Unknown]	Other method, specify:	NA	High Grade	176	79	ENDUE_p_TCGA_271_76_79_280_81_N_GenomeWideSNP_6_C01_1346784	ENDUE_p_TCGA_271_76_79_280_81_N_GenomeWideSNP_6_C01_1346784	TCGA-E7-A519
ENDUE_p_TCGA_271_76_79_280_81_N_GenomeWideSNP_6_D02_1346776_ENDUE_p_TCGA_271_76_79_280_81_N_GenomeWideSNP_6_D02_1346776	-0.000464905	-1.0479	0.579832	6	3	0	0	TCGA-FJ-A3Z9	72FF655F-BB08-40ED-B4C3-E9497D4DA108	BLCA	MALE	Dead	-26515	217	0	72	C67.2	NO	8130/3	YES	No	C67.2	Bladder	NO	NO	WHITE	No	NOT HISPANIC OR LATINO	YES	TUMOR FREE	A3Z9	2012	Muscle invasive urothelial carcinoma (pT2 or above)	FJ	2013-02-05	TX	M0	N0	7th	NA	YES	Transurethral resection (TURBT)	NA	High Grade	183	105	ENDUE_p_TCGA_271_76_79_280_81_N_GenomeWideSNP_6_D02_1346776	ENDUE_p_TCGA_271_76_79_280_81_N_GenomeWideSNP_6_D02_1346776	TCGA-FJ-A3Z9
ENDUE_p_TCGA_271_76_79_280_81_N_GenomeWideSNP_6_E01_1346774_ENDUE_p_TCGA_271_76_79_280_81_N_GenomeWideSNP_6_E01_1346774	-0.000480586	-1.08324	0.54155	6	3	0	0	TCGA-FD-A43Y	D349FAE0-DD40-4292-908C-AC86A9938240	BLCA	MALE	Dead	-23889	369	0	65	C67.3	NO	8120/3	YES	No	C67.3	Bladder	[Unknown]	NO	WHITE	No	NOT HISPANIC OR LATINO	YES	TUMOR FREE	A43Y	2012	Muscle invasive urothelial carcinoma (pT2 or above)	FD	2012-11-28	T4	MX	N0	7th	Stage III	NO	Transurethral resection (TURBT)	NA	High Grade	183	107	ENDUE_p_TCGA_271_76_79_280_81_N_GenomeWideSNP_6_E01_1346774	ENDUE_p_TCGA_271_76_79_280_81_N_GenomeWideSNP_6_E01_1346774	TCGA-FD-A43Y
ENDUE_p_TCGA_271_76_79_280_81_N_GenomeWideSNP_6_E02_1346912_ENDUE_p_TCGA_271_76_79_280_81_N_GenomeWideSNP_6_E02_1346912	-0.000752437	-1.69599	0.105509	2	1	0	0	TCGA-GC-A4ZW	A9E17A7D-7FF4-44E3-B8C9-B0D2F46B6CD5	BLCA	MALE	Alive	-25964	15	0	71	C67.9	NO	8120/3	YES	No	C67.9	Bladder	NO	[Unknown]	WHITE	No	NOT HISPANIC OR LATINO	YES	TUMOR FREE	A4ZW	2012	Muscle invasive urothelial carcinoma (pT2 or above)	GC	2013-03-15	T3a	M0	N0	7th	Stage III	[Unknown]	Transurethral resection (TURBT)	NA	High Grade	183	89	ENDUE_p_TCGA_271_76_79_280_81_N_GenomeWideSNP_6_E02_1346912	ENDUE_p_TCGA_271_76_79_280_81_N_GenomeWideSNP_6_E02_1346912	TCGA-GC-A4ZW
ENDUE_p_TCGA_271_76_79_280_81_N_GenomeWideSNP_6_F01_1346876_ENDUE_p_TCGA_271_76_79_280_81_N_GenomeWideSNP_6_F01_1346876	-0.000733473	-1.65325	0.122316	2	1	0	0	TCGA-FD-A5BR	DFDAEBD6-E0AB-49D1-9AE9-3A57B3C318B5	BLCA	MALE	Alive	-20964	813	0	57	C67.2	NO	8120/3	YES	No	C67.2	Bladder	NO	NO	WHITE	No	NOT HISPANIC OR LATINO	YES	TUMOR FREE	A5BR	2012	Muscle invasive urothelial carcinoma (pT2 or above)	FD	2013-05-01	T2b	MX	N0	7th	Stage II	NO	Transurethral resection (TURBT)	NA	High Grade	180	121	ENDUE_p_TCGA_271_76_79_280_81_N_GenomeWideSNP_6_F01_1346876	ENDUE_p_TCGA_271_76_79_280_81_N_GenomeWideSNP_6_F01_1346876	TCGA-FD-A5BR
ENDUE_p_TCGA_271_76_79_280_81_N_GenomeWideSNP_6_G02_1346744_ENDUE_p_TCGA_271_76_79_280_81_N_GenomeWideSNP_6_G02_1346744	-0.000642456	-1.4481	0.219421	3	1	0	0	TCGA-HQ-A5ND	001944E5-AF34-4061-9C09-BB9EA346F6FD	BLCA	MALE	Dead	-28555	NA	0	78	C67.9	YES	8120/3	NO	No	C67.9	Bladder	YES	NO	NA	No	NA	YES	WITH TUMOR	A5ND	NA	Muscle invasive urothelial carcinoma (pT2 or above)	HQ	2014-05-30	T3b	M0	N1	6th	Stage IV	NO	Transurethral resection (TURBT)	NA	High Grade	170	68	ENDUE_p_TCGA_271_76_79_280_81_N_GenomeWideSNP_6_G02_1346744	ENDUE_p_TCGA_271_76_79_280_81_N_GenomeWideSNP_6_G02_1346744	TCGA-HQ-A5ND
ENDUE_p_TCGA_271_76_79_280_81_N_GenomeWideSNP_6_H01_1346780_ENDUE_p_TCGA_271_76_79_280_81_N_GenomeWideSNP_6_H01_1346780	-0.000505106	-1.13851	0.489262	5	2	0	0	TCGA-FD-A5BT	CC2350CA-9220-400D-8B76-CC36D26F68D6	BLCA	MALE	Dead	-30686	NA	0	84	C67.2	NO	8120/3	YES	No	C67.2	Bladder	NO	NO	WHITE	Yes	NOT HISPANIC OR LATINO	YES	TUMOR FREE	A5BT	2011	Muscle invasive urothelial carcinoma (pT2 or above)	FD	2013-05-01	T3b	MX	N0	7th	Stage III	NO	Transurethral resection (TURBT)	NA	High Grade	188	80	ENDUE_p_TCGA_271_76_79_280_81_N_GenomeWideSNP_6_H01_1346780	ENDUE_p_TCGA_271_76_79_280_81_N_GenomeWideSNP_6_H01_1346780	TCGA-FD-A5BT
FADGE_p_TCGA_b100_SNP_N_GenomeWideSNP_6_A04_747596_FADGE_p_TCGA_b100_SNP_N_GenomeWideSNP_6_A04_747596	-0.000634975	-1.43123	0.232493	3	1	0	0	TCGA-DD-A115	45b566d7-f120-471c-a94a-be7936889f2d	LIHC	MALE	Dead	-19697	NA	0	53	C22.0	YES	8170/3	NO	No	C22.0	Liver	YES	NO	WHITE	No	NA	YES	WITH TUMOR	A115	2002	Hepatocellular Carcinoma	DD	2010-12-29	T3	M0	N0	5th	Stage IIIA	NA	NA	R0	G2	168	79	FADGE_p_TCGA_b100_SNP_N_GenomeWideSNP_6_A04_747596	FADGE_p_TCGA_b100_SNP_N_GenomeWideSNP_6_A04_747596	TCGA-DD-A115
FADGE_p_TCGA_b100_SNP_N_GenomeWideSNP_6_A06_747494_FADGE_p_TCGA_b100_SNP_N_GenomeWideSNP_6_A06_747494	-0.000777541	-1.75258	0.0840336	1	1	0	0	TCGA-DD-A118	7d914d07-f250-4c7a-8fa2-df14e708936e	LIHC	FEMALE	Alive	-28406	3437	0	77	C22.0	YES	8170/3	NO	No	C22.0	Liver	YES	NO	WHITE	No	NOT HISPANIC OR LATINO	YES	NA	A118	2003	Hepatocellular Carcinoma	DD	2010-12-29	T2	M0	N0	6th	Stage II	NA	NA	R0	G2	169	75	FADGE_p_TCGA_b100_SNP_N_GenomeWideSNP_6_A06_747494	FADGE_p_TCGA_b100_SNP_N_GenomeWideSNP_6_A06_747494	TCGA-DD-A118
FADGE_p_TCGA_b100_SNP_N_GenomeWideSNP_6_A11_747576_FADGE_p_TCGA_b100_SNP_N_GenomeWideSNP_6_A11_747576	-0.000553595	-1.2478	0.377218	4	2	0	0	TCGA-CC-5262	1b428ada-eb3f-40c2-b4bf-1bbf6b61729d	LIHC	MALE	Dead	-24787	0	0	67	C22.0	NO	8170/3	YES	No	C22.0	Liver	NO	NO	ASIAN	No	NOT HISPANIC OR LATINO	YES	TUMOR FREE	5262	2010	Hepatocellular Carcinoma	CC	2011-06-02	T4	M0	N0	7th	Stage IIIC	NA	NA	NA	G1	170	62	FADGE_p_TCGA_b100_SNP_N_GenomeWideSNP_6_A11_747576	FADGE_p_TCGA_b100_SNP_N_GenomeWideSNP_6_A11_747576	TCGA-CC-5262
FADGE_p_TCGA_b100_SNP_N_GenomeWideSNP_6_A12_747636_FADGE_p_TCGA_b100_SNP_N_GenomeWideSNP_6_A12_747636	-0.000420749	-0.948369	0.676937	7	3	0	0	TCGA-DD-A1EC	520a709a-87f6-4f3d-b2a2-9192e3b65c5b	LIHC	FEMALE	Alive	-7363	602	0	20	C22.0	YES	8170/3	NO	No	C22.0	Liver	YES	NO	WHITE	No	NOT HISPANIC OR LATINO	YES	NA	A1EC	2004	Hepatocellular Carcinoma	DD	2011-04-06	T1	M0	N0	6th	Stage I	NA	NA	R0	G3	157	50	FADGE_p_TCGA_b100_SNP_N_GenomeWideSNP_6_A12_747636	FADGE_p_TCGA_b100_SNP_N_GenomeWideSNP_6_A12_747636	TCGA-DD-A1EC
FADGE_p_TCGA_b100_SNP_N_GenomeWideSNP_6_B02_747482_FADGE_p_TCGA_b100_SNP_N_GenomeWideSNP_6_B02_747482	-0.000532652	-1.2006	0.421102	5	2	0	0	TCGA-DD-A113	aeb17d2b-fa8c-4989-bf3a-d2c74b785455	LIHC	FEMALE	Alive	-20188	2425	0	55	C22.0	YES	8170/3	NO	No	C22.0	Liver	YES	NO	WHITE	No	NOT HISPANIC OR LATINO	YES	WITH TUMOR	A113	2006	Hepatocellular Carcinoma	DD	2010-12-29	T2	M0	N0	6th	Stage II	NA	NA	R0	G3	154	56	FADGE_p_TCGA_b100_SNP_N_GenomeWideSNP_6_B02_747482	FADGE_p_TCGA_b100_SNP_N_GenomeWideSNP_6_B02_747482	TCGA-DD-A113
FADGE_p_TCGA_b100_SNP_N_GenomeWideSNP_6_B04_747500_FADGE_p_TCGA_b100_SNP_N_GenomeWideSNP_6_B04_747500	-0.00036076	-0.813152	0.796452	8	4	0	0	TCGA-CC-5260	ca8afb2c-be3d-41e8-8dbc-19fe7ab6154b	LIHC	FEMALE	Dead	-22345	0	0	61	C22.0	NO	8170/3	YES	No	C22.0	Liver	NO	NO	ASIAN	No	NOT HISPANIC OR LATINO	YES	TUMOR FREE	5260	2010	Hepatocellular Carcinoma	CC	2011-04-15	T4	M0	N0	7th	Stage IIIC	NA	NA	RX	G1	153	46	FADGE_p_TCGA_b100_SNP_N_GenomeWideSNP_6_B04_747500	FADGE_p_TCGA_b100_SNP_N_GenomeWideSNP_6_B04_747500	TCGA-CC-5260
FADGE_p_TCGA_b100_SNP_N_GenomeWideSNP_6_B05_747648_FADGE_p_TCGA_b100_SNP_N_GenomeWideSNP_6_B05_747648	-0.000546837	-1.23257	0.388422	4	2	0	0	TCGA-DD-A119	66c6f413-b7a8-4d7c-9e1d-c4fb257b9e5c	LIHC	MALE	Dead	-14613	NA	0	40	C22.0	YES	8170/3	NO	No	C22.0	Liver	[Unknown]	[Unknown]	ASIAN	No	NOT HISPANIC OR LATINO	YES	NA	A119	2003	Hepatocellular Carcinoma	DD	2010-12-29	T3a	M1	N0	6th	Stage IV	NA	NA	R2	G3	160	58	FADGE_p_TCGA_b100_SNP_N_GenomeWideSNP_6_B05_747648	FADGE_p_TCGA_b100_SNP_N_GenomeWideSNP_6_B05_747648	TCGA-DD-A119
FADGE_p_TCGA_b100_SNP_N_GenomeWideSNP_6_B10_747560_FADGE_p_TCGA_b100_SNP_N_GenomeWideSNP_6_B10_747560	-0.00059717	-1.34602	0.293184	3	2	0	0	TCGA-CC-5263	a6af3061-1484-4f6c-bb4b-c8f4626b4161	LIHC	MALE	Dead	-12863	NA	0	35	C22.0	NO	8170/3	YES	No	C22.0	Liver	NO	NO	ASIAN	No	NOT HISPANIC OR LATINO	YES	TUMOR FREE	5263	2010	Hepatocellular Carcinoma	CC	2011-04-18	T3	M0	N0	6th	Stage IIIA	NA	NA	RX	G1	163	59	FADGE_p_TCGA_b100_SNP_N_GenomeWideSNP_6_B10_747560	FADGE_p_TCGA_b100_SNP_N_GenomeWideSNP_6_B10_747560	TCGA-CC-5263
FADGE_p_TCGA_b100_SNP_N_GenomeWideSNP_6_B12_747616_FADGE_p_TCGA_b100_SNP_N_GenomeWideSNP_6_B12_747616	-0.000339947	-0.766241	0.829132	9	4	0	0	TCGA-DD-A116	994347ba-3045-4ade-926f-06420fbd906c	LIHC	MALE	Dead	-24934	NA	0	68	C22.0	YES	8170/3	NO	No	C22.0	Liver	YES	YES	ASIAN	No	NOT HISPANIC OR LATINO	YES	TUMOR FREE	A116	2002	Hepatocellular Carcinoma	DD	2010-12-29	T3	M0	N0	5th	Stage IIIA	NA	NA	R0	G3	175	73	FADGE_p_TCGA_b100_SNP_N_GenomeWideSNP_6_B12_747616	FADGE_p_TCGA_b100_SNP_N_GenomeWideSNP_6_B12_747616	TCGA-DD-A116
FADGE_p_TCGA_b100_SNP_N_GenomeWideSNP_6_C02_747578_FADGE_p_TCGA_b100_SNP_N_GenomeWideSNP_6_C02_747578	-0.000438225	-0.987759	0.633987	7	3	0	0	TCGA-CC-5261	1ad7f17e-b3b8-40e9-aab8-5a17e0aec408	LIHC	MALE	Dead	-16373	12	0	44	C22.0	NO	8170/3	YES	No	C22.0	Liver	NO	NO	ASIAN	No	NOT HISPANIC OR LATINO	YES	TUMOR FREE	5261	2010	Hepatocellular Carcinoma	CC	2011-04-18	T2	M0	N0	7th	Stage II	NA	NA	RX	G2	175	58	FADGE_p_TCGA_b100_SNP_N_GenomeWideSNP_6_C02_747578	FADGE_p_TCGA_b100_SNP_N_GenomeWideSNP_6_C02_747578	TCGA-CC-5261
FADGE_p_TCGA_b100_SNP_N_GenomeWideSNP_6_C08_747496_FADGE_p_TCGA_b100_SNP_N_GenomeWideSNP_6_C08_747496	-0.000272271	-0.613698	0.908497	10	4	0	0	TCGA-DD-A114	02931491-f56b-4233-a079-812e08bc0c59	LIHC	MALE	Dead	-15410	NA	0	42	C22.0	YES	8170/3	NO	No	C22.0	Liver	NO	NO	BLACK OR AFRICAN AMERICAN	No	NOT HISPANIC OR LATINO	YES	NA	A114	2005	Hepatocellular Carcinoma	DD	2010-12-29	T2	M0	NA	6th	Stage II	NA	NA	R0	G3	173	74	FADGE_p_TCGA_b100_SNP_N_GenomeWideSNP_6_C08_747496	FADGE_p_TCGA_b100_SNP_N_GenomeWideSNP_6_C08_747496	TCGA-DD-A114
FADGE_p_TCGA_b100_SNP_N_GenomeWideSNP_6_D02_747624_FADGE_p_TCGA_b100_SNP_N_GenomeWideSNP_6_D02_747624	-0.000166185	-0.374582	0.961718	10	4	0	0	TCGA-BC-A112	a2c17e87-d8bc-4160-88ae-e3e894d013e4	LIHC	MALE	Dead	-29511	NA	0	80	C22.0	YES	8170/3	NO	No	C22.0	Liver	NO	NO	WHITE	Yes	NOT HISPANIC OR LATINO	YES	TUMOR FREE	A112	2009	Hepatocellular Carcinoma	BC	2011-04-01	T3	MX	NX	6th	NA	NA	NA	R0	G2	165	97	FADGE_p_TCGA_b100_SNP_N_GenomeWideSNP_6_D02_747624	FADGE_p_TCGA_b100_SNP_N_GenomeWideSNP_6_D02_747624	TCGA-BC-A112
FADGE_p_TCGA_b100_SNP_N_GenomeWideSNP_6_D08_747574_FADGE_p_TCGA_b100_SNP_N_GenomeWideSNP_6_D08_747574	-0.00043433	-0.978981	0.641457	7	3	0	0	TCGA-DD-A11B	1b1b1af0-b19b-4086-b1b7-669fa0b88235	LIHC	MALE	Dead	-26857	NA	0	73	C22.0	YES	8170/3	NO	No	C22.0	Liver	NO	NO	WHITE	No	NOT HISPANIC OR LATINO	YES	TUMOR FREE	A11B	2005	Hepatocellular Carcinoma	DD	2010-12-29	T1	M0	N0	6th	Stage I	NA	NA	RX	G2	181	134	FADGE_p_TCGA_b100_SNP_N_GenomeWideSNP_6_D08_747574	FADGE_p_TCGA_b100_SNP_N_GenomeWideSNP_6_D08_747574	TCGA-DD-A11B
FADGE_p_TCGA_b100_SNP_N_GenomeWideSNP_6_D11_747558_FADGE_p_TCGA_b100_SNP_N_GenomeWideSNP_6_D11_747558	-0.000362013	-0.815977	0.788982	8	4	0	0	TCGA-DD-A11D	0ef95351-0133-4f34-a59c-90934fb161f8	LIHC	FEMALE	Dead	-21003	NA	0	57	C22.0	YES	8170/3	NO	No	C22.0	Liver	YES	NO	WHITE	No	NOT HISPANIC OR LATINO	YES	WITH TUMOR	A11D	2006	Hepatocellular Carcinoma	DD	2010-12-29	T1	M0	N0	6th	Stage I	NA	NA	R0	G2	163	73	FADGE_p_TCGA_b100_SNP_N_GenomeWideSNP_6_D11_747558	FADGE_p_TCGA_b100_SNP_N_GenomeWideSNP_6_D11_747558	TCGA-DD-A11D
FADGE_p_TCGA_b100_SNP_N_GenomeWideSNP_6_E04_747580_FADGE_p_TCGA_b100_SNP_N_GenomeWideSNP_6_E04_747580	-0.000456941	-1.02995	0.59944	6	3	0	0	TCGA-CC-5264	61902cb6-b041-48ac-aacc-483a28949865	LIHC	MALE	Dead	-25979	0	0	71	C22.0	NO	8170/3	YES	No	C22.0	Liver	NO	NO	ASIAN	No	NOT HISPANIC OR LATINO	YES	TUMOR FREE	5264	2010	Hepatocellular Carcinoma	CC	2011-04-18	T3	M0	N0	6th	Stage IIIA	NA	NA	RX	G2	160	52	FADGE_p_TCGA_b100_SNP_N_GenomeWideSNP_6_E04_747580	FADGE_p_TCGA_b100_SNP_N_GenomeWideSNP_6_E04_747580	TCGA-CC-5264
FADGE_p_TCGA_b100_SNP_N_GenomeWideSNP_6_E09_747586_FADGE_p_TCGA_b100_SNP_N_GenomeWideSNP_6_E09_747586	-0.000517818	-1.16716	0.453782	5	2	0	0	TCGA-DD-A1EE	654af137-70d9-4ee4-9f69-793e352d30f8	LIHC	MALE	Dead	-26858	204	0	73	C22.0	YES	8170/3	NO	No	C22.0	Liver	YES	NO	WHITE	No	NOT HISPANIC OR LATINO	YES	WITH TUMOR	A1EE	2006	Hepatocellular Carcinoma	DD	2011-05-10	T3	M0	N0	6th	Stage IIIA	NA	NA	R0	G3	175	77	FADGE_p_TCGA_b100_SNP_N_GenomeWideSNP_6_E09_747586	FADGE_p_TCGA_b100_SNP_N_GenomeWideSNP_6_E09_747586	TCGA-DD-A1EE
FADGE_p_TCGA_b100_SNP_N_GenomeWideSNP_6_E10_747632_FADGE_p_TCGA_b100_SNP_N_GenomeWideSNP_6_E10_747632	-0.000335701	-0.756671	0.838469	9	4	0	0	TCGA-DD-A11A	609c82fd-eb3a-46d7-8c09-0cde281a50b3	LIHC	MALE	Alive	-24646	79	0	67	C22.0	YES	8170/3	NO	No	C22.0	Liver	[Unknown]	[Unknown]	BLACK OR AFRICAN AMERICAN	No	NOT HISPANIC OR LATINO	YES	NA	A11A	2004	Hepatocellular Carcinoma	DD	2010-12-29	T1	M0	N0	6th	Stage I	NA	NA	R0	G3	156	67	FADGE_p_TCGA_b100_SNP_N_GenomeWideSNP_6_E10_747632	FADGE_p_TCGA_b100_SNP_N_GenomeWideSNP_6_E10_747632	TCGA-DD-A11A
FADGE_p_TCGA_b100_SNP_N_GenomeWideSNP_6_E12_747626_FADGE_p_TCGA_b100_SNP_N_GenomeWideSNP_6_E12_747626	-0.0005976	-1.34699	0.291317	3	2	0	0	TCGA-DD-A1EB	68015cc7-d3a1-4c90-b8fb-5d14143d9960	LIHC	FEMALE	Alive	-26471	2017	0	72	C22.0	YES	8170/3	NO	No	C22.0	Liver	YES	NO	NA	No	NA	YES	WITH TUMOR	A1EB	2001	Hepatocellular Carcinoma	DD	2011-05-09	T1	M0	N0	5th	Stage I	NA	NA	R0	G2	164	57	FADGE_p_TCGA_b100_SNP_N_GenomeWideSNP_6_E12_747626	FADGE_p_TCGA_b100_SNP_N_GenomeWideSNP_6_E12_747626	TCGA-DD-A1EB
FADGE_p_TCGA_b100_SNP_N_GenomeWideSNP_6_F07_747486_FADGE_p_TCGA_b100_SNP_N_GenomeWideSNP_6_F07_747486	-0.000539058	-1.21504	0.405229	5	2	0	0	TCGA-DD-A1EA	8052c374-9435-4588-b970-68565c56dbb7	LIHC	MALE	Alive	-24925	2415	0	68	C22.0	YES	8170/3	NO	No	C22.0	Liver	YES	NO	ASIAN	No	NOT HISPANIC OR LATINO	YES	WITH TUMOR	A1EA	2002	Hepatocellular Carcinoma	DD	2011-05-16	T2	M0	N0	5th	Stage II	NA	NA	R0	G2	168	94	FADGE_p_TCGA_b100_SNP_N_GenomeWideSNP_6_F07_747486	FADGE_p_TCGA_b100_SNP_N_GenomeWideSNP_6_F07_747486	TCGA-DD-A1EA
FADGE_p_TCGA_b100_SNP_N_GenomeWideSNP_6_F09_747512_FADGE_p_TCGA_b100_SNP_N_GenomeWideSNP_6_F09_747512	-0.000817028	-1.84158	0.0560224	1	1	0	0	TCGA-DD-A1EF	1c1e8987-676f-417b-b3b4-e0321367df55	LIHC	FEMALE	Dead	-21165	NA	0	57	C22.0	YES	8170/3	NO	No	C22.0	Liver	[Unknown]	[Unknown]	WHITE	No	NOT HISPANIC OR LATINO	YES	WITH TUMOR	A1EF	2007	Hepatocellular Carcinoma	DD	2011-05-10	T1	M0	N0	6th	Stage I	NA	NA	R0	G3	164	81	FADGE_p_TCGA_b100_SNP_N_GenomeWideSNP_6_F09_747512	FADGE_p_TCGA_b100_SNP_N_GenomeWideSNP_6_F09_747512	TCGA-DD-A1EF
FADGE_p_TCGA_b100_SNP_N_GenomeWideSNP_6_F11_747640_FADGE_p_TCGA_b100_SNP_N_GenomeWideSNP_6_F11_747640	-0.000458852	-1.03425	0.595705	6	3	0	0	TCGA-CC-A1HT	670c1cbc-4494-45f1-bb8b-18db82d4f7e0	LIHC	MALE	Dead	-18553	0	0	50	C22.0	NO	8170/3	YES	No	C22.0	Liver	NO	NO	ASIAN	No	NOT HISPANIC OR LATINO	YES	TUMOR FREE	A1HT	2010	Hepatocellular Carcinoma	CC	2011-06-02	T3	M0	N0	6th	Stage IIIA	NA	NA	NA	G3	163	54	FADGE_p_TCGA_b100_SNP_N_GenomeWideSNP_6_F11_747640	FADGE_p_TCGA_b100_SNP_N_GenomeWideSNP_6_F11_747640	TCGA-CC-A1HT
FADGE_p_TCGA_b100_SNP_N_GenomeWideSNP_6_G02_747490_FADGE_p_TCGA_b100_SNP_N_GenomeWideSNP_6_G02_747490	-0.000198753	-0.447989	0.953315	10	4	0	0	TCGA-DD-A1EH	cab5b264-abab-4bdb-816e-9d2c0ac30629	LIHC	MALE	Alive	-8499	1495	0	23	C22.0	YES	8170/3	NO	No	C22.0	Liver	YES	NO	WHITE	No	NOT HISPANIC OR LATINO	YES	WITH TUMOR	A1EH	2008	Hepatocellular Carcinoma	DD	2011-05-16	T3	M0	N0	6th	Stage III	NA	NA	R0	G3	179	70	FADGE_p_TCGA_b100_SNP_N_GenomeWideSNP_6_G02_747490	FADGE_p_TCGA_b100_SNP_N_GenomeWideSNP_6_G02_747490	TCGA-DD-A1EH
FADGE_p_TCGA_b100_SNP_N_GenomeWideSNP_6_G04_747628_FADGE_p_TCGA_b100_SNP_N_GenomeWideSNP_6_G04_747628	-0.000490032	-1.10453	0.521942	6	3	0	0	TCGA-BC-A10Y	6533648f-1353-4253-b65b-d472aacf5751	LIHC	MALE	Dead	-28049	NA	0	76	C22.0	YES	8170/3	NO	No	C22.0	Liver	YES	NO	WHITE	No	NOT HISPANIC OR LATINO	YES	WITH TUMOR	A10Y	2002	Hepatocellular Carcinoma	BC	2011-03-31	T4	MX	NX	5th	NA	NA	NA	R0	G3	175	77	FADGE_p_TCGA_b100_SNP_N_GenomeWideSNP_6_G04_747628	FADGE_p_TCGA_b100_SNP_N_GenomeWideSNP_6_G04_747628	TCGA-BC-A10Y
FADGE_p_TCGA_b100_SNP_N_GenomeWideSNP_6_G05_747518_FADGE_p_TCGA_b100_SNP_N_GenomeWideSNP_6_G05_747518	-0.000418032	-0.942245	0.68254	7	3	0	0	TCGA-DD-A11C	023a1ad1-fb16-437e-9806-5063b47f76bd	LIHC	MALE	Alive	-25403	662	0	69	C22.0	YES	8170/3	NO	No	C22.0	Liver	NO	NO	WHITE	No	NOT HISPANIC OR LATINO	YES	TUMOR FREE	A11C	2006	Hepatocellular Carcinoma	DD	2010-12-29	T1	M0	N0	6th	Stage I	NA	NA	RX	G3	186	123	FADGE_p_TCGA_b100_SNP_N_GenomeWideSNP_6_G05_747518	FADGE_p_TCGA_b100_SNP_N_GenomeWideSNP_6_G05_747518	TCGA-DD-A11C
FADGE_p_TCGA_b100_SNP_N_GenomeWideSNP_6_G06_747668_FADGE_p_TCGA_b100_SNP_N_GenomeWideSNP_6_G06_747668	-0.000469699	-1.0587	0.567694	6	3	0	0	TCGA-DD-A1EI	3acf7438-fd65-442c-8a30-68b6714537f3	LIHC	MALE	Alive	-17097	183	0	46	C22.0	YES	8170/3	NO	No	C22.0	Liver	NO	[Unknown]	ASIAN	No	NOT HISPANIC OR LATINO	YES	TUMOR FREE	A1EI	2008	Hepatocellular Carcinoma	DD	2011-05-10	T1	M0	N0	6th	Stage I	NA	NA	R0	G2	175	69	FADGE_p_TCGA_b100_SNP_N_GenomeWideSNP_6_G06_747668	FADGE_p_TCGA_b100_SNP_N_GenomeWideSNP_6_G06_747668	TCGA-DD-A1EI
FADGE_p_TCGA_b100_SNP_N_GenomeWideSNP_6_G09_747608_FADGE_p_TCGA_b100_SNP_N_GenomeWideSNP_6_G09_747608	-0.000304179	-0.685619	0.883287	9	4	0	0	TCGA-BC-A110	cf028bce-d20d-42b8-8507-1ec94a391e85	LIHC	FEMALE	Dead	-18951	NA	0	51	C22.0	YES	8170/3	NO	No	C22.0	Liver	YES	NO	BLACK OR AFRICAN AMERICAN	Yes	NOT HISPANIC OR LATINO	YES	WITH TUMOR	A110	2003	Hepatocellular Carcinoma	BC	2011-04-01	T1	MX	NX	6th	NA	NA	NA	R0	G1	155	91	FADGE_p_TCGA_b100_SNP_N_GenomeWideSNP_6_G09_747608	FADGE_p_TCGA_b100_SNP_N_GenomeWideSNP_6_G09_747608	TCGA-BC-A110
FISTS_p_TCGA_b107_121_SNP_N_GenomeWideSNP_6_D01_777792_FISTS_p_TCGA_b107_121_SNP_N_GenomeWideSNP_6_D01_777792	-0.000601984	-1.35687	0.282913	3	2	0	0	TCGA-EY-A1GO	9370e189-8fb7-4bfa-8ef9-2220f3557188	UCEC	FEMALE	Alive	-23853	586	0	65	C54.1	NO	8380/3	YES	No	C54.1	Endometrial	YES	YES	WHITE	No	NOT HISPANIC OR LATINO	YES	TUMOR FREE	A1GO	2010	Endometrioid endometrial adenocarcinoma	EY	2011-05-18	[Not Applicable]	[Not Applicable]	[Not Applicable]	2009	[Not Applicable]	NA	Tumor resection	R0	G2	156	76	FISTS_p_TCGA_b107_121_SNP_N_GenomeWideSNP_6_D01_777792	FISTS_p_TCGA_b107_121_SNP_N_GenomeWideSNP_6_D01_777792	TCGA-EY-A1GO
FISTS_p_TCGA_b107_121_SNP_N_GenomeWideSNP_6_F09_777796_FISTS_p_TCGA_b107_121_SNP_N_GenomeWideSNP_6_F09_777796	-0.000576607	-1.29967	0.346405	4	2	0	0	TCGA-EY-A1GM	1a094c2b-9fba-4bb1-929d-bb2cdf874bee	UCEC	FEMALE	Dead	-22010	210	0	60	C54.1	NO	8441/3	YES	No	C54.1	Endometrial	YES	NO	BLACK OR AFRICAN AMERICAN	No	NA	YES	TUMOR FREE	A1GM	2010	Mixed serous and endometrioid	EY	2011-05-18	[Not Applicable]	[Not Applicable]	[Not Applicable]	2009	[Not Applicable]	NA	Office Endometrial Biopsy	R0	G3	157	71	FISTS_p_TCGA_b107_121_SNP_N_GenomeWideSNP_6_F09_777796	FISTS_p_TCGA_b107_121_SNP_N_GenomeWideSNP_6_F09_777796	TCGA-EY-A1GM
FLUES_p_TCGASNP_228_229_230_N_GenomeWideSNP_6_A02_1148864_FLUES_p_TCGASNP_228_229_230_N_GenomeWideSNP_6_A02_1148864	-0.000559285	-1.26063	0.370682	4	2	0	0	TCGA-KP-A3W1	3BCE9803-E74C-462E-BD40-8EC337A66F3A	UCEC	FEMALE	Alive	-27902	288	0	76	C54.1	YES	8441/3	NO	No	C54.1	Endometrial	NO	YES	NA	No	NA	YES	TUMOR FREE	A3W1	2011	Serous endometrial adenocarcinoma	KP	2012-07-19	[Not Applicable]	[Not Applicable]	[Not Applicable]	2009	[Not Applicable]	YES	Dilation and curettage procedure	R0	G3	170	66	FLUES_p_TCGASNP_228_229_230_N_GenomeWideSNP_6_A02_1148864	FLUES_p_TCGASNP_228_229_230_N_GenomeWideSNP_6_A02_1148864	TCGA-KP-A3W1
FLUES_p_TCGASNP_228_229_230_N_GenomeWideSNP_6_A03_1148906_FLUES_p_TCGASNP_228_229_230_N_GenomeWideSNP_6_A03_1148906	-0.000539489	-1.21601	0.404295	5	2	0	0	TCGA-KP-A3W3	0264C9C2-6B6A-485C-98F5-AED4F52ED0CA	UCEC	FEMALE	Alive	-26310	794	0	72	C54.1	YES	8441/3	NO	No	C54.1	Endometrial	YES	YES	WHITE	No	NOT HISPANIC OR LATINO	YES	WITH TUMOR	A3W3	2010	Serous endometrial adenocarcinoma	KP	2012-07-19	[Not Applicable]	[Not Applicable]	[Not Applicable]	2009	[Not Applicable]	YES	Office Endometrial Biopsy	R0	G3	164	126	FLUES_p_TCGASNP_228_229_230_N_GenomeWideSNP_6_A03_1148906	FLUES_p_TCGASNP_228_229_230_N_GenomeWideSNP_6_A03_1148906	TCGA-KP-A3W3
FLUES_p_TCGASNP_228_229_230_N_GenomeWideSNP_6_D08_1148950_FLUES_p_TCGASNP_228_229_230_N_GenomeWideSNP_6_D08_1148950	-0.000324443	-0.731296	0.852474	9	4	0	0	TCGA-KP-A3W0	C9EBAEFF-6A27-4A6C-A34C-5337A3508A52	UCEC	FEMALE	Alive	-26378	404	0	72	C54.1	YES	8441/3	NO	No	C54.1	Endometrial	NO	YES	NA	No	NA	YES	TUMOR FREE	A3W0	2011	Serous endometrial adenocarcinoma	KP	2012-07-19	[Not Applicable]	[Not Applicable]	[Not Applicable]	2009	[Not Applicable]	YES	Dilation and curettage procedure	R0	G3	162	94	FLUES_p_TCGASNP_228_229_230_N_GenomeWideSNP_6_D08_1148950	FLUES_p_TCGASNP_228_229_230_N_GenomeWideSNP_6_D08_1148950	TCGA-KP-A3W0
FLUES_p_TCGASNP_228_229_230_N_GenomeWideSNP_6_D09_1148802_FLUES_p_TCGASNP_228_229_230_N_GenomeWideSNP_6_D09_1148802	-0.000432321	-0.974451	0.645191	7	3	0	0	TCGA-FI-A3PX	3E8E34C8-766A-4514-97F4-8000B5350AB9	UCEC	FEMALE	Alive	-21063	2384	0	57	C54.1	YES	8441/3	NO	No	C54.1	Endometrial	NO	NO	WHITE	No	NOT HISPANIC OR LATINO	YES	TUMOR FREE	A3PX	2008	Serous endometrial adenocarcinoma	FI	2012-06-15	[Not Applicable]	[Not Applicable]	[Not Applicable]	2009	[Not Applicable]	NA	Dilation and curettage procedure	R0	High Grade	170	90	FLUES_p_TCGASNP_228_229_230_N_GenomeWideSNP_6_D09_1148802	FLUES_p_TCGASNP_228_229_230_N_GenomeWideSNP_6_D09_1148802	TCGA-FI-A3PX
FLUES_p_TCGASNP_228_229_230_N_GenomeWideSNP_6_D10_1148810_FLUES_p_TCGASNP_228_229_230_N_GenomeWideSNP_6_D10_1148810	-0.000536981	-1.21035	0.406162	5	2	0	0	TCGA-KP-A3VZ	6B35A816-F9C4-44D4-9824-5DEE4804B80D	UCEC	FEMALE	Alive	-25366	722	0	69	C54.1	YES	8441/3	NO	No	C54.1	Endometrial	NA	NA	WHITE	Yes	NOT HISPANIC OR LATINO	YES	WITH TUMOR	A3VZ	2010	Serous endometrial adenocarcinoma	KP	2012-07-16	[Not Applicable]	[Not Applicable]	[Not Applicable]	2009	[Not Applicable]	NA	Office Endometrial Biopsy	RX	High Grade	163	55	FLUES_p_TCGASNP_228_229_230_N_GenomeWideSNP_6_D10_1148810	FLUES_p_TCGASNP_228_229_230_N_GenomeWideSNP_6_D10_1148810	TCGA-KP-A3VZ
FLUES_p_TCGASNP_228_229_230_N_GenomeWideSNP_6_F08_1148884_FLUES_p_TCGASNP_228_229_230_N_GenomeWideSNP_6_F08_1148884	-0.000631466	-1.42333	0.239029	3	1	0	0	TCGA-KP-A3W4	62DF1BD8-23A8-4E52-A483-6895B2F02494	UCEC	FEMALE	Dead	-23200	NA	0	63	C54.1	YES	8441/3	NO	No	C54.1	Endometrial	YES	NO	WHITE	No	NOT HISPANIC OR LATINO	YES	WITH TUMOR	A3W4	2010	Serous endometrial adenocarcinoma	KP	2012-07-19	[Not Applicable]	[Not Applicable]	[Not Applicable]	2009	[Not Applicable]	YES	Office Endometrial Biopsy	R0	G3	151	61	FLUES_p_TCGASNP_228_229_230_N_GenomeWideSNP_6_F08_1148884	FLUES_p_TCGASNP_228_229_230_N_GenomeWideSNP_6_F08_1148884	TCGA-KP-A3W4
FRUIT_p_TCGAb_327_328_329_NSP_GenomeWideSNP_6_A03_1367816_FRUIT_p_TCGAb_327_328_329_NSP_GenomeWideSNP_6_A03_1367816	-0.000646676	-1.45761	0.211018	3	1	0	0	TCGA-DD-A73A	B6C0266A-CF34-464A-808D-1D3C28DC90F2	LIHC	MALE	Alive	-26136	728	0	71	C22.0	YES	8170/3	NO	No	C22.0	Liver	NO	NO	WHITE	No	NOT HISPANIC OR LATINO	YES	TUMOR FREE	A73A	2012	Hepatocellular Carcinoma	DD	2013-09-30	T1	M0	N0	7th	Stage I	NO	NA	R0	G2	174	102	FRUIT_p_TCGAb_327_328_329_NSP_GenomeWideSNP_6_A03_1367816	FRUIT_p_TCGAb_327_328_329_NSP_GenomeWideSNP_6_A03_1367816	TCGA-DD-A73A
FRUIT_p_TCGAb_327_328_329_NSP_GenomeWideSNP_6_A05_1367832_FRUIT_p_TCGAb_327_328_329_NSP_GenomeWideSNP_6_A05_1367832	-0.000416925	-0.939749	0.684407	7	3	0	0	TCGA-DD-A73B	5449C232-56F1-4E03-9421-ABA3AE180107	LIHC	FEMALE	Dead	-26390	NA	0	72	C22.0	YES	8170/3	NO	No	C22.0	Liver	YES	NO	WHITE	No	HISPANIC OR LATINO	YES	WITH TUMOR	A73B	2012	Hepatocellular Carcinoma	DD	2013-09-30	T1	M0	N0	7th	Stage I	NO	NA	R0	G2	154	74	FRUIT_p_TCGAb_327_328_329_NSP_GenomeWideSNP_6_A05_1367832	FRUIT_p_TCGAb_327_328_329_NSP_GenomeWideSNP_6_A05_1367832	TCGA-DD-A73B
FRUIT_p_TCGAb_327_328_329_NSP_GenomeWideSNP_6_A07_1367936_FRUIT_p_TCGAb_327_328_329_NSP_GenomeWideSNP_6_A07_1367936	-0.000439154	-0.989853	0.631186	7	3	0	0	TCGA-DD-A73D	24170A77-94E0-4002-9D3E-A46C84E84FCA	LIHC	FEMALE	Alive	-24941	693	0	68	C22.0	YES	8170/3	NO	No	C22.0	Liver	YES	NO	WHITE	No	NOT HISPANIC OR LATINO	YES	TUMOR FREE	A73D	2012	Hepatocellular Carcinoma	DD	2013-09-30	T2	MX	NX	7th	Stage II	NO	NA	R0	G1	170	102	FRUIT_p_TCGAb_327_328_329_NSP_GenomeWideSNP_6_A07_1367936	FRUIT_p_TCGAb_327_328_329_NSP_GenomeWideSNP_6_A07_1367936	TCGA-DD-A73D
FRUIT_p_TCGAb_327_328_329_NSP_GenomeWideSNP_6_A09_1367956_FRUIT_p_TCGAb_327_328_329_NSP_GenomeWideSNP_6_A09_1367956	-0.000519363	-1.17064	0.445378	5	2	0	0	TCGA-DD-A73E	E0863874-F7B8-49B6-A88B-5AE5F1EC2B15	LIHC	MALE	Alive	-24377	44	0	66	C22.0	YES	8170/3	NO	No	C22.0	Liver	[Unknown]	NO	WHITE	No	NOT HISPANIC OR LATINO	YES	TUMOR FREE	A73E	2012	Hepatocellular Carcinoma	DD	2013-09-30	T1	M0	N0	7th	Stage I	NO	NA	R0	G1	172	108	FRUIT_p_TCGAb_327_328_329_NSP_GenomeWideSNP_6_A09_1367956	FRUIT_p_TCGAb_327_328_329_NSP_GenomeWideSNP_6_A09_1367956	TCGA-DD-A73E
FRUIT_p_TCGAb_327_328_329_NSP_GenomeWideSNP_6_A11_1367972_FRUIT_p_TCGAb_327_328_329_NSP_GenomeWideSNP_6_A11_1367972	-0.000509476	-1.14836	0.472456	5	2	0	0	TCGA-DD-A73F	870C86E7-D6E1-4F9D-BB0B-BD1C66D6BCDE	LIHC	FEMALE	Alive	-28234	1085	0	77	C22.0	YES	8170/3	NO	No	C22.0	Liver	[Unknown]	[Unknown]	WHITE	No	NOT HISPANIC OR LATINO	YES	TUMOR FREE	A73F	2010	Hepatocellular Carcinoma	DD	2013-09-30	T1	M0	N0	7th	Stage I	NO	NA	R0	G1	164	69	FRUIT_p_TCGAb_327_328_329_NSP_GenomeWideSNP_6_A11_1367972	FRUIT_p_TCGAb_327_328_329_NSP_GenomeWideSNP_6_A11_1367972	TCGA-DD-A73F
FRUIT_p_TCGAb_327_328_329_NSP_GenomeWideSNP_6_B01_1367974_FRUIT_p_TCGAb_327_328_329_NSP_GenomeWideSNP_6_B01_1367974	-0.000850991	-1.91813	0.0280112	1	1	0	0	TCGA-DD-A73G	4774367C-5D8F-4B23-934A-E6D33A89DCA8	LIHC	FEMALE	Alive	-26949	3478	0	73	C22.0	YES	8170/3	NO	No	C22.0	Liver	NO	NO	WHITE	No	NOT HISPANIC OR LATINO	YES	TUMOR FREE	A73G	2005	Hepatocellular Carcinoma	DD	2013-10-01	T1	M0	N0	6th	Stage I	NO	NA	R0	G3	155	44	FRUIT_p_TCGAb_327_328_329_NSP_GenomeWideSNP_6_B01_1367974	FRUIT_p_TCGAb_327_328_329_NSP_GenomeWideSNP_6_B01_1367974	TCGA-DD-A73G
FRUIT_p_TCGAb_327_328_329_NSP_GenomeWideSNP_6_B03_1367904_FRUIT_p_TCGAb_327_328_329_NSP_GenomeWideSNP_6_B03_1367904	-0.000585601	-1.31995	0.325864	4	2	0	0	TCGA-MI-A75C	A6C0DEF6-7649-485A-A679-50DAFB5EADE5	LIHC	MALE	Alive	-23441	291	0	64	C22.0	YES	8170/3	NO	No	C22.0	Liver	NO	NO	WHITE	No	NOT HISPANIC OR LATINO	YES	TUMOR FREE	A75C	2012	Hepatocellular Carcinoma	MI	2013-11-19	T1	M0	N0	7th	Stage I	NO	NA	R0	G3	175	84	FRUIT_p_TCGAb_327_328_329_NSP_GenomeWideSNP_6_B03_1367904	FRUIT_p_TCGAb_327_328_329_NSP_GenomeWideSNP_6_B03_1367904	TCGA-MI-A75C
FRUIT_p_TCGAb_327_328_329_NSP_GenomeWideSNP_6_B05_1367840_FRUIT_p_TCGAb_327_328_329_NSP_GenomeWideSNP_6_B05_1367840	-0.000489005	-1.10222	0.524743	6	3	0	0	TCGA-MI-A75E	010D5817-9A3F-4A06-8643-653116C044FF	LIHC	MALE	Alive	-22457	507	0	61	C22.0	YES	8170/3	NO	No	C22.0	Liver	NO	NO	WHITE	No	NOT HISPANIC OR LATINO	YES	TUMOR FREE	A75E	2013	Hepatocellular Carcinoma	MI	2013-11-19	T4	M0	N0	7th	Stage IIIC	NO	NA	R0	G2	175	103	FRUIT_p_TCGAb_327_328_329_NSP_GenomeWideSNP_6_B05_1367840	FRUIT_p_TCGAb_327_328_329_NSP_GenomeWideSNP_6_B05_1367840	TCGA-MI-A75E
FRUIT_p_TCGAb_327_328_329_NSP_GenomeWideSNP_6_B07_1367870_FRUIT_p_TCGAb_327_328_329_NSP_GenomeWideSNP_6_B07_1367870	-0.00058924	-1.32815	0.313725	4	2	0	0	TCGA-MI-A75G	22DD3876-1F2C-4DDD-8FAE-F5FB820993BA	LIHC	MALE	Alive	-23284	698	0	63	C22.0	YES	8170/3	NO	No	C22.0	Liver	NO	NO	WHITE	No	NOT HISPANIC OR LATINO	YES	TUMOR FREE	A75G	2012	Hepatocellular Carcinoma	MI	2013-11-20	T2	M0	N0	7th	Stage II	NO	NA	R0	G2	178	69	FRUIT_p_TCGAb_327_328_329_NSP_GenomeWideSNP_6_B07_1367870	FRUIT_p_TCGAb_327_328_329_NSP_GenomeWideSNP_6_B07_1367870	TCGA-MI-A75G
FRUIT_p_TCGAb_327_328_329_NSP_GenomeWideSNP_6_B09_1367836_FRUIT_p_TCGAb_327_328_329_NSP_GenomeWideSNP_6_B09_1367836	-0.000684724	-1.54337	0.161531	2	1	0	0	TCGA-MI-A75H	F3F6BA92-C68F-4313-99F4-0281272E02B6	LIHC	MALE	Alive	-28371	747	0	77	C22.0	YES	8170/3	NO	No	C22.0	Liver	YES	NO	WHITE	Yes	NOT HISPANIC OR LATINO	YES	TUMOR FREE	A75H	2012	Hepatocellular Carcinoma	MI	2013-11-20	NA	MX	NX	7th	NA	NO	NA	R0	NA	173	84	FRUIT_p_TCGAb_327_328_329_NSP_GenomeWideSNP_6_B09_1367836	FRUIT_p_TCGAb_327_328_329_NSP_GenomeWideSNP_6_B09_1367836	TCGA-MI-A75H
FRUIT_p_TCGAb_327_328_329_NSP_GenomeWideSNP_6_B11_1367978_FRUIT_p_TCGAb_327_328_329_NSP_GenomeWideSNP_6_B11_1367978	-0.000541597	-1.22076	0.399627	4	2	0	0	TCGA-MI-A75I	55E53229-C58F-4922-8869-0F5E2F6C2D7D	LIHC	MALE	Alive	-22341	630	0	61	C22.0	YES	8170/3	NO	No	C22.0	Liver	YES	NO	BLACK OR AFRICAN AMERICAN	No	NOT HISPANIC OR LATINO	YES	[Unknown]	A75I	2011	Hepatocellular Carcinoma	MI	2013-11-20	T2	MX	NX	7th	NA	[Unknown]	NA	R0	G1	188	100	FRUIT_p_TCGAb_327_328_329_NSP_GenomeWideSNP_6_B11_1367978	FRUIT_p_TCGAb_327_328_329_NSP_GenomeWideSNP_6_B11_1367978	TCGA-MI-A75I
FRUIT_p_TCGAb_327_328_329_NSP_GenomeWideSNP_6_C01_1367922_FRUIT_p_TCGAb_327_328_329_NSP_GenomeWideSNP_6_C01_1367922	-0.000332371	-0.749164	0.842204	9	4	0	0	TCGA-O8-A75V	76CC9C06-0827-465E-BAB3-5F4115295EBE	LIHC	MALE	Alive	-19850	538	0	54	C22.0	NO	8170/3	YES	No	C22.0	Liver	NO	NO	NA	No	HISPANIC OR LATINO	YES	TUMOR FREE	A75V	2013	Hepatocellular Carcinoma	O8	2013-10-29	T1	MX	NX	7th	Stage I	NO	NA	R1	G2	180	92	FRUIT_p_TCGAb_327_328_329_NSP_GenomeWideSNP_6_C01_1367922	FRUIT_p_TCGAb_327_328_329_NSP_GenomeWideSNP_6_C01_1367922	TCGA-O8-A75V
FRUIT_p_TCGAb_327_328_329_NSP_GenomeWideSNP_6_C03_1367908_FRUIT_p_TCGAb_327_328_329_NSP_GenomeWideSNP_6_C03_1367908	-2.04241e-05	-0.046036	0.996265	10	4	0	0	TCGA-QA-A7B7	B0952FD6-62EE-44EF-9A2A-E5262ED4721A	LIHC	MALE	Alive	-17636	94	0	48	C22.0	NO	8170/3	YES	No	C22.0	Liver	YES	NO	BLACK OR AFRICAN AMERICAN	No	NOT HISPANIC OR LATINO	YES	TUMOR FREE	A7B7	2013	Hepatocellular Carcinoma	QA	2013-12-23	T2	MX	NX	7th	Stage II	NO	NA	RX	G2	180	108	FRUIT_p_TCGAb_327_328_329_NSP_GenomeWideSNP_6_C03_1367908	FRUIT_p_TCGAb_327_328_329_NSP_GenomeWideSNP_6_C03_1367908	TCGA-QA-A7B7
FRUIT_p_TCGAb_327_328_329_NSP_GenomeWideSNP_6_D03_1367924_FRUIT_p_TCGAb_327_328_329_NSP_GenomeWideSNP_6_D03_1367924	-0.00056378	-1.27076	0.364146	4	2	0	0	TCGA-E7-A6ME	9F00847C-BD1F-4CD0-99F9-D51D638C0795	BLCA	MALE	Alive	-27670	731	0	75	C67.3	NO	8120/3	YES	No	C67.3	Bladder	NO	NO	ASIAN	No	NOT HISPANIC OR LATINO	YES	TUMOR FREE	A6ME	2013	Muscle invasive urothelial carcinoma (pT2 or above)	E7	2013-10-24	T2b	M0	NX	7th	Stage II	NO	Endoscopic Biopsy	NA	High Grade	167	59	FRUIT_p_TCGAb_327_328_329_NSP_GenomeWideSNP_6_D03_1367924	FRUIT_p_TCGAb_327_328_329_NSP_GenomeWideSNP_6_D03_1367924	TCGA-E7-A6ME
FRUIT_p_TCGAb_327_328_329_NSP_GenomeWideSNP_6_D05_1367844_FRUIT_p_TCGAb_327_328_329_NSP_GenomeWideSNP_6_D05_1367844	-0.000684108	-1.54198	0.165266	2	1	0	0	TCGA-E7-A6MF	FAF3C230-C661-4D6E-9B73-2B679BC6DEFF	BLCA	MALE	Alive	-13867	750	0	37	C67.9	NO	8130/3	YES	No	C67.9	Bladder	NO	NO	ASIAN	No	NOT HISPANIC OR LATINO	YES	TUMOR FREE	A6MF	2013	Muscle invasive urothelial carcinoma (pT2 or above)	E7	2013-10-30	T2a	M0	NX	7th	Stage II	NO	Endoscopic Biopsy	NA	Low Grade	168	64	FRUIT_p_TCGAb_327_328_329_NSP_GenomeWideSNP_6_D05_1367844	FRUIT_p_TCGAb_327_328_329_NSP_GenomeWideSNP_6_D05_1367844	TCGA-E7-A6MF
FRUIT_p_TCGAb_327_328_329_NSP_GenomeWideSNP_6_D07_1367914_FRUIT_p_TCGAb_327_328_329_NSP_GenomeWideSNP_6_D07_1367914	-0.000545686	-1.22998	0.389356	4	2	0	0	TCGA-E7-A7DU	6F30B069-C8F5-424C-9FB5-F7DBA508CB8B	BLCA	MALE	Alive	-27000	28	0	73	C67.0	NO	8120/3	YES	No	C67.0	Bladder	NO	NO	WHITE	Yes	NOT HISPANIC OR LATINO	YES	TUMOR FREE	A7DU	2013	Muscle invasive urothelial carcinoma (pT2 or above)	E7	2013-12-16	T3	M0	N0	7th	Stage III	[Unknown]	Transurethral resection (TURBT)	NA	Low Grade	173	110	FRUIT_p_TCGAb_327_328_329_NSP_GenomeWideSNP_6_D07_1367914	FRUIT_p_TCGAb_327_328_329_NSP_GenomeWideSNP_6_D07_1367914	TCGA-E7-A7DU
FRUIT_p_TCGAb_327_328_329_NSP_GenomeWideSNP_6_D09_1367970_FRUIT_p_TCGAb_327_328_329_NSP_GenomeWideSNP_6_D09_1367970	-0.000418472	-0.943237	0.681606	7	3	0	0	TCGA-FD-A6TF	6134F549-6876-4C07-8E58-49EC87EAF4C0	BLCA	FEMALE	Dead	-29317	63	0	80	C67.2	YES	8120/3	NO	No	C67.2	Bladder	NO	NO	WHITE	No	NOT HISPANIC OR LATINO	YES	TUMOR FREE	A6TF	2013	Muscle invasive urothelial carcinoma (pT2 or above)	FD	2013-12-05	T3b	M1	N2	7th	Stage IV	NO	Transurethral resection (TURBT)	NA	High Grade	152	81	FRUIT_p_TCGAb_327_328_329_NSP_GenomeWideSNP_6_D09_1367970	FRUIT_p_TCGAb_327_328_329_NSP_GenomeWideSNP_6_D09_1367970	TCGA-FD-A6TF
FRUIT_p_TCGAb_327_328_329_NSP_GenomeWideSNP_6_D11_1367912_FRUIT_p_TCGAb_327_328_329_NSP_GenomeWideSNP_6_D11_1367912	-0.000914646	-2.06161	0.0140056	1	1	0	0	TCGA-FD-A6TG	0C890030-9BDB-4247-A3D5-A004F992F99C	BLCA	MALE	Dead	-26893	81	0	73	C67.2	YES	8120/3	NO	No	C67.2	Bladder	[Unknown]	NO	WHITE	No	NOT HISPANIC OR LATINO	YES	TUMOR FREE	A6TG	2013	Muscle invasive urothelial carcinoma (pT2 or above)	FD	2013-12-05	T3a	MX	N2	7th	Stage IV	[Unknown]	Endoscopic Biopsy	NA	High Grade	174	76	FRUIT_p_TCGAb_327_328_329_NSP_GenomeWideSNP_6_D11_1367912	FRUIT_p_TCGAb_327_328_329_NSP_GenomeWideSNP_6_D11_1367912	TCGA-FD-A6TG
FRUIT_p_TCGAb_327_328_329_NSP_GenomeWideSNP_6_E03_1367892_FRUIT_p_TCGAb_327_328_329_NSP_GenomeWideSNP_6_E03_1367892	-0.000919184	-2.07184	0.0121382	1	1	0	0	TCGA-FD-A6TI	0F956645-35AA-4A68-98D3-EA589459BE00	BLCA	MALE	Dead	-26874	122	0	73	C67.3	YES	8120/3	NO	No	C67.3	Bladder	[Unknown]	NO	WHITE	No	NOT HISPANIC OR LATINO	YES	TUMOR FREE	A6TI	2013	Muscle invasive urothelial carcinoma (pT2 or above)	FD	2013-12-05	T4b	MX	N1	7th	Stage IV	[Unknown]	Transurethral resection (TURBT)	NA	High Grade	155	109	FRUIT_p_TCGAb_327_328_329_NSP_GenomeWideSNP_6_E03_1367892	FRUIT_p_TCGAb_327_328_329_NSP_GenomeWideSNP_6_E03_1367892	TCGA-FD-A6TI
FRUIT_p_TCGAb_327_328_329_NSP_GenomeWideSNP_6_E05_1367988_FRUIT_p_TCGAb_327_328_329_NSP_GenomeWideSNP_6_E05_1367988	-0.000559601	-1.26134	0.369748	4	2	0	0	TCGA-GD-A76B	6C1FFAF7-FDAE-4AB0-8DD1-6738937357BA	BLCA	FEMALE	Dead	-31571	224	0	86	C67.9	NO	8120/3	YES	No	C67.9	Bladder	[Unknown]	[Unknown]	WHITE	No	NOT HISPANIC OR LATINO	YES	TUMOR FREE	A76B	2013	Muscle invasive urothelial carcinoma (pT2 or above)	GD	2014-01-23	T2b	MX	N0	7th	Stage II	NO	Transurethral resection (TURBT)	NA	High Grade	165	71	FRUIT_p_TCGAb_327_328_329_NSP_GenomeWideSNP_6_E05_1367988	FRUIT_p_TCGAb_327_328_329_NSP_GenomeWideSNP_6_E05_1367988	TCGA-GD-A76B
FRUIT_p_TCGAb_327_328_329_NSP_GenomeWideSNP_6_E07_1367942_FRUIT_p_TCGAb_327_328_329_NSP_GenomeWideSNP_6_E07_1367942	-0.000388681	-0.876087	0.729225	8	3	0	0	TCGA-GU-A763	F632BC31-3AA0-4783-B10B-818ECB26D40B	BLCA	MALE	Alive	-26527	997	0	72	C67.2	NO	8120/3	YES	No	C67.2	Bladder	NO	NO	WHITE	Yes	NOT HISPANIC OR LATINO	YES	WITH TUMOR	A763	2012	Muscle invasive urothelial carcinoma (pT2 or above)	GU	2014-02-19	T4	M0	N0	7th	Stage III	YES	Transurethral resection (TURBT)	NA	High Grade	172	73	FRUIT_p_TCGAb_327_328_329_NSP_GenomeWideSNP_6_E07_1367942	FRUIT_p_TCGAb_327_328_329_NSP_GenomeWideSNP_6_E07_1367942	TCGA-GU-A763
FRUIT_p_TCGAb_327_328_329_NSP_GenomeWideSNP_6_E11_1367960_FRUIT_p_TCGAb_327_328_329_NSP_GenomeWideSNP_6_E11_1367960	-0.000506319	-1.14124	0.488329	5	2	0	0	TCGA-GU-A767	BFABA069-0914-46B4-927D-B5EA3A4A341F	BLCA	MALE	Dead	-29739	NA	0	81	C67.9	NO	8120/3	YES	No	C67.9	Bladder	NO	NO	WHITE	No	NOT HISPANIC OR LATINO	YES	WITH TUMOR	A767	2012	Muscle invasive urothelial carcinoma (pT2 or above)	GU	2014-02-19	T3b	MX	N2	7th	Stage IV	NO	Transurethral resection (TURBT)	NA	High Grade	185	78	FRUIT_p_TCGAb_327_328_329_NSP_GenomeWideSNP_6_E11_1367960	FRUIT_p_TCGAb_327_328_329_NSP_GenomeWideSNP_6_E11_1367960	TCGA-GU-A767
GAMED_p_TCGA_B_312_313_314_NSP_GenomeWideSNP_6_F07_1361688_GAMED_p_TCGA_B_312_313_314_NSP_GenomeWideSNP_6_F07_1361688	-0.000781017	-1.76041	0.0812325	1	1	0	0	TCGA-BC-A69H	79DF037C-7D37-4E6C-A654-57708A4F87AA	LIHC	MALE	Alive	-23380	444	0	64	C22.0	NO	8170/3	YES	No	C22.0	Liver	NO	NO	WHITE	No	NOT HISPANIC OR LATINO	YES	TUMOR FREE	A69H	2013	Hepatocellular Carcinoma	BC	2013-06-18	T2	M0	NX	7th	Stage II	NO	NA	R0	G3	173	70	GAMED_p_TCGA_B_312_313_314_NSP_GenomeWideSNP_6_F07_1361688	GAMED_p_TCGA_B_312_313_314_NSP_GenomeWideSNP_6_F07_1361688	TCGA-BC-A69H
GAMED_p_TCGA_B_312_313_314_NSP_GenomeWideSNP_6_F09_1361704_GAMED_p_TCGA_B_312_313_314_NSP_GenomeWideSNP_6_F09_1361704	-0.000401338	-0.904616	0.709617	8	3	0	0	TCGA-BC-A69I	70AECC90-17F0-4064-8EBB-BE81F9B1D7FD	LIHC	MALE	Alive	-25370	387	0	69	C22.0	NO	8170/3	YES	No	C22.0	Liver	NO	NO	WHITE	No	NA	YES	TUMOR FREE	A69I	2013	Hepatocellular Carcinoma	BC	2013-06-18	T1	M0	N0	7th	Stage I	NO	NA	R0	G1	180	95	GAMED_p_TCGA_B_312_313_314_NSP_GenomeWideSNP_6_F09_1361704	GAMED_p_TCGA_B_312_313_314_NSP_GenomeWideSNP_6_F09_1361704	TCGA-BC-A69I
GAMED_p_TCGA_B_312_313_314_NSP_GenomeWideSNP_6_G03_1361672_GAMED_p_TCGA_B_312_313_314_NSP_GenomeWideSNP_6_G03_1361672	-0.000452993	-1.02105	0.608777	7	3	0	0	TCGA-DD-A4NS	A6A3F07C-CED4-451B-B2E5-C93E4ED622C1	LIHC	FEMALE	Dead	-22638	NA	0	61	C22.0	YES	8170/3	NO	No	C22.0	Liver	YES	NO	WHITE	No	NOT HISPANIC OR LATINO	YES	WITH TUMOR	A4NS	2005	Hepatocellular Carcinoma	DD	2013-02-11	T1	M0	N0	6th	Stage I	NO	NA	R0	G2	167	58	GAMED_p_TCGA_B_312_313_314_NSP_GenomeWideSNP_6_G03_1361672	GAMED_p_TCGA_B_312_313_314_NSP_GenomeWideSNP_6_G03_1361672	TCGA-DD-A4NS
GAMED_p_TCGA_B_312_313_314_NSP_GenomeWideSNP_6_G05_1361798_GAMED_p_TCGA_B_312_313_314_NSP_GenomeWideSNP_6_G05_1361798	-0.000654257	-1.4747	0.19888	2	1	0	0	TCGA-DD-A4NV	8E5CE60B-2EDA-482D-B109-210DF1321AFF	LIHC	MALE	Alive	-22438	2398	0	61	C22.0	YES	8170/3	NO	No	C22.0	Liver	NO	NO	WHITE	No	NOT HISPANIC OR LATINO	YES	TUMOR FREE	A4NV	2007	Hepatocellular Carcinoma	DD	2013-02-11	T3	M0	N0	6th	Stage IIIA	NO	NA	R0	G1	179	129	GAMED_p_TCGA_B_312_313_314_NSP_GenomeWideSNP_6_G05_1361798	GAMED_p_TCGA_B_312_313_314_NSP_GenomeWideSNP_6_G05_1361798	TCGA-DD-A4NV
GAMED_p_TCGA_B_312_313_314_NSP_GenomeWideSNP_6_G08_1361732_GAMED_p_TCGA_B_312_313_314_NSP_GenomeWideSNP_6_G08_1361732	-0.00081085	-1.82766	0.0616246	1	1	0	0	TCGA-ED-A627	A4AF0084-EDD4-4DCD-8975-4A59EE5DA64C	LIHC	MALE	Alive	-27303	423	0	74	C22.0	NO	8170/3	YES	No	C22.0	Liver	NO	NO	WHITE	No	NOT HISPANIC OR LATINO	YES	TUMOR FREE	A627	2012	Hepatocellular Carcinoma	ED	2013-05-28	T1	M0	NX	7th	Stage I	[Unknown]	NA	R0	G2	176	74	GAMED_p_TCGA_B_312_313_314_NSP_GenomeWideSNP_6_G08_1361732	GAMED_p_TCGA_B_312_313_314_NSP_GenomeWideSNP_6_G08_1361732	TCGA-ED-A627
GAMED_p_TCGA_B_312_313_314_NSP_GenomeWideSNP_6_G10_1361752_GAMED_p_TCGA_B_312_313_314_NSP_GenomeWideSNP_6_G10_1361752	-0.000521742	-1.17601	0.437908	5	2	0	0	TCGA-ED-A66X	B75CA9E4-A474-4960-9343-C8E9524CD096	LIHC	MALE	Alive	-12947	406	0	35	C22.0	NO	8170/3	YES	No	C22.0	Liver	YES	[Unknown]	ASIAN	No	NOT HISPANIC OR LATINO	YES	TUMOR FREE	A66X	2013	Hepatocellular Carcinoma	ED	2013-07-03	T3a	M0	N0	7th	Stage IIIA	NO	NA	R0	G3	170	61	GAMED_p_TCGA_B_312_313_314_NSP_GenomeWideSNP_6_G10_1361752	GAMED_p_TCGA_B_312_313_314_NSP_GenomeWideSNP_6_G10_1361752	TCGA-ED-A66X
GAMMA_p_TCGA_b103_104_SNP_N_GenomeWideSNP_6_A03_755764_GAMMA_p_TCGA_b103_104_SNP_N_GenomeWideSNP_6_A03_755764	-0.000358375	-0.807778	0.800187	9	4	0	0	TCGA-AX-A1CJ	abaf757b-f79f-40bd-96e3-e2c0f63061f0	UCEC	FEMALE	Alive	-21655	2233	0	59	C54.1	YES	8380/3	NO	No	C54.1	Endometrial	NO	YES	BLACK OR AFRICAN AMERICAN	No	NOT HISPANIC OR LATINO	YES	TUMOR FREE	A1CJ	2006	Endometrioid endometrial adenocarcinoma	AX	2011-05-10	[Not Applicable]	[Not Applicable]	[Not Applicable]	1988	[Not Applicable]	NA	Dilation and curettage procedure	R0	G2	163	115	GAMMA_p_TCGA_b103_104_SNP_N_GenomeWideSNP_6_A03_755764	GAMMA_p_TCGA_b103_104_SNP_N_GenomeWideSNP_6_A03_755764	TCGA-AX-A1CJ
GAMMA_p_TCGA_b103_104_SNP_N_GenomeWideSNP_6_A04_755914_GAMMA_p_TCGA_b103_104_SNP_N_GenomeWideSNP_6_A04_755914	-0.000337636	-0.761032	0.835668	9	4	0	0	TCGA-DI-A1BY	e46b6434-ee88-4630-9fc3-441afc431745	UCEC	FEMALE	Alive	-23113	1114	0	63	C54.1	YES	8380/3	NO	No	C54.1	Endometrial	NO	YES	WHITE	No	NOT HISPANIC OR LATINO	YES	TUMOR FREE	A1BY	2008	Endometrioid endometrial adenocarcinoma	DI	2011-05-13	[Not Applicable]	[Not Applicable]	[Not Applicable]	2009	[Not Applicable]	NA	Other method, specify:	R0	G2	155	125	GAMMA_p_TCGA_b103_104_SNP_N_GenomeWideSNP_6_A04_755914	GAMMA_p_TCGA_b103_104_SNP_N_GenomeWideSNP_6_A04_755914	TCGA-DI-A1BY
GAMMA_p_TCGA_b103_104_SNP_N_GenomeWideSNP_6_A07_755860_GAMMA_p_TCGA_b103_104_SNP_N_GenomeWideSNP_6_A07_755860	-0.000660971	-1.48983	0.189542	2	1	0	0	TCGA-AP-A1DK	51de7e94-e2fa-420b-9aa2-3637d17fc6ea	UCEC	FEMALE	Alive	-19509	2767	0	53	C54.1	YES	8380/3	NO	No	C54.1	Endometrial	NO	YES	WHITE	No	NA	YES	TUMOR FREE	A1DK	2006	Endometrioid endometrial adenocarcinoma	AP	2011-05-09	[Not Applicable]	[Not Applicable]	[Not Applicable]	2009	[Not Applicable]	NA	Dilation and curettage procedure	R0	G3	160	56	GAMMA_p_TCGA_b103_104_SNP_N_GenomeWideSNP_6_A07_755860	GAMMA_p_TCGA_b103_104_SNP_N_GenomeWideSNP_6_A07_755860	TCGA-AP-A1DK
GAMMA_p_TCGA_b103_104_SNP_N_GenomeWideSNP_6_A08_755820_GAMMA_p_TCGA_b103_104_SNP_N_GenomeWideSNP_6_A08_755820	-0.000542267	-1.22227	0.394958	4	2	0	0	TCGA-AX-A1CF	20dcf91a-0529-4e96-99a2-362a41fbe4a4	UCEC	FEMALE	Alive	-25300	2337	0	69	C54.1	YES	8380/3	NO	No	C54.1	Endometrial	NA	YES	WHITE	No	NOT HISPANIC OR LATINO	YES	WITH TUMOR	A1CF	2004	Endometrioid endometrial adenocarcinoma	AX	2011-05-10	[Not Applicable]	[Not Applicable]	[Not Applicable]	1988	[Not Applicable]	NA	Office Endometrial Biopsy	R2	G3	150	79	GAMMA_p_TCGA_b103_104_SNP_N_GenomeWideSNP_6_A08_755820	GAMMA_p_TCGA_b103_104_SNP_N_GenomeWideSNP_6_A08_755820	TCGA-AX-A1CF
GAMMA_p_TCGA_b103_104_SNP_N_GenomeWideSNP_6_A10_755794_GAMMA_p_TCGA_b103_104_SNP_N_GenomeWideSNP_6_A10_755794	-0.000456957	-1.02998	0.598506	6	3	0	0	TCGA-AP-A1E4	0b2eb188-dd23-4dbf-91bb-02e3c81a69bc	UCEC	FEMALE	Alive	-19814	1555	0	54	C54.1	YES	8380/3	NO	No	C54.1	Endometrial	YES	YES	WHITE	No	NA	YES	WITH TUMOR	A1E4	2010	Endometrioid endometrial adenocarcinoma	AP	2011-05-09	[Not Applicable]	[Not Applicable]	[Not Applicable]	2009	[Not Applicable]	NA	Dilation and curettage procedure	R0	G2	163	54	GAMMA_p_TCGA_b103_104_SNP_N_GenomeWideSNP_6_A10_755794	GAMMA_p_TCGA_b103_104_SNP_N_GenomeWideSNP_6_A10_755794	TCGA-AP-A1E4
GAMMA_p_TCGA_b103_104_SNP_N_GenomeWideSNP_6_A11_755934_GAMMA_p_TCGA_b103_104_SNP_N_GenomeWideSNP_6_A11_755934	-0.000512009	-1.15407	0.46592	5	2	0	0	TCGA-AP-A1DM	ca7f9d8b-2abc-4606-bf95-4c42791b38bd	UCEC	FEMALE	Alive	-22239	1700	0	60	C54.1	YES	8380/3	NO	No	C54.1	Endometrial	NO	NO	WHITE	No	NA	YES	TUMOR FREE	A1DM	2007	Endometrioid endometrial adenocarcinoma	AP	2011-05-09	[Not Applicable]	[Not Applicable]	[Not Applicable]	2009	[Not Applicable]	NA	Dilation and curettage procedure	R0	G1	159	92	GAMMA_p_TCGA_b103_104_SNP_N_GenomeWideSNP_6_A11_755934	GAMMA_p_TCGA_b103_104_SNP_N_GenomeWideSNP_6_A11_755934	TCGA-AP-A1DM
GAMMA_p_TCGA_b103_104_SNP_N_GenomeWideSNP_6_A12_755824_GAMMA_p_TCGA_b103_104_SNP_N_GenomeWideSNP_6_A12_755824	-0.000518508	-1.16872	0.449113	5	2	0	0	TCGA-DI-A1BU	53245616-e095-4616-89bb-6062669122da	UCEC	FEMALE	Alive	-20114	1195	0	55	C54.1	YES	8380/3	NO	No	C54.1	Endometrial	NO	YES	WHITE	No	NOT HISPANIC OR LATINO	YES	TUMOR FREE	A1BU	2008	Mixed serous and endometrioid	DI	2011-05-13	[Not Applicable]	[Not Applicable]	[Not Applicable]	2009	[Not Applicable]	NA	Other method, specify:	R0	G3	171	93	GAMMA_p_TCGA_b103_104_SNP_N_GenomeWideSNP_6_A12_755824	GAMMA_p_TCGA_b103_104_SNP_N_GenomeWideSNP_6_A12_755824	TCGA-DI-A1BU
GAMMA_p_TCGA_b103_104_SNP_N_GenomeWideSNP_6_C01_755846_GAMMA_p_TCGA_b103_104_SNP_N_GenomeWideSNP_6_C01_755846	-0.000465315	-1.04882	0.577031	6	3	0	0	TCGA-AX-A1C8	bad34c92-1e64-4187-a0b4-061105fd13ba	UCEC	FEMALE	Alive	-28452	776	0	77	C54.1	YES	8441/3	NO	No	C54.1	Endometrial	NO	NO	WHITE	No	NOT HISPANIC OR LATINO	YES	NA	A1C8	2009	Serous endometrial adenocarcinoma	AX	2011-05-11	[Not Applicable]	[Not Applicable]	[Not Applicable]	1988	[Not Applicable]	NA	Office Endometrial Biopsy	R1	G3	156	66	GAMMA_p_TCGA_b103_104_SNP_N_GenomeWideSNP_6_C01_755846	GAMMA_p_TCGA_b103_104_SNP_N_GenomeWideSNP_6_C01_755846	TCGA-AX-A1C8
GAMMA_p_TCGA_b103_104_SNP_N_GenomeWideSNP_6_C03_755808_GAMMA_p_TCGA_b103_104_SNP_N_GenomeWideSNP_6_C03_755808	-0.000431877	-0.97345	0.647993	7	3	0	0	TCGA-AX-A1CI	fba80122-d8b2-4d8d-a032-9767e8160f9f	UCEC	FEMALE	Alive	-22582	2600	0	61	C54.1	YES	8380/3	NO	No	C54.1	Endometrial	NO	NO	WHITE	No	NOT HISPANIC OR LATINO	YES	TUMOR FREE	A1CI	2004	Endometrioid endometrial adenocarcinoma	AX	2011-05-10	[Not Applicable]	[Not Applicable]	[Not Applicable]	1988	[Not Applicable]	NA	Office Endometrial Biopsy	R0	G1	164	74	GAMMA_p_TCGA_b103_104_SNP_N_GenomeWideSNP_6_C03_755808	GAMMA_p_TCGA_b103_104_SNP_N_GenomeWideSNP_6_C03_755808	TCGA-AX-A1CI
GAMMA_p_TCGA_b103_104_SNP_N_GenomeWideSNP_6_C04_755862_GAMMA_p_TCGA_b103_104_SNP_N_GenomeWideSNP_6_C04_755862	-0.000590286	-1.3305	0.306256	4	2	0	0	TCGA-AX-A1CE	4db38349-28d2-4af5-a12f-3d861937b0e0	UCEC	FEMALE	Alive	-21969	1037	0	60	C54.1	YES	8380/3	NO	No	C54.1	Endometrial	NO	YES	WHITE	No	NOT HISPANIC OR LATINO	YES	NA	A1CE	2009	Endometrioid endometrial adenocarcinoma	AX	2011-05-11	[Not Applicable]	[Not Applicable]	[Not Applicable]	1988	[Not Applicable]	NA	Other method, specify:	R0	G3	160	58	GAMMA_p_TCGA_b103_104_SNP_N_GenomeWideSNP_6_C04_755862	GAMMA_p_TCGA_b103_104_SNP_N_GenomeWideSNP_6_C04_755862	TCGA-AX-A1CE
GAMMA_p_TCGA_b103_104_SNP_N_GenomeWideSNP_6_C05_755796_GAMMA_p_TCGA_b103_104_SNP_N_GenomeWideSNP_6_C05_755796	-0.000772786	-1.74186	0.0887021	1	1	0	0	TCGA-AX-A1C5	caebdce0-f954-471a-ac63-5daaa2e76d97	UCEC	FEMALE	Alive	-17383	1001	0	47	C54.1	YES	8380/3	NO	No	C54.1	Endometrial	NO	YES	WHITE	No	NOT HISPANIC OR LATINO	YES	WITH TUMOR	A1C5	2009	Endometrioid endometrial adenocarcinoma	AX	2011-05-12	[Not Applicable]	[Not Applicable]	[Not Applicable]	1988	[Not Applicable]	NA	Dilation and curettage procedure	R2	G3	160	107	GAMMA_p_TCGA_b103_104_SNP_N_GenomeWideSNP_6_C05_755796	GAMMA_p_TCGA_b103_104_SNP_N_GenomeWideSNP_6_C05_755796	TCGA-AX-A1C5
GAMMA_p_TCGA_b103_104_SNP_N_GenomeWideSNP_6_C10_755786_GAMMA_p_TCGA_b103_104_SNP_N_GenomeWideSNP_6_C10_755786	-0.000508615	-1.14642	0.478058	5	2	0	0	TCGA-AX-A1C9	2714af93-e200-4b4a-9df8-7d837b37489f	UCEC	FEMALE	Alive	-26903	802	0	73	C54.1	YES	8380/3	NO	No	C54.1	Endometrial	NO	NO	WHITE	No	NOT HISPANIC OR LATINO	YES	TUMOR FREE	A1C9	2009	Endometrioid endometrial adenocarcinoma	AX	2011-05-10	[Not Applicable]	[Not Applicable]	[Not Applicable]	1988	[Not Applicable]	NA	Office Endometrial Biopsy	R0	G2	152	73	GAMMA_p_TCGA_b103_104_SNP_N_GenomeWideSNP_6_C10_755786	GAMMA_p_TCGA_b103_104_SNP_N_GenomeWideSNP_6_C10_755786	TCGA-AX-A1C9
GAMMA_p_TCGA_b103_104_SNP_N_GenomeWideSNP_6_C11_755788_GAMMA_p_TCGA_b103_104_SNP_N_GenomeWideSNP_6_C11_755788	-0.000254102	-0.572747	0.920635	10	4	0	0	TCGA-AP-A1E3	44ac7093-a733-4c55-a964-0ba9ec141d2d	UCEC	FEMALE	Alive	-16544	847	0	45	C54.1	YES	8380/3	NO	No	C54.1	Endometrial	NO	NO	WHITE	No	NA	YES	WITH TUMOR	A1E3	2009	Endometrioid endometrial adenocarcinoma	AP	2011-05-09	[Not Applicable]	[Not Applicable]	[Not Applicable]	2009	[Not Applicable]	NA	Dilation and curettage procedure	R0	G3	163	130	GAMMA_p_TCGA_b103_104_SNP_N_GenomeWideSNP_6_C11_755788	GAMMA_p_TCGA_b103_104_SNP_N_GenomeWideSNP_6_C11_755788	TCGA-AP-A1E3
GAMMA_p_TCGA_b103_104_SNP_N_GenomeWideSNP_6_E04_755798_GAMMA_p_TCGA_b103_104_SNP_N_GenomeWideSNP_6_E04_755798	-0.000405981	-0.915081	0.701214	8	3	0	0	TCGA-AP-A1DO	3348a7aa-f5c3-4fba-9968-68da5cedfd7e	UCEC	FEMALE	Alive	-22787	952	0	62	C54.1	YES	8380/3	NO	No	C54.1	Endometrial	NO	NO	WHITE	No	NOT HISPANIC OR LATINO	YES	TUMOR FREE	A1DO	2007	Endometrioid endometrial adenocarcinoma	AP	2011-05-09	[Not Applicable]	[Not Applicable]	[Not Applicable]	2009	[Not Applicable]	NA	Office Endometrial Biopsy	R0	G2	156	80	GAMMA_p_TCGA_b103_104_SNP_N_GenomeWideSNP_6_E04_755798	GAMMA_p_TCGA_b103_104_SNP_N_GenomeWideSNP_6_E04_755798	TCGA-AP-A1DO
GAMMA_p_TCGA_b103_104_SNP_N_GenomeWideSNP_6_E06_755882_GAMMA_p_TCGA_b103_104_SNP_N_GenomeWideSNP_6_E06_755882	-0.000517954	-1.16747	0.452848	5	2	0	0	TCGA-AP-A1E1	2b85b84f-e680-4b5c-93ea-3c71567227e8	UCEC	FEMALE	Alive	-27072	1395	0	74	C54.1	YES	8380/3	NO	No	C54.1	Endometrial	NO	NO	WHITE	No	NA	YES	TUMOR FREE	A1E1	2009	Endometrioid endometrial adenocarcinoma	AP	2011-05-09	[Not Applicable]	[Not Applicable]	[Not Applicable]	2009	[Not Applicable]	NA	Office Endometrial Biopsy	R0	G2	160	73	GAMMA_p_TCGA_b103_104_SNP_N_GenomeWideSNP_6_E06_755882	GAMMA_p_TCGA_b103_104_SNP_N_GenomeWideSNP_6_E06_755882	TCGA-AP-A1E1
GAMMA_p_TCGA_b103_104_SNP_N_GenomeWideSNP_6_E09_755762_GAMMA_p_TCGA_b103_104_SNP_N_GenomeWideSNP_6_E09_755762	-0.000495248	-1.11629	0.504202	6	3	0	0	TCGA-AX-A1C4	40ce24c6-b331-4be2-baf9-2fa7dc855f9b	UCEC	FEMALE	Alive	-19209	404	0	52	C54.1	YES	8380/3	NO	No	C54.1	Endometrial	NA	YES	WHITE	No	NOT HISPANIC OR LATINO	YES	TUMOR FREE	A1C4	2009	Endometrioid endometrial adenocarcinoma	AX	2011-05-12	[Not Applicable]	[Not Applicable]	[Not Applicable]	1988	[Not Applicable]	NA	Office Endometrial Biopsy	R1	G2	178	115	GAMMA_p_TCGA_b103_104_SNP_N_GenomeWideSNP_6_E09_755762	GAMMA_p_TCGA_b103_104_SNP_N_GenomeWideSNP_6_E09_755762	TCGA-AX-A1C4
GAMMA_p_TCGA_b103_104_SNP_N_GenomeWideSNP_6_E11_755868_GAMMA_p_TCGA_b103_104_SNP_N_GenomeWideSNP_6_E11_755868	-0.000587164	-1.32347	0.323996	4	2	0	0	TCGA-AP-A1DR	0f064588-2d7e-439a-90a6-dfa17bb8af15	UCEC	FEMALE	Alive	-21904	1495	0	59	C54.1	YES	8380/3	NO	No	C54.1	Endometrial	NO	NO	BLACK OR AFRICAN AMERICAN	No	NA	YES	TUMOR FREE	A1DR	2008	Endometrioid endometrial adenocarcinoma	AP	2011-05-09	[Not Applicable]	[Not Applicable]	[Not Applicable]	2009	[Not Applicable]	NA	Office Endometrial Biopsy	R0	G2	160	109	GAMMA_p_TCGA_b103_104_SNP_N_GenomeWideSNP_6_E11_755868	GAMMA_p_TCGA_b103_104_SNP_N_GenomeWideSNP_6_E11_755868	TCGA-AP-A1DR
GAMMA_p_TCGA_b103_104_SNP_N_GenomeWideSNP_6_F02_755878_GAMMA_p_TCGA_b103_104_SNP_N_GenomeWideSNP_6_F02_755878	-0.000508195	-1.14547	0.479925	5	2	0	0	TCGA-AX-A1CK	45effb44-0b5f-4081-a202-d85969c72f2b	UCEC	FEMALE	Alive	-21200	2441	0	58	C54.1	YES	8380/3	NO	No	C54.1	Endometrial	NO	NO	WHITE	No	NOT HISPANIC OR LATINO	YES	NA	A1CK	2005	Endometrioid endometrial adenocarcinoma	AX	2011-05-10	[Not Applicable]	[Not Applicable]	[Not Applicable]	1988	[Not Applicable]	NA	Office Endometrial Biopsy	R0	G2	163	72	GAMMA_p_TCGA_b103_104_SNP_N_GenomeWideSNP_6_F02_755878	GAMMA_p_TCGA_b103_104_SNP_N_GenomeWideSNP_6_F02_755878	TCGA-AX-A1CK
GAMMA_p_TCGA_b103_104_SNP_N_GenomeWideSNP_6_F03_755876_GAMMA_p_TCGA_b103_104_SNP_N_GenomeWideSNP_6_F03_755876	-0.000589896	-1.32962	0.309991	4	2	0	0	TCGA-AX-A1C7	755d7ab7-4563-408a-9135-f852048af975	UCEC	FEMALE	Alive	-28198	1054	0	77	C54.1	YES	8441/3	NO	No	C54.1	Endometrial	NO	NO	WHITE	No	NOT HISPANIC OR LATINO	YES	NA	A1C7	2009	Serous endometrial adenocarcinoma	AX	2011-05-11	[Not Applicable]	[Not Applicable]	[Not Applicable]	1988	[Not Applicable]	NA	Office Endometrial Biopsy	R0	G3	152	60	GAMMA_p_TCGA_b103_104_SNP_N_GenomeWideSNP_6_F03_755876	GAMMA_p_TCGA_b103_104_SNP_N_GenomeWideSNP_6_F03_755876	TCGA-AX-A1C7
GAMMA_p_TCGA_b103_104_SNP_N_GenomeWideSNP_6_F04_755904_GAMMA_p_TCGA_b103_104_SNP_N_GenomeWideSNP_6_F04_755904	-0.000424252	-0.956265	0.668534	7	3	0	0	TCGA-DI-A1C3	3f305a1f-1020-4ebb-82ab-fd132bcaea02	UCEC	FEMALE	Alive	-13885	739	0	38	C54.1	YES	8380/3	NO	No	C54.1	Endometrial	NO	NO	WHITE	No	NOT HISPANIC OR LATINO	YES	TUMOR FREE	A1C3	2008	Endometrioid endometrial adenocarcinoma	DI	2011-03-12	[Not Applicable]	[Not Applicable]	[Not Applicable]	2009	[Not Applicable]	NA	Other method, specify:	R0	G2	171	144	GAMMA_p_TCGA_b103_104_SNP_N_GenomeWideSNP_6_F04_755904	GAMMA_p_TCGA_b103_104_SNP_N_GenomeWideSNP_6_F04_755904	TCGA-DI-A1C3
GAMMA_p_TCGA_b103_104_SNP_N_GenomeWideSNP_6_F12_755772_GAMMA_p_TCGA_b103_104_SNP_N_GenomeWideSNP_6_F12_755772	-0.000104168	-0.234794	0.983193	10	4	0	0	TCGA-AX-A1CA	3ede5dff-8cf5-43e8-bf4b-e8ad75bf68ee	UCEC	FEMALE	Alive	-25817	974	0	70	C54.1	YES	8441/3	NO	No	C54.1	Endometrial	NO	NO	BLACK OR AFRICAN AMERICAN	No	NOT HISPANIC OR LATINO	YES	TUMOR FREE	A1CA	2009	Serous endometrial adenocarcinoma	AX	2011-05-11	[Not Applicable]	[Not Applicable]	[Not Applicable]	1988	[Not Applicable]	NA	Office Endometrial Biopsy	R1	G3	157	77	GAMMA_p_TCGA_b103_104_SNP_N_GenomeWideSNP_6_F12_755772	GAMMA_p_TCGA_b103_104_SNP_N_GenomeWideSNP_6_F12_755772	TCGA-AX-A1CA
GAMMA_p_TCGA_b103_104_SNP_N_GenomeWideSNP_6_G08_755890_GAMMA_p_TCGA_b103_104_SNP_N_GenomeWideSNP_6_G08_755890	-0.000598722	-1.34952	0.290383	3	2	0	0	TCGA-AX-A1CN	d70b3c6e-04da-4abc-a832-a461e4cfcc94	UCEC	FEMALE	Alive	-19860	1143	0	54	C54.1	YES	8380/3	NO	No	C54.1	Endometrial	YES	YES	WHITE	No	NOT HISPANIC OR LATINO	YES	TUMOR FREE	A1CN	2009	Endometrioid endometrial adenocarcinoma	AX	2011-05-10	[Not Applicable]	[Not Applicable]	[Not Applicable]	1988	[Not Applicable]	NA	Office Endometrial Biopsy	R0	G3	175	146	GAMMA_p_TCGA_b103_104_SNP_N_GenomeWideSNP_6_G08_755890	GAMMA_p_TCGA_b103_104_SNP_N_GenomeWideSNP_6_G08_755890	TCGA-AX-A1CN
GAMMA_p_TCGA_b103_104_SNP_N_GenomeWideSNP_6_G10_755766_GAMMA_p_TCGA_b103_104_SNP_N_GenomeWideSNP_6_G10_755766	-0.000388227	-0.875063	0.730159	8	3	0	0	TCGA-AP-A1DH	07d1aef3-31c7-4c44-a078-16a9eb096d58	UCEC	FEMALE	Alive	-22652	2180	0	62	C54.1	YES	8380/3	NO	No	C54.1	Endometrial	NO	NO	WHITE	No	NA	YES	TUMOR FREE	A1DH	2005	Endometrioid endometrial adenocarcinoma	AP	2011-05-09	[Not Applicable]	[Not Applicable]	[Not Applicable]	2009	[Not Applicable]	NA	Office Endometrial Biopsy	R0	G3	168	127	GAMMA_p_TCGA_b103_104_SNP_N_GenomeWideSNP_6_G10_755766	GAMMA_p_TCGA_b103_104_SNP_N_GenomeWideSNP_6_G10_755766	TCGA-AP-A1DH
GAMMA_p_TCGA_b103_104_SNP_N_GenomeWideSNP_6_H01_755898_GAMMA_p_TCGA_b103_104_SNP_N_GenomeWideSNP_6_H01_755898	-0.000371773	-0.837977	0.770308	8	4	0	0	TCGA-AP-A1DP	a93c47a9-65b5-4785-af4f-a2078db4514e	UCEC	FEMALE	Dead	-25601	NA	0	70	C54.1	YES	8441/3	NO	No	C54.1	Endometrial	YES	YES	WHITE	No	NA	YES	WITH TUMOR	A1DP	2008	Endometrioid endometrial adenocarcinoma	AP	2011-05-09	[Not Applicable]	[Not Applicable]	[Not Applicable]	2009	[Not Applicable]	NA	Dilation and curettage procedure	R0	G2	158	83	GAMMA_p_TCGA_b103_104_SNP_N_GenomeWideSNP_6_H01_755898	GAMMA_p_TCGA_b103_104_SNP_N_GenomeWideSNP_6_H01_755898	TCGA-AP-A1DP
GAMMA_p_TCGA_b103_104_SNP_N_GenomeWideSNP_6_H05_755784_GAMMA_p_TCGA_b103_104_SNP_N_GenomeWideSNP_6_H05_755784	-0.000514304	-1.15924	0.460317	5	2	0	0	TCGA-AX-A1CC	bc02493a-0296-4329-939a-bf91a4d0c16a	UCEC	FEMALE	Alive	-23795	788	0	65	C54.1	YES	8441/3	NO	No	C54.1	Endometrial	NO	NO	WHITE	No	NOT HISPANIC OR LATINO	YES	TUMOR FREE	A1CC	2010	Serous endometrial adenocarcinoma	AX	2011-05-11	[Not Applicable]	[Not Applicable]	[Not Applicable]	1988	[Not Applicable]	NA	Office Endometrial Biopsy	R0	G3	156	99	GAMMA_p_TCGA_b103_104_SNP_N_GenomeWideSNP_6_H05_755784	GAMMA_p_TCGA_b103_104_SNP_N_GenomeWideSNP_6_H05_755784	TCGA-AX-A1CC
GIRTH_p_TCGA_b108_137_SNP_N_GenomeWideSNP_6_D07_787892_GIRTH_p_TCGA_b108_137_SNP_N_GenomeWideSNP_6_D07_787892	-0.0004007	-0.903177	0.711485	8	3	0	0	TCGA-BG-A222	397b2672-d014-4b57-88dd-17e66ff8be4d	UCEC	FEMALE	Alive	-18220	291	0	49	C54.1	YES	8380/3	NO	No	C54.1	Endometrial	NO	YES	WHITE	No	NOT HISPANIC OR LATINO	YES	NA	A222	2011	Endometrioid endometrial adenocarcinoma	BG	2011-09-28	[Not Applicable]	[Not Applicable]	[Not Applicable]	2009	[Not Applicable]	NA	Office Endometrial Biopsy	NA	G3	167	132	GIRTH_p_TCGA_b108_137_SNP_N_GenomeWideSNP_6_D07_787892	GIRTH_p_TCGA_b108_137_SNP_N_GenomeWideSNP_6_D07_787892	TCGA-BG-A222
GIRTH_p_TCGA_b108_137_SNP_N_GenomeWideSNP_6_E02_787948_GIRTH_p_TCGA_b108_137_SNP_N_GenomeWideSNP_6_E02_787948	-0.000581324	-1.31031	0.336134	4	2	0	0	TCGA-DI-A1NO	d3e93d76-6565-454a-a085-4492024350e9	UCEC	FEMALE	Dead	-24996	NA	0	68	C54.1	YES	8380/3	NO	No	C54.1	Endometrial	NO	NO	BLACK OR AFRICAN AMERICAN	No	NOT HISPANIC OR LATINO	YES	WITH TUMOR	A1NO	2009	Endometrioid endometrial adenocarcinoma	DI	2011-08-01	[Not Applicable]	[Not Applicable]	[Not Applicable]	2009	[Not Applicable]	NA	Dilation and curettage procedure	RX	G3	166	122	GIRTH_p_TCGA_b108_137_SNP_N_GenomeWideSNP_6_E02_787948	GIRTH_p_TCGA_b108_137_SNP_N_GenomeWideSNP_6_E02_787948	TCGA-DI-A1NO
GIRTH_p_TCGA_b108_137_SNP_N_GenomeWideSNP_6_E08_787930_GIRTH_p_TCGA_b108_137_SNP_N_GenomeWideSNP_6_E08_787930	-0.000900966	-2.03078	0.0196078	1	1	0	0	TCGA-AW-A1PO	4cb4dd07-0ce5-4de7-a0bd-546183949efe	UCEC	FEMALE	Alive	-24225	17	0	66	C54.1	YES	8380/3	NO	No	C54.1	Endometrial	[Unknown]	NO	WHITE	No	NOT HISPANIC OR LATINO	YES	TUMOR FREE	A1PO	2010	Endometrioid endometrial adenocarcinoma	AW	2011-08-05	[Not Applicable]	[Not Applicable]	[Not Applicable]	2009	[Not Applicable]	NA	Tumor resection	R0	G3	162	58	GIRTH_p_TCGA_b108_137_SNP_N_GenomeWideSNP_6_E08_787930	GIRTH_p_TCGA_b108_137_SNP_N_GenomeWideSNP_6_E08_787930	TCGA-AW-A1PO
GIRTH_p_TCGA_b108_137_SNP_N_GenomeWideSNP_6_F03_787970_GIRTH_p_TCGA_b108_137_SNP_N_GenomeWideSNP_6_F03_787970	-0.000609838	-1.37457	0.266106	3	2	0	0	TCGA-EO-A1Y8	de4e13c8-5ad0-46d2-ae54-b9ca22b939d8	UCEC	FEMALE	Alive	-31971	1147	0	87	C54.1	YES	8441/3	NO	No	C54.1	Endometrial	NO	NO	NA	No	NA	YES	TUMOR FREE	A1Y8	2010	Serous endometrial adenocarcinoma	EO	2011-07-26	[Not Applicable]	[Not Applicable]	[Not Applicable]	2009	[Not Applicable]	NA	Office Endometrial Biopsy	R0	G3	146	58	GIRTH_p_TCGA_b108_137_SNP_N_GenomeWideSNP_6_F03_787970	GIRTH_p_TCGA_b108_137_SNP_N_GenomeWideSNP_6_F03_787970	TCGA-EO-A1Y8
GIRTH_p_TCGA_b108_137_SNP_N_GenomeWideSNP_6_F04_787900_GIRTH_p_TCGA_b108_137_SNP_N_GenomeWideSNP_6_F04_787900	-0.000782498	-1.76375	0.0784314	1	1	0	0	TCGA-AJ-A23O	70b4b353-10d4-49d0-bcc1-855616d8c8cc	UCEC	FEMALE	Dead	-25433	60	0	69	C54.1	YES	8380/3	NO	No	C54.1	Endometrial	NO	NO	WHITE	No	NOT HISPANIC OR LATINO	YES	TUMOR FREE	A23O	2010	Endometrioid endometrial adenocarcinoma	AJ	2011-07-14	[Not Applicable]	[Not Applicable]	[Not Applicable]	2009	[Not Applicable]	NA	Dilation and curettage procedure	R0	G3	157	60	GIRTH_p_TCGA_b108_137_SNP_N_GenomeWideSNP_6_F04_787900	GIRTH_p_TCGA_b108_137_SNP_N_GenomeWideSNP_6_F04_787900	TCGA-AJ-A23O
GIRTH_p_TCGA_b108_137_SNP_N_GenomeWideSNP_6_F05_787876_GIRTH_p_TCGA_b108_137_SNP_N_GenomeWideSNP_6_F05_787876	-0.000405334	-0.913624	0.702148	8	3	0	0	TCGA-AJ-A23M	d39df936-4bc6-404d-9e1d-f6416cc5a34c	UCEC	FEMALE	Dead	-22430	36	0	61	C54.1	YES	8441/3	NO	No	C54.1	Endometrial	YES	YES	WHITE	No	NA	YES	WITH TUMOR	A23M	2010	Serous endometrial adenocarcinoma	AJ	2011-07-14	[Not Applicable]	[Not Applicable]	[Not Applicable]	2009	[Not Applicable]	NA	NA	NA	G3	152	141	GIRTH_p_TCGA_b108_137_SNP_N_GenomeWideSNP_6_F05_787876	GIRTH_p_TCGA_b108_137_SNP_N_GenomeWideSNP_6_F05_787876	TCGA-AJ-A23M
GIRTH_p_TCGA_b108_137_SNP_N_GenomeWideSNP_6_F06_787880_GIRTH_p_TCGA_b108_137_SNP_N_GenomeWideSNP_6_F06_787880	-0.000524512	-1.18225	0.434174	5	2	0	0	TCGA-EO-A1Y7	71ed2681-79bb-4ffb-985c-6d3cf18e9168	UCEC	FEMALE	Alive	-24085	1495	0	65	C54.1	YES	8380/3	NO	No	C54.1	Endometrial	YES	YES	NA	No	NA	YES	TUMOR FREE	A1Y7	2010	Endometrioid endometrial adenocarcinoma	EO	2011-07-26	[Not Applicable]	[Not Applicable]	[Not Applicable]	2009	[Not Applicable]	NA	Dilation and curettage procedure	R0	G3	165	95	GIRTH_p_TCGA_b108_137_SNP_N_GenomeWideSNP_6_F06_787880	GIRTH_p_TCGA_b108_137_SNP_N_GenomeWideSNP_6_F06_787880	TCGA-EO-A1Y7
GIRTH_p_TCGA_b108_137_SNP_N_GenomeWideSNP_6_F11_787908_GIRTH_p_TCGA_b108_137_SNP_N_GenomeWideSNP_6_F11_787908	-0.000332047	-0.748435	0.843137	9	4	0	0	TCGA-EY-A210	ea1c693d-490d-4816-b6e3-d12946ad7cc1	UCEC	FEMALE	Alive	-30095	383	0	82	C54.1	NO	8441/3	YES	No	C54.1	Endometrial	NO	NO	BLACK OR AFRICAN AMERICAN	No	NOT HISPANIC OR LATINO	YES	TUMOR FREE	A210	2011	Mixed serous and endometrioid	EY	2011-07-06	[Not Applicable]	[Not Applicable]	[Not Applicable]	2009	[Not Applicable]	NA	Office Endometrial Biopsy	R0	G3	155	63	GIRTH_p_TCGA_b108_137_SNP_N_GenomeWideSNP_6_F11_787908	GIRTH_p_TCGA_b108_137_SNP_N_GenomeWideSNP_6_F11_787908	TCGA-EY-A210
GIRTH_p_TCGA_b108_137_SNP_N_GenomeWideSNP_6_G04_787878_GIRTH_p_TCGA_b108_137_SNP_N_GenomeWideSNP_6_G04_787878	-0.000332977	-0.750531	0.840336	9	4	0	0	TCGA-EY-A214	4125e3e5-51c0-4577-9935-10cd086fc415	UCEC	FEMALE	Alive	-24136	438	0	66	C54.1	NO	8380/3	YES	No	C54.1	Endometrial	NO	YES	WHITE	Yes	NA	YES	TUMOR FREE	A214	2010	Endometrioid endometrial adenocarcinoma	EY	2011-07-08	[Not Applicable]	[Not Applicable]	[Not Applicable]	2009	[Not Applicable]	NA	Office Endometrial Biopsy	R0	G3	165	94	GIRTH_p_TCGA_b108_137_SNP_N_GenomeWideSNP_6_G04_787878	GIRTH_p_TCGA_b108_137_SNP_N_GenomeWideSNP_6_G04_787878	TCGA-EY-A214
GLIAS_p_TCGA_204_205_206_207_N_GenomeWideSNP_6_H10_1051888_GLIAS_p_TCGA_204_205_206_207_N_GenomeWideSNP_6_H10_1051888	-0.000634688	-1.43059	0.233427	3	1	0	0	TCGA-DK-A2I4	5C4AEBEB-FB6F-4D66-B24A-89EF20DE971E	BLCA	MALE	Alive	-29037	4343	0	79	C67.3	YES	8130/3	NO	No	C67.3	Bladder	NO	NO	WHITE	No	NOT HISPANIC OR LATINO	YES	TUMOR FREE	A2I4	2001	Muscle invasive urothelial carcinoma (pT2 or above)	DK	2012-03-10	T3b	M0	N0	6th	Stage III	NA	Transurethral resection (TURBT)	NA	High Grade	181	104	GLIAS_p_TCGA_204_205_206_207_N_GenomeWideSNP_6_H10_1051888	GLIAS_p_TCGA_204_205_206_207_N_GenomeWideSNP_6_H10_1051888	TCGA-DK-A2I4
GOOFS_p_TCGA_b117_118_SNP_N_GenomeWideSNP_6_B10_778094_GOOFS_p_TCGA_b117_118_SNP_N_GenomeWideSNP_6_B10_778094	-0.000499196	-1.12519	0.497666	5	2	0	0	TCGA-B5-A1MZ	838fcc2b-48b4-49dd-b8fc-ff27bbd16b17	UCEC	FEMALE	Alive	-19955	1598	0	54	C54.1	YES	8380/3	NO	No	C54.1	Endometrial	YES	YES	WHITE	No	NA	YES	TUMOR FREE	A1MZ	2010	Endometrioid endometrial adenocarcinoma	B5	2012-02-22	[Not Applicable]	[Not Applicable]	[Not Applicable]	2009	[Not Applicable]	NA	Dilation and curettage procedure	NA	G1	166	114	GOOFS_p_TCGA_b117_118_SNP_N_GenomeWideSNP_6_B10_778094	GOOFS_p_TCGA_b117_118_SNP_N_GenomeWideSNP_6_B10_778094	TCGA-B5-A1MZ
GOOFS_p_TCGA_b117_118_SNP_N_GenomeWideSNP_6_B11_778080_GOOFS_p_TCGA_b117_118_SNP_N_GenomeWideSNP_6_B11_778080	-0.000403878	-0.910341	0.705882	8	3	0	0	TCGA-E6-A1M0	e3dcde4e-5def-4b89-97b4-047b8288919b	UCEC	FEMALE	Alive	-20629	1793	0	56	C54.1	YES	8380/3	NO	No	C54.1	Endometrial	NO	NO	WHITE	No	NOT HISPANIC OR LATINO	YES	TUMOR FREE	A1M0	2010	Endometrioid endometrial adenocarcinoma	E6	2011-06-07	[Not Applicable]	[Not Applicable]	[Not Applicable]	2009	[Not Applicable]	NA	Tumor resection	R0	G3	174	114	GOOFS_p_TCGA_b117_118_SNP_N_GenomeWideSNP_6_B11_778080	GOOFS_p_TCGA_b117_118_SNP_N_GenomeWideSNP_6_B11_778080	TCGA-E6-A1M0
GOOFS_p_TCGA_b117_118_SNP_N_GenomeWideSNP_6_E01_778104_GOOFS_p_TCGA_b117_118_SNP_N_GenomeWideSNP_6_E01_778104	-0.000335616	-0.756478	0.839402	9	4	0	0	TCGA-B5-A1MY	5d2f1a0f-a01b-48c2-b749-1ca710aa2bb4	UCEC	FEMALE	Dead	-22805	NA	0	62	C54.1	YES	8441/3	NO	No	C54.1	Endometrial	YES	YES	BLACK OR AFRICAN AMERICAN	No	NA	YES	WITH TUMOR	A1MY	2010	Serous endometrial adenocarcinoma	B5	2012-02-17	[Not Applicable]	[Not Applicable]	[Not Applicable]	2009	[Not Applicable]	NA	Office Endometrial Biopsy	NA	G3	146	67	GOOFS_p_TCGA_b117_118_SNP_N_GenomeWideSNP_6_E01_778104	GOOFS_p_TCGA_b117_118_SNP_N_GenomeWideSNP_6_E01_778104	TCGA-B5-A1MY
GOOFS_p_TCGA_b117_118_SNP_N_GenomeWideSNP_6_E02_778078_GOOFS_p_TCGA_b117_118_SNP_N_GenomeWideSNP_6_E02_778078	-0.000533527	-1.20257	0.418301	5	2	0	0	TCGA-EY-A1GJ	13b97e99-f6b7-4253-b7e1-230cce2d8747	UCEC	FEMALE	Alive	-26715	727	0	73	C54.1	NO	8380/3	YES	No	C54.1	Endometrial	NO	YES	BLACK OR AFRICAN AMERICAN	No	NOT HISPANIC OR LATINO	YES	TUMOR FREE	A1GJ	2009	Endometrioid endometrial adenocarcinoma	EY	2011-05-18	[Not Applicable]	[Not Applicable]	[Not Applicable]	2009	[Not Applicable]	NA	Office Endometrial Biopsy	R0	G3	160	85	GOOFS_p_TCGA_b117_118_SNP_N_GenomeWideSNP_6_E02_778078	GOOFS_p_TCGA_b117_118_SNP_N_GenomeWideSNP_6_E02_778078	TCGA-EY-A1GJ
GOOFS_p_TCGA_b117_118_SNP_N_GenomeWideSNP_6_H03_778138_GOOFS_p_TCGA_b117_118_SNP_N_GenomeWideSNP_6_H03_778138	-0.000632777	-1.42628	0.236228	3	1	0	0	TCGA-B5-A1MX	37bac6ba-be93-42cc-892b-efd0bdb850bd	UCEC	FEMALE	Alive	-17320	1473	0	47	C54.1	YES	8380/3	NO	No	C54.1	Endometrial	NO	YES	WHITE	No	NA	YES	TUMOR FREE	A1MX	2010	Endometrioid endometrial adenocarcinoma	B5	2012-02-16	[Not Applicable]	[Not Applicable]	[Not Applicable]	2009	[Not Applicable]	NA	Tumor resection	NA	G3	152	58	GOOFS_p_TCGA_b117_118_SNP_N_GenomeWideSNP_6_H03_778138	GOOFS_p_TCGA_b117_118_SNP_N_GenomeWideSNP_6_H03_778138	TCGA-B5-A1MX
GOOFS_p_TCGA_b117_118_SNP_N_GenomeWideSNP_6_H07_778038_GOOFS_p_TCGA_b117_118_SNP_N_GenomeWideSNP_6_H07_778038	-0.000271815	-0.612672	0.910364	10	4	0	0	TCGA-B5-A1N2	d79e692c-5053-4484-a180-01a094c5ff45	UCEC	FEMALE	Dead	-25612	389	0	70	C54.1	YES	8441/3	NO	No	C54.1	Endometrial	YES	YES	BLACK OR AFRICAN AMERICAN	No	NA	YES	TUMOR FREE	A1N2	2010	Serous endometrial adenocarcinoma	B5	2012-02-22	[Not Applicable]	[Not Applicable]	[Not Applicable]	2009	[Not Applicable]	NA	Office Endometrial Biopsy	NA	G3	168	114	GOOFS_p_TCGA_b117_118_SNP_N_GenomeWideSNP_6_H07_778038	GOOFS_p_TCGA_b117_118_SNP_N_GenomeWideSNP_6_H07_778038	TCGA-B5-A1N2
GROVE_p_TCGA_b145_153_SNP_N_GenomeWideSNP_6_F08_809174_GROVE_p_TCGA_b145_153_SNP_N_GenomeWideSNP_6_F08_809174	-0.000824235	-1.85783	0.0485528	1	1	0	0	TCGA-EP-A26S	B7D6621C-8BCE-4A01-8588-9D7761D9372B	LIHC	MALE	Alive	-25677	608	0	70	C22.0	NO	8170/3	YES	No	C22.0	Liver	NO	NO	WHITE	No	NOT HISPANIC OR LATINO	YES	TUMOR FREE	A26S	2011	Hepatocellular Carcinoma	EP	2011-07-19	T1	MX	N0	7th	Stage I	NA	NA	NA	G2	168	41	GROVE_p_TCGA_b145_153_SNP_N_GenomeWideSNP_6_F08_809174	GROVE_p_TCGA_b145_153_SNP_N_GenomeWideSNP_6_F08_809174	TCGA-EP-A26S
GROVE_p_TCGA_b145_153_SNP_N_GenomeWideSNP_6_F11_809226_GROVE_p_TCGA_b145_153_SNP_N_GenomeWideSNP_6_F11_809226	-0.000473114	-1.0664	0.555556	6	3	0	0	TCGA-G3-A25Z	2F3D22AD-6917-4189-89D9-2A06C2D2DE0A	LIHC	MALE	Alive	-21509	655	0	58	C22.0	YES	8170/3	NO	No	C22.0	Liver	NO	NO	ASIAN	No	NOT HISPANIC OR LATINO	YES	TUMOR FREE	A25Z	2010	Hepatocellular Carcinoma	G3	2011-07-27	T1	M0	N0	7th	Stage I	NA	NA	R0	G2	173	69	GROVE_p_TCGA_b145_153_SNP_N_GenomeWideSNP_6_F11_809226	GROVE_p_TCGA_b145_153_SNP_N_GenomeWideSNP_6_F11_809226	TCGA-G3-A25Z
GROVE_p_TCGA_b145_153_SNP_N_GenomeWideSNP_6_G11_809288_GROVE_p_TCGA_b145_153_SNP_N_GenomeWideSNP_6_G11_809288	-0.000106429	-0.239891	0.98226	10	4	0	0	TCGA-G3-A25S	B865DEC4-F051-4FBE-9405-F832FF2010D7	LIHC	MALE	Dead	-23571	37	0	64	C22.0	YES	8170/3	NO	No	C22.0	Liver	YES	NO	WHITE	No	NOT HISPANIC OR LATINO	YES	WITH TUMOR	A25S	2009	Hepatocellular Carcinoma	G3	2011-07-27	T1	M0	N0	6th	Stage I	NA	NA	R1	G2	166	73	GROVE_p_TCGA_b145_153_SNP_N_GenomeWideSNP_6_G11_809288	GROVE_p_TCGA_b145_153_SNP_N_GenomeWideSNP_6_G11_809288	TCGA-G3-A25S
GROVE_p_TCGA_b145_153_SNP_N_GenomeWideSNP_6_G12_809208_GROVE_p_TCGA_b145_153_SNP_N_GenomeWideSNP_6_G12_809208	-0.00042598	-0.960159	0.663866	7	3	0	0	TCGA-G3-A25U	B9835DC5-BF31-4541-A973-E8CA802D80BA	LIHC	FEMALE	Alive	-23207	1636	0	63	C22.0	YES	8170/3	NO	No	C22.0	Liver	NO	NO	ASIAN	No	NOT HISPANIC OR LATINO	YES	TUMOR FREE	A25U	2007	Hepatocellular Carcinoma	G3	2011-07-27	T1	M0	N0	6th	Stage I	NA	NA	R0	G3	153	47	GROVE_p_TCGA_b145_153_SNP_N_GenomeWideSNP_6_G12_809208	GROVE_p_TCGA_b145_153_SNP_N_GenomeWideSNP_6_G12_809208	TCGA-G3-A25U
GROVE_p_TCGA_b145_153_SNP_N_GenomeWideSNP_6_H02_809270_GROVE_p_TCGA_b145_153_SNP_N_GenomeWideSNP_6_H02_809270	-0.000234045	-0.527537	0.929972	10	4	0	0	TCGA-G3-A25V	F435EC00-0DB8-46B4-96BF-890A9D931DF3	LIHC	MALE	Alive	-25144	860	0	68	C22.0	YES	8170/3	NO	No	C22.0	Liver	YES	NO	WHITE	No	NOT HISPANIC OR LATINO	YES	TUMOR FREE	A25V	2010	Hepatocellular Carcinoma	G3	2011-07-27	T1	M0	N0	7th	Stage I	NA	NA	R0	G2	187	90	GROVE_p_TCGA_b145_153_SNP_N_GenomeWideSNP_6_H02_809270	GROVE_p_TCGA_b145_153_SNP_N_GenomeWideSNP_6_H02_809270	TCGA-G3-A25V
GROVE_p_TCGA_b145_153_SNP_N_GenomeWideSNP_6_H03_809272_GROVE_p_TCGA_b145_153_SNP_N_GenomeWideSNP_6_H03_809272	-0.000588939	-1.32747	0.314659	4	2	0	0	TCGA-G3-A25W	06AC44E9-1226-4202-828B-6F224766D7AC	LIHC	FEMALE	Alive	-29018	935	0	79	C22.0	YES	8170/3	NO	No	C22.0	Liver	NO	NO	WHITE	Yes	NOT HISPANIC OR LATINO	YES	TUMOR FREE	A25W	2010	Hepatocellular Carcinoma	G3	2011-07-27	T3b	M0	N0	7th	Stage IIIB	NA	NA	R0	G2	157	48	GROVE_p_TCGA_b145_153_SNP_N_GenomeWideSNP_6_H03_809272	GROVE_p_TCGA_b145_153_SNP_N_GenomeWideSNP_6_H03_809272	TCGA-G3-A25W
GROVE_p_TCGA_b145_153_SNP_N_GenomeWideSNP_6_H04_809202_GROVE_p_TCGA_b145_153_SNP_N_GenomeWideSNP_6_H04_809202	-0.000416404	-0.938576	0.686275	7	3	0	0	TCGA-G3-A25Y	239B4298-B090-480A-A19F-9758A827AA30	LIHC	FEMALE	Dead	-19055	NA	0	52	C22.0	YES	8170/3	NO	No	C22.0	Liver	YES	NO	ASIAN	No	NOT HISPANIC OR LATINO	YES	WITH TUMOR	A25Y	2006	Hepatocellular Carcinoma	G3	2011-07-27	T1	M0	N0	6th	Stage I	NA	NA	R0	G3	158	57	GROVE_p_TCGA_b145_153_SNP_N_GenomeWideSNP_6_H04_809202	GROVE_p_TCGA_b145_153_SNP_N_GenomeWideSNP_6_H04_809202	TCGA-G3-A25Y
HEIGH_p_TCGAb418_19_21_BCR_NSP_GenomeWideSNP_6_F01_1485754_HEIGH_p_TCGAb418_19_21_BCR_NSP_GenomeWideSNP_6_F01_1485754	-0.000238291	-0.537107	0.929038	10	4	0	0	TCGA-A5-AB3J	8A67ED86-156F-4B45-B460-000FE33DA26B	UCEC	FEMALE	Alive	-19020	512	0	52	C54.1	NO	8380/3	YES	No	C54.1	Endometrial	NO	YES	BLACK OR AFRICAN AMERICAN	Yes	NOT HISPANIC OR LATINO	YES	TUMOR FREE	AB3J	2013	Endometrioid endometrial adenocarcinoma	A5	2014-10-08	[Not Applicable]	[Not Applicable]	[Not Applicable]	2009	[Not Applicable]	YES	Other method, specify:	R0	G2	160	59	HEIGH_p_TCGAb418_19_21_BCR_NSP_GenomeWideSNP_6_F01_1485754	HEIGH_p_TCGAb418_19_21_BCR_NSP_GenomeWideSNP_6_F01_1485754	TCGA-A5-AB3J
HEIGH_p_TCGAb418_19_21_BCR_NSP_GenomeWideSNP_6_F03_1485812_HEIGH_p_TCGAb418_19_21_BCR_NSP_GenomeWideSNP_6_F03_1485812	-0.000342931	-0.772965	0.825397	9	4	0	0	TCGA-JU-AAVI	3E41CF2F-3DE9-44C1-A819-BCE693BAF67D	UCEC	FEMALE	Alive	-22289	236	0	61	C54.1	NO	8441/3	YES	No	C54.1	Endometrial	NO	YES	BLACK OR AFRICAN AMERICAN	No	NOT HISPANIC OR LATINO	YES	TUMOR FREE	AAVI	2013	Serous endometrial adenocarcinoma	JU	2014-04-03	[Not Applicable]	[Not Applicable]	[Not Applicable]	1988	[Not Applicable]	YES	Incisional Biopsy	R0	G3	150	121	HEIGH_p_TCGAb418_19_21_BCR_NSP_GenomeWideSNP_6_F03_1485812	HEIGH_p_TCGAb418_19_21_BCR_NSP_GenomeWideSNP_6_F03_1485812	TCGA-JU-AAVI
HEIGH_p_TCGAb418_19_21_BCR_NSP_GenomeWideSNP_6_F05_1485780_HEIGH_p_TCGAb418_19_21_BCR_NSP_GenomeWideSNP_6_F05_1485780	-0.000369464	-0.832772	0.772176	8	4	0	0	TCGA-2E-A9G8	9583C10B-B21A-4863-98FA-61E735E64EA5	UCEC	FEMALE	Alive	NA	1249	0	59	C54.3	YES	8380/3	NO	No	C54.3	Endometrial	YES	YES	BLACK OR AFRICAN AMERICAN	Yes	NOT HISPANIC OR LATINO	YES	TUMOR FREE	A9G8	2011	Endometrioid endometrial adenocarcinoma	2E	2014-05-21	[Not Applicable]	[Not Applicable]	[Not Applicable]	2009	[Not Applicable]	NO	Office Endometrial Biopsy	R0	G2	157	71	HEIGH_p_TCGAb418_19_21_BCR_NSP_GenomeWideSNP_6_F05_1485780	HEIGH_p_TCGAb418_19_21_BCR_NSP_GenomeWideSNP_6_F05_1485780	TCGA-2E-A9G8
HEIGH_p_TCGAb418_19_21_BCR_NSP_GenomeWideSNP_6_F07_1485652_HEIGH_p_TCGAb418_19_21_BCR_NSP_GenomeWideSNP_6_F07_1485652	-0.000490394	-1.10535	0.519141	6	3	0	0	TCGA-5S-A9Q8	8751429B-4A11-451E-B978-DC9E9DB0EB36	UCEC	FEMALE	Alive	-18785	313	0	51	C54.1	NO	8380/3	YES	No	C54.1	Endometrial	NO	YES	BLACK OR AFRICAN AMERICAN	No	NOT HISPANIC OR LATINO	YES	[Unknown]	A9Q8	2013	Endometrioid endometrial adenocarcinoma	5S	2013-12-23	[Not Applicable]	[Not Applicable]	[Not Applicable]	2009	[Not Applicable]	YES	Excisional Biopsy	R0	G2	162	86	HEIGH_p_TCGAb418_19_21_BCR_NSP_GenomeWideSNP_6_F07_1485652	HEIGH_p_TCGAb418_19_21_BCR_NSP_GenomeWideSNP_6_F07_1485652	TCGA-5S-A9Q8
HERMS_p_TCGAb_391_NSP_GenomeWideSNP_6_A04_1473498_HERMS_p_TCGAb_391_NSP_GenomeWideSNP_6_A04_1473498	-0.000700204	-1.57826	0.145658	2	1	0	0	TCGA-2F-A9KW	3B464065-B2E9-4FB2-A7DA-09E963FD43B3	BLCA	FEMALE	Dead	-24703	147	0	67	C67.9	NO	8120/3	YES	No	C67.9	Bladder	YES	NO	WHITE	No	NOT HISPANIC OR LATINO	YES	WITH TUMOR	A9KW	2013	Muscle invasive urothelial carcinoma (pT2 or above)	2F	2014-03-19	T3b	MX	N0	7th	Stage III	NO	Transurethral resection (TURBT)	NA	High Grade	167	70	HERMS_p_TCGAb_391_NSP_GenomeWideSNP_6_A04_1473498	HERMS_p_TCGAb_391_NSP_GenomeWideSNP_6_A04_1473498	TCGA-2F-A9KW
HERMS_p_TCGAb_391_NSP_GenomeWideSNP_6_A06_1473600_HERMS_p_TCGAb_391_NSP_GenomeWideSNP_6_A06_1473600	-7.8916e-05	-0.177877	0.988796	10	4	0	0	TCGA-ZF-AA4R	B36E3B5F-8904-4722-ADAE-B00812EFEC65	BLCA	MALE	Dead	-24537	NA	0	67	C67.9	YES	8120/3	NO	No	C67.9	Bladder	YES	NO	WHITE	Yes	NOT HISPANIC OR LATINO	YES	WITH TUMOR	AA4R	2008	Muscle invasive urothelial carcinoma (pT2 or above)	ZF	2014-11-15	T3a	MX	N1	6th	Stage IV	YES	Transurethral resection (TURBT)	NA	High Grade	178	112	HERMS_p_TCGAb_391_NSP_GenomeWideSNP_6_A06_1473600	HERMS_p_TCGAb_391_NSP_GenomeWideSNP_6_A06_1473600	TCGA-ZF-AA4R
HERMS_p_TCGAb_391_NSP_GenomeWideSNP_6_A08_1473592_HERMS_p_TCGAb_391_NSP_GenomeWideSNP_6_A08_1473592	-0.000691849	-1.55943	0.154995	2	1	0	0	TCGA-ZF-AA4T	1859A4C5-78BC-4B1A-A26E-3D2B4CB221C2	BLCA	MALE	Dead	-23974	NA	0	65	C67.9	YES	8120/3	NO	No	C67.9	Bladder	YES	[Unknown]	WHITE	Yes	NOT HISPANIC OR LATINO	YES	WITH TUMOR	AA4T	2008	Muscle invasive urothelial carcinoma (pT2 or above)	ZF	2014-11-15	T4	MX	N2	6th	Stage IV	[Unknown]	Transurethral resection (TURBT)	NA	High Grade	172	85	HERMS_p_TCGAb_391_NSP_GenomeWideSNP_6_A08_1473592	HERMS_p_TCGAb_391_NSP_GenomeWideSNP_6_A08_1473592	TCGA-ZF-AA4T
HERMS_p_TCGAb_391_NSP_GenomeWideSNP_6_A10_1473530_HERMS_p_TCGAb_391_NSP_GenomeWideSNP_6_A10_1473530	-0.000421949	-0.951074	0.674136	7	3	0	0	TCGA-ZF-A9RC	4ED34DB5-DDB5-4EFD-A49B-84BF26789AEE	BLCA	MALE	Alive	-28275	2868	0	77	C67.2	YES	8120/3	NO	No	C67.2	Bladder	NO	NO	WHITE	No	NOT HISPANIC OR LATINO	YES	TUMOR FREE	A9RC	2007	Muscle invasive urothelial carcinoma (pT2 or above)	ZF	2014-11-15	T3a	MX	N0	6th	Stage III	NO	Transurethral resection (TURBT)	NA	High Grade	175	99	HERMS_p_TCGAb_391_NSP_GenomeWideSNP_6_A10_1473530	HERMS_p_TCGAb_391_NSP_GenomeWideSNP_6_A10_1473530	TCGA-ZF-A9RC
HERMS_p_TCGAb_391_NSP_GenomeWideSNP_6_A12_1473558_HERMS_p_TCGAb_391_NSP_GenomeWideSNP_6_A12_1473558	-0.000389794	-0.878595	0.72549	8	3	0	0	TCGA-YC-A8S6	97D6568C-0A89-4327-8988-71E81EE8DAE6	BLCA	MALE	Alive	-26130	293	0	71	C67.9	NO	8130/3	YES	No	C67.9	Bladder	NO	NO	WHITE	Yes	NOT HISPANIC OR LATINO	YES	TUMOR FREE	A8S6	2013	Muscle invasive urothelial carcinoma (pT2 or above)	YC	2014-04-09	T2a	MX	N0	7th	Stage II	NO	Other method, specify:	NA	High Grade	175	117	HERMS_p_TCGAb_391_NSP_GenomeWideSNP_6_A12_1473558	HERMS_p_TCGAb_391_NSP_GenomeWideSNP_6_A12_1473558	TCGA-YC-A8S6
HERMS_p_TCGAb_391_NSP_GenomeWideSNP_6_B02_1473676_HERMS_p_TCGAb_391_NSP_GenomeWideSNP_6_B02_1473676	-0.000846131	-1.90718	0.0308123	1	1	0	0	TCGA-ZF-AA4V	CCD65BC8-82EF-453E-B4BC-A005CC2262D5	BLCA	MALE	Alive	-24448	1806	0	66	C67.9	YES	8120/3	NO	No	C67.9	Bladder	NO	NO	WHITE	No	NOT HISPANIC OR LATINO	YES	TUMOR FREE	AA4V	2008	Muscle invasive urothelial carcinoma (pT2 or above)	ZF	2014-11-15	T3b	M0	N0	6th	Stage III	YES	Transurethral resection (TURBT)	NA	High Grade	177	85	HERMS_p_TCGAb_391_NSP_GenomeWideSNP_6_B02_1473676	HERMS_p_TCGAb_391_NSP_GenomeWideSNP_6_B02_1473676	TCGA-ZF-AA4V
HERMS_p_TCGAb_391_NSP_GenomeWideSNP_6_B04_1473538_HERMS_p_TCGAb_391_NSP_GenomeWideSNP_6_B04_1473538	-0.000840664	-1.89486	0.0326797	1	1	0	0	TCGA-UY-A9PB	F90CFF19-1C16-4514-8BC1-169539D01FCA	BLCA	MALE	Alive	-17885	899	0	49	C67.2	YES	8120/3	NO	No	C67.2	Bladder	NO	NO	WHITE	No	NOT HISPANIC OR LATINO	YES	TUMOR FREE	A9PB	NA	Muscle invasive urothelial carcinoma (pT2 or above)	UY	2014-07-01	T3a	MX	N0	6th	Stage III	[Unknown]	Transurethral resection (TURBT)	NA	High Grade	179	133	HERMS_p_TCGAb_391_NSP_GenomeWideSNP_6_B04_1473538	HERMS_p_TCGAb_391_NSP_GenomeWideSNP_6_B04_1473538	TCGA-UY-A9PB
HERMS_p_TCGAb_391_NSP_GenomeWideSNP_6_B06_1473578_HERMS_p_TCGAb_391_NSP_GenomeWideSNP_6_B06_1473578	-0.000329148	-0.7419	0.845938	9	4	0	0	TCGA-E7-A97P	18E6BDB0-B62D-4367-86E9-BEFBBF5E458C	BLCA	MALE	Dead	-26956	13	0	73	C67.9	NO	8120/3	YES	No	C67.9	Bladder	[Unknown]	NO	ASIAN	No	NOT HISPANIC OR LATINO	YES	TUMOR FREE	A97P	2013	Muscle invasive urothelial carcinoma (pT2 or above)	E7	2014-04-18	T2	M0	NX	7th	Stage II	[Unknown]	Endoscopic Biopsy	NA	High Grade	160	45	HERMS_p_TCGAb_391_NSP_GenomeWideSNP_6_B06_1473578	HERMS_p_TCGAb_391_NSP_GenomeWideSNP_6_B06_1473578	TCGA-E7-A97P
HERMS_p_TCGAb_391_NSP_GenomeWideSNP_6_B08_1473560_HERMS_p_TCGAb_391_NSP_GenomeWideSNP_6_B08_1473560	-0.000533141	-1.2017	0.420168	5	2	0	0	TCGA-2F-A9KR	F6D916B0-8E4C-49CB-A0D4-883908F3284F	BLCA	FEMALE	Dead	-21848	3148	0	59	C67.9	YES	8130/3	NO	No	C67.9	Bladder	YES	NO	NA	No	NA	YES	WITH TUMOR	A9KR	2000	Muscle invasive urothelial carcinoma (pT2 or above)	2F	2014-03-19	T3a	M0	N0	5th	Stage III	NO	Transurethral resection (TURBT)	NA	High Grade	176	80	HERMS_p_TCGAb_391_NSP_GenomeWideSNP_6_B08_1473560	HERMS_p_TCGAb_391_NSP_GenomeWideSNP_6_B08_1473560	TCGA-2F-A9KR
HERMS_p_TCGAb_391_NSP_GenomeWideSNP_6_B12_1473512_HERMS_p_TCGAb_391_NSP_GenomeWideSNP_6_B12_1473512	-0.000380237	-0.857054	0.7507	8	4	0	0	TCGA-UY-A9PA	45F5AF14-060A-49A3-B51D-25AB8A88FEB7	BLCA	MALE	Alive	-17520	119	0	48	C67.2	YES	8120/3	NO	No	C67.2	Bladder	NO	NO	WHITE	No	NOT HISPANIC OR LATINO	YES	TUMOR FREE	A9PA	NA	Muscle invasive urothelial carcinoma (pT2 or above)	UY	2014-07-01	T3a	MX	N0	6th	Stage III	[Unknown]	Transurethral resection (TURBT)	NA	High Grade	175	75	HERMS_p_TCGAb_391_NSP_GenomeWideSNP_6_B12_1473512	HERMS_p_TCGAb_391_NSP_GenomeWideSNP_6_B12_1473512	TCGA-UY-A9PA
HERMS_p_TCGAb_391_NSP_GenomeWideSNP_6_C02_1473566_HERMS_p_TCGAb_391_NSP_GenomeWideSNP_6_C02_1473566	-0.00090406	-2.03775	0.0177404	1	1	0	0	TCGA-UY-A9PE	FED69898-A229-4B81-BBD9-CDCB164DAE7B	BLCA	MALE	Alive	-31755	189	0	86	C67.9	YES	8120/3	NO	No	C67.9	Bladder	YES	NO	WHITE	No	NOT HISPANIC OR LATINO	YES	WITH TUMOR	A9PE	NA	Muscle invasive urothelial carcinoma (pT2 or above)	UY	2014-07-01	T2b	MX	N2	7th	Stage IV	[Unknown]	Transurethral resection (TURBT)	NA	High Grade	168	84	HERMS_p_TCGAb_391_NSP_GenomeWideSNP_6_C02_1473566	HERMS_p_TCGAb_391_NSP_GenomeWideSNP_6_C02_1473566	TCGA-UY-A9PE
HERMS_p_TCGAb_391_NSP_GenomeWideSNP_6_C04_1473606_HERMS_p_TCGAb_391_NSP_GenomeWideSNP_6_C04_1473606	-0.000617623	-1.39212	0.257703	3	2	0	0	TCGA-XF-A8HI	EED3908F-F1BD-4254-BCA8-BC1A7427E95C	BLCA	FEMALE	Dead	-21059	NA	0	57	C67.9	YES	8130/3	NO	No	C67.9	Bladder	YES	NO	WHITE	No	NOT HISPANIC OR LATINO	YES	WITH TUMOR	A8HI	2005	Muscle invasive urothelial carcinoma (pT2 or above)	XF	2014-03-13	T2b	MX	N2	6th	Stage IV	YES	Transurethral resection (TURBT)	NA	High Grade	168	92	HERMS_p_TCGAb_391_NSP_GenomeWideSNP_6_C04_1473606	HERMS_p_TCGAb_391_NSP_GenomeWideSNP_6_C04_1473606	TCGA-XF-A8HI
HERMS_p_TCGAb_391_NSP_GenomeWideSNP_6_C06_1473680_HERMS_p_TCGAb_391_NSP_GenomeWideSNP_6_C06_1473680	-0.000561523	-1.26567	0.366947	4	2	0	0	TCGA-ZF-A9R0	5B39A0DC-8AB2-46C6-95C7-65DF919EBC76	BLCA	MALE	Dead	-30222	567	0	82	C67.4	YES	8120/3	NO	No	C67.4	Bladder	YES	NO	WHITE	No	NOT HISPANIC OR LATINO	YES	WITH TUMOR	A9R0	2013	Muscle invasive urothelial carcinoma (pT2 or above)	ZF	2014-11-13	T3b	M0	NX	7th	Stage III	NO	Transurethral resection (TURBT)	NA	High Grade	172	80	HERMS_p_TCGAb_391_NSP_GenomeWideSNP_6_C06_1473680	HERMS_p_TCGAb_391_NSP_GenomeWideSNP_6_C06_1473680	TCGA-ZF-A9R0
HERMS_p_TCGAb_391_NSP_GenomeWideSNP_6_C08_1473504_HERMS_p_TCGAb_391_NSP_GenomeWideSNP_6_C08_1473504	-0.000474555	-1.06965	0.552754	6	3	0	0	TCGA-2F-A9KQ	25EAF3F9-C364-423C-AAAE-925E7B393AFC	BLCA	MALE	Alive	-25259	2886	0	69	C67.9	YES	8120/3	NO	No	C67.9	Bladder	NO	NO	WHITE	No	NOT HISPANIC OR LATINO	YES	TUMOR FREE	A9KQ	2007	Muscle invasive urothelial carcinoma (pT2 or above)	2F	2014-03-19	T3a	M0	N0	6th	Stage III	NO	Transurethral resection (TURBT)	NA	High Grade	168	72	HERMS_p_TCGAb_391_NSP_GenomeWideSNP_6_C08_1473504	HERMS_p_TCGAb_391_NSP_GenomeWideSNP_6_C08_1473504	TCGA-2F-A9KQ
HERMS_p_TCGAb_391_NSP_GenomeWideSNP_6_D02_1473620_HERMS_p_TCGAb_391_NSP_GenomeWideSNP_6_D02_1473620	-0.000327995	-0.7393	0.847806	9	4	0	0	TCGA-E7-A97Q	ADA19F65-5256-4C79-B3B9-7B9DA69BE437	BLCA	FEMALE	Dead	-22249	82	0	60	C67.9	NO	8120/3	YES	No	C67.9	Bladder	NO	NO	WHITE	No	NOT HISPANIC OR LATINO	YES	WITH TUMOR	A97Q	2013	Muscle invasive urothelial carcinoma (pT2 or above)	E7	2014-04-18	T4a	MX	N3	7th	Stage IV	[Unknown]	Transurethral resection (TURBT)	NA	High Grade	167	66	HERMS_p_TCGAb_391_NSP_GenomeWideSNP_6_D02_1473620	HERMS_p_TCGAb_391_NSP_GenomeWideSNP_6_D02_1473620	TCGA-E7-A97Q
HERMS_p_TCGAb_391_NSP_GenomeWideSNP_6_D04_1473656_HERMS_p_TCGAb_391_NSP_GenomeWideSNP_6_D04_1473656	-0.0003403	-0.767036	0.828198	9	4	0	0	TCGA-2F-A9KT	BC6C516B-591E-4950-B6B0-DECAFA666F4E	BLCA	MALE	Alive	-30520	3314	0	83	C67.4	YES	8120/3	NO	No	C67.4	Bladder	NO	NO	WHITE	Yes	NOT HISPANIC OR LATINO	YES	TUMOR FREE	A9KT	2006	Muscle invasive urothelial carcinoma (pT2 or above)	2F	2014-03-19	T2b	M0	N0	6th	Stage II	NO	Transurethral resection (TURBT)	NA	High Grade	180	80	HERMS_p_TCGAb_391_NSP_GenomeWideSNP_6_D04_1473656	HERMS_p_TCGAb_391_NSP_GenomeWideSNP_6_D04_1473656	TCGA-2F-A9KT
HERMS_p_TCGAb_391_NSP_GenomeWideSNP_6_D06_1473646_HERMS_p_TCGAb_391_NSP_GenomeWideSNP_6_D06_1473646	-0.000698897	-1.57531	0.148459	2	1	0	0	TCGA-ZF-AA4U	585DFB25-5013-4AE1-A26B-5FED08E6CDB3	BLCA	MALE	Dead	-25682	NA	0	70	C67.9	YES	8120/3	NO	No	C67.9	Bladder	YES	NO	WHITE	No	NOT HISPANIC OR LATINO	YES	WITH TUMOR	AA4U	2008	Muscle invasive urothelial carcinoma (pT2 or above)	ZF	2014-11-15	T4a	MX	NX	6th	Stage III	NO	Transurethral resection (TURBT)	NA	High Grade	180	95	HERMS_p_TCGAb_391_NSP_GenomeWideSNP_6_D06_1473646	HERMS_p_TCGAb_391_NSP_GenomeWideSNP_6_D06_1473646	TCGA-ZF-AA4U
HERMS_p_TCGAb_391_NSP_GenomeWideSNP_6_D08_1473518_HERMS_p_TCGAb_391_NSP_GenomeWideSNP_6_D08_1473518	-0.000721754	-1.62683	0.128852	2	1	0	0	TCGA-ZF-A9RE	284E175C-3229-4FEE-A627-A49EAC538E3A	BLCA	FEMALE	Dead	-28622	NA	0	78	C67.9	YES	8120/3	NO	No	C67.9	Bladder	NO	YES	WHITE	No	NOT HISPANIC OR LATINO	YES	WITH TUMOR	A9RE	2010	Muscle invasive urothelial carcinoma (pT2 or above)	ZF	2014-11-15	NA	MX	NA	7th	Stage II	NO	Transurethral resection (TURBT)	NA	High Grade	165	62	HERMS_p_TCGAb_391_NSP_GenomeWideSNP_6_D08_1473518	HERMS_p_TCGAb_391_NSP_GenomeWideSNP_6_D08_1473518	TCGA-ZF-A9RE
HERMS_p_TCGAb_391_NSP_GenomeWideSNP_6_D10_1473532_HERMS_p_TCGAb_391_NSP_GenomeWideSNP_6_D10_1473532	-5.13301e-05	-0.115698	0.993464	10	4	0	0	TCGA-YF-AA3L	661967E5-94B3-4F98-9402-6AB137893C16	BLCA	FEMALE	Alive	-17268	364	0	47	C67.2	NO	8120/3	YES	No	C67.2	Bladder	NO	NO	NA	No	HISPANIC OR LATINO	YES	TUMOR FREE	AA3L	2013	Muscle invasive urothelial carcinoma (pT2 or above)	YF	2014-05-23	T2b	MX	N0	7th	Stage II	YES	Transurethral resection (TURBT)	NA	High Grade	183	112	HERMS_p_TCGAb_391_NSP_GenomeWideSNP_6_D10_1473532	HERMS_p_TCGAb_391_NSP_GenomeWideSNP_6_D10_1473532	TCGA-YF-AA3L
HERMS_p_TCGAb_391_NSP_GenomeWideSNP_6_D12_1473502_HERMS_p_TCGAb_391_NSP_GenomeWideSNP_6_D12_1473502	-0.000849013	-1.91368	0.0289449	1	1	0	0	TCGA-UY-A9PD	9EF9E328-AC74-4C8A-9990-347B87CF7764	BLCA	MALE	Alive	-29565	542	0	80	C67.3	YES	8120/3	NO	No	C67.3	Bladder	NO	NO	WHITE	No	NOT HISPANIC OR LATINO	YES	TUMOR FREE	A9PD	NA	Muscle invasive urothelial carcinoma (pT2 or above)	UY	2014-07-01	T3a	MX	N0	7th	Stage III	[Unknown]	Transurethral resection (TURBT)	NA	High Grade	173	68	HERMS_p_TCGAb_391_NSP_GenomeWideSNP_6_D12_1473502	HERMS_p_TCGAb_391_NSP_GenomeWideSNP_6_D12_1473502	TCGA-UY-A9PD
HERMS_p_TCGAb_391_NSP_GenomeWideSNP_6_E02_1473648_HERMS_p_TCGAb_391_NSP_GenomeWideSNP_6_E02_1473648	-0.000267248	-0.602376	0.915966	10	4	0	0	TCGA-S5-AA26	A540FCEC-58A1-4E58-8E0A-8BF73B78E30D	BLCA	MALE	Alive	-16972	503	0	46	C67.9	NO	8130/3	YES	No	C67.9	Bladder	NO	NO	BLACK OR AFRICAN AMERICAN	No	NOT HISPANIC OR LATINO	YES	TUMOR FREE	AA26	2013	Muscle invasive urothelial carcinoma (pT2 or above)	S5	2014-03-17	T3a	MX	N0	7th	Stage III	NO	Other method, specify:	NA	High Grade	167	76	HERMS_p_TCGAb_391_NSP_GenomeWideSNP_6_E02_1473648	HERMS_p_TCGAb_391_NSP_GenomeWideSNP_6_E02_1473648	TCGA-S5-AA26
HERMS_p_TCGAb_391_NSP_GenomeWideSNP_6_E04_1473520_HERMS_p_TCGAb_391_NSP_GenomeWideSNP_6_E04_1473520	-0.000583825	-1.31594	0.330532	4	2	0	0	TCGA-CF-A9FF	736E8CDF-E2D7-4141-86A9-45C34178A1C8	BLCA	MALE	Alive	-19195	361	0	52	C67.2	NO	8130/3	YES	No	C67.2	Bladder	NO	NO	ASIAN	No	NOT HISPANIC OR LATINO	YES	TUMOR FREE	A9FF	2013	Muscle invasive urothelial carcinoma (pT2 or above)	CF	2014-12-30	T2	M0	N0	6th	Stage II	NO	Other method, specify:	NA	High Grade	167	54	HERMS_p_TCGAb_391_NSP_GenomeWideSNP_6_E04_1473520	HERMS_p_TCGAb_391_NSP_GenomeWideSNP_6_E04_1473520	TCGA-CF-A9FF
HERMS_p_TCGAb_391_NSP_GenomeWideSNP_6_E06_1473540_HERMS_p_TCGAb_391_NSP_GenomeWideSNP_6_E06_1473540	-0.000323541	-0.729262	0.853408	9	4	0	0	TCGA-ZF-A9R3	AB77B411-4DF2-4E3A-BFAD-946E8BB1FA70	BLCA	FEMALE	Dead	-19384	734	0	53	C67.9	YES	8120/3	NO	No	C67.9	Bladder	YES	NO	WHITE	No	NOT HISPANIC OR LATINO	YES	TUMOR FREE	A9R3	2012	Muscle invasive urothelial carcinoma (pT2 or above)	ZF	2014-11-15	T2	M0	NX	7th	Stage II	NO	Transurethral resection (TURBT)	NA	High Grade	154	110	HERMS_p_TCGAb_391_NSP_GenomeWideSNP_6_E06_1473540	HERMS_p_TCGAb_391_NSP_GenomeWideSNP_6_E06_1473540	TCGA-ZF-A9R3
HERMS_p_TCGAb_391_NSP_GenomeWideSNP_6_E08_1473654_HERMS_p_TCGAb_391_NSP_GenomeWideSNP_6_E08_1473654	-0.000540378	-1.21801	0.40056	5	2	0	0	TCGA-UY-A9PF	3BD918A8-3B92-4042-B4A1-F9DFCD6FE405	BLCA	MALE	Alive	-28470	117	0	77	C67.2	YES	8130/3	NO	No	C67.2	Bladder	[Unknown]	NO	WHITE	No	NOT HISPANIC OR LATINO	YES	TUMOR FREE	A9PF	NA	Muscle invasive urothelial carcinoma (pT2 or above)	UY	2014-07-01	T3a	MX	N2	7th	Stage IV	[Unknown]	Transurethral resection (TURBT)	NA	High Grade	185	109	HERMS_p_TCGAb_391_NSP_GenomeWideSNP_6_E08_1473654	HERMS_p_TCGAb_391_NSP_GenomeWideSNP_6_E08_1473654	TCGA-UY-A9PF
HERMS_p_TCGAb_391_NSP_GenomeWideSNP_6_E10_1473626_HERMS_p_TCGAb_391_NSP_GenomeWideSNP_6_E10_1473626	-0.000526425	-1.18656	0.431373	5	2	0	0	TCGA-ZF-AA4W	63443198-4FCF-40BD-BEFB-4A6920D29CA4	BLCA	MALE	Alive	-20611	NA	0	56	C67.9	YES	8120/3	NO	No	C67.9	Bladder	YES	NO	WHITE	No	NOT HISPANIC OR LATINO	YES	[Unknown]	AA4W	2009	Muscle invasive urothelial carcinoma (pT2 or above)	ZF	2014-11-15	T3b	MX	N0	6th	Stage III	YES	Transurethral resection (TURBT)	NA	High Grade	187	96	HERMS_p_TCGAb_391_NSP_GenomeWideSNP_6_E10_1473626	HERMS_p_TCGAb_391_NSP_GenomeWideSNP_6_E10_1473626	TCGA-ZF-AA4W
HERMS_p_TCGAb_391_NSP_GenomeWideSNP_6_F02_1473524_HERMS_p_TCGAb_391_NSP_GenomeWideSNP_6_F02_1473524	-0.000905954	-2.04202	0.015873	1	1	0	0	TCGA-ZF-AA4X	E6F7BF6C-92B1-4795-94FC-B189D0C7877F	BLCA	MALE	Alive	-20579	2044	0	56	C67.9	YES	8120/3	NO	No	C67.9	Bladder	YES	YES	WHITE	No	NOT HISPANIC OR LATINO	YES	WITH TUMOR	AA4X	2009	Muscle invasive urothelial carcinoma (pT2 or above)	ZF	2014-11-12	T2	M0	NX	6th	Stage II	YES	Transurethral resection (TURBT)	NA	High Grade	175	73	HERMS_p_TCGAb_391_NSP_GenomeWideSNP_6_F02_1473524	HERMS_p_TCGAb_391_NSP_GenomeWideSNP_6_F02_1473524	TCGA-ZF-AA4X
HERMS_p_TCGAb_391_NSP_GenomeWideSNP_6_F04_1473642_HERMS_p_TCGAb_391_NSP_GenomeWideSNP_6_F04_1473642	-0.000592473	-1.33543	0.302521	4	2	0	0	TCGA-CF-A9FH	83A369AE-003B-432B-A7B2-C630805B43C1	BLCA	MALE	Alive	-31236	-64	0	85	C67.9	NO	8130/3	YES	No	C67.9	Bladder	NO	NO	ASIAN	No	NOT HISPANIC OR LATINO	YES	TUMOR FREE	A9FH	2013	Muscle invasive urothelial carcinoma (pT2 or above)	CF	2014-12-30	T2	M0	N0	6th	Stage II	NO	Other method, specify:	NA	Low Grade	165	58	HERMS_p_TCGAb_391_NSP_GenomeWideSNP_6_F04_1473642	HERMS_p_TCGAb_391_NSP_GenomeWideSNP_6_F04_1473642	TCGA-CF-A9FH
HERMS_p_TCGAb_391_NSP_GenomeWideSNP_6_F06_1473594_HERMS_p_TCGAb_391_NSP_GenomeWideSNP_6_F06_1473594	-0.000823636	-1.85648	0.0504202	1	1	0	0	TCGA-2F-A9KO	DD3A6357-9087-44B2-9956-F981E0DE6F1C	BLCA	MALE	Dead	-23323	678	0	63	C67.4	YES	8120/3	NO	No	C67.4	Bladder	YES	NO	WHITE	No	NOT HISPANIC OR LATINO	YES	WITH TUMOR	A9KO	2008	Muscle invasive urothelial carcinoma (pT2 or above)	2F	2014-03-19	T3	M0	N1	6th	Stage IV	NO	Transurethral resection (TURBT)	NA	High Grade	173	65	HERMS_p_TCGAb_391_NSP_GenomeWideSNP_6_F06_1473594	HERMS_p_TCGAb_391_NSP_GenomeWideSNP_6_F06_1473594	TCGA-2F-A9KO
HERMS_p_TCGAb_391_NSP_GenomeWideSNP_6_F08_1473556_HERMS_p_TCGAb_391_NSP_GenomeWideSNP_6_F08_1473556	-0.000481885	-1.08617	0.538749	6	3	0	0	TCGA-ZF-A9RM	7D71945A-B81A-405C-BB17-CEC9B1D7592C	BLCA	MALE	Alive	-25642	1455	0	70	C67.9	YES	8120/3	NO	No	C67.9	Bladder	NO	NO	WHITE	No	NOT HISPANIC OR LATINO	YES	TUMOR FREE	A9RM	2010	Muscle invasive urothelial carcinoma (pT2 or above)	ZF	2014-11-15	T0	MX	N0	7th	Stage II	NO	Transurethral resection (TURBT)	NA	High Grade	173	87	HERMS_p_TCGAb_391_NSP_GenomeWideSNP_6_F08_1473556	HERMS_p_TCGAb_391_NSP_GenomeWideSNP_6_F08_1473556	TCGA-ZF-A9RM
HERMS_p_TCGAb_391_NSP_GenomeWideSNP_6_G02_1473644_HERMS_p_TCGAb_391_NSP_GenomeWideSNP_6_G02_1473644	-0.00081763	-1.84294	0.054155	1	1	0	0	TCGA-SY-A9G0	423B7FC5-3970-4C96-990D-96AD0842F1EB	BLCA	MALE	Dead	-30205	378	0	82	C67.4	YES	8120/3	NO	No	C67.4	Bladder	NO	NO	WHITE	Yes	NOT HISPANIC OR LATINO	YES	TUMOR FREE	A9G0	2011	Muscle invasive urothelial carcinoma (pT2 or above)	SY	2014-03-07	T4	M0	N1	7th	Stage IV	NO	Transurethral resection (TURBT)	NA	High Grade	170	82	HERMS_p_TCGAb_391_NSP_GenomeWideSNP_6_G02_1473644	HERMS_p_TCGAb_391_NSP_GenomeWideSNP_6_G02_1473644	TCGA-SY-A9G0
HERMS_p_TCGAb_391_NSP_GenomeWideSNP_6_G04_1473640_HERMS_p_TCGAb_391_NSP_GenomeWideSNP_6_G04_1473640	-0.00061449	-1.38506	0.261438	3	2	0	0	TCGA-ZF-AA4N	C692E696-37FE-4FC1-90EB-8E34A91A98FC	BLCA	MALE	Dead	-27056	NA	0	74	C67.9	YES	8010/3	NO	No	C67.9	Bladder	NO	NO	WHITE	No	NOT HISPANIC OR LATINO	YES	WITH TUMOR	AA4N	2011	NA	ZF	2014-11-15	NA	NA	NA	7th	Stage II	NO	NA	NA	High Grade	165	70	HERMS_p_TCGAb_391_NSP_GenomeWideSNP_6_G04_1473640	HERMS_p_TCGAb_391_NSP_GenomeWideSNP_6_G04_1473640	TCGA-ZF-AA4N
HERMS_p_TCGAb_391_NSP_GenomeWideSNP_6_G06_1473510_HERMS_p_TCGAb_391_NSP_GenomeWideSNP_6_G06_1473510	-0.000605666	-1.36517	0.270775	3	2	0	0	TCGA-2F-A9KP	65D1EAEC-28DB-4A41-A4DB-1A710FCB24AD	BLCA	MALE	Dead	-24428	NA	0	66	C67.2	YES	8120/3	NO	No	C67.2	Bladder	YES	NO	WHITE	No	NOT HISPANIC OR LATINO	YES	WITH TUMOR	A9KP	2011	Muscle invasive urothelial carcinoma (pT2 or above)	2F	2014-03-19	T3a	MX	N2	7th	Stage IV	NO	Transurethral resection (TURBT)	NA	High Grade	186	130	HERMS_p_TCGAb_391_NSP_GenomeWideSNP_6_G06_1473510	HERMS_p_TCGAb_391_NSP_GenomeWideSNP_6_G06_1473510	TCGA-2F-A9KP
HERMS_p_TCGAb_391_NSP_GenomeWideSNP_6_G08_1473636_HERMS_p_TCGAb_391_NSP_GenomeWideSNP_6_G08_1473636	-0.000469868	-1.05908	0.565826	6	3	0	0	TCGA-CF-A9FL	96292F0E-5D09-4C44-8DFC-73EBDE6BF137	BLCA	MALE	Dead	-31099	84	0	85	C67.9	NO	8130/3	YES	No	C67.9	Bladder	YES	NO	ASIAN	Yes	NOT HISPANIC OR LATINO	YES	TUMOR FREE	A9FL	2013	Muscle invasive urothelial carcinoma (pT2 or above)	CF	2014-12-30	T3b	M0	N0	6th	Stage III	NO	Endoscopic Biopsy	NA	High Grade	165	45	HERMS_p_TCGAb_391_NSP_GenomeWideSNP_6_G08_1473636	HERMS_p_TCGAb_391_NSP_GenomeWideSNP_6_G08_1473636	TCGA-CF-A9FL
HERMS_p_TCGAb_391_NSP_GenomeWideSNP_6_G10_1473624_HERMS_p_TCGAb_391_NSP_GenomeWideSNP_6_G10_1473624	-0.000418566	-0.943447	0.680672	7	3	0	0	TCGA-SY-A9G5	7D198EE2-D80A-4759-804F-A7EF85971843	BLCA	MALE	Alive	-24260	1186	0	66	C67.9	YES	8120/3	NO	No	C67.9	Bladder	NO	NO	WHITE	No	NOT HISPANIC OR LATINO	YES	TUMOR FREE	A9G5	2011	Muscle invasive urothelial carcinoma (pT2 or above)	SY	2014-03-07	T4a	M0	N0	7th	Stage III	NO	Transurethral resection (TURBT)	NA	High Grade	179	103	HERMS_p_TCGAb_391_NSP_GenomeWideSNP_6_G10_1473624	HERMS_p_TCGAb_391_NSP_GenomeWideSNP_6_G10_1473624	TCGA-SY-A9G5
HERMS_p_TCGAb_391_NSP_GenomeWideSNP_6_G12_1473550_HERMS_p_TCGAb_391_NSP_GenomeWideSNP_6_G12_1473550	-0.000412496	-0.929766	0.689076	7	3	0	0	TCGA-XF-A8HH	02964D82-CC94-4286-A66F-03567101950C	BLCA	FEMALE	Dead	-22393	NA	0	61	C67.9	YES	8120/3	NO	No	C67.9	Bladder	NO	NO	WHITE	No	NOT HISPANIC OR LATINO	YES	WITH TUMOR	A8HH	2004	Muscle invasive urothelial carcinoma (pT2 or above)	XF	2014-03-13	T3b	M0	N2	6th	Stage IV	NO	Transurethral resection (TURBT)	NA	High Grade	163	72	HERMS_p_TCGAb_391_NSP_GenomeWideSNP_6_G12_1473550	HERMS_p_TCGAb_391_NSP_GenomeWideSNP_6_G12_1473550	TCGA-XF-A8HH
HERMS_p_TCGAb_391_NSP_GenomeWideSNP_6_H02_1473664_HERMS_p_TCGAb_391_NSP_GenomeWideSNP_6_H02_1473664	-0.0008559	-1.9292	0.0252101	1	1	0	0	TCGA-ZF-A9R7	CE4E4549-BEFC-447F-9B79-ED46E302E6D7	BLCA	FEMALE	Alive	-28063	665	0	76	C67.9	YES	8120/3	NO	No	C67.9	Bladder	NO	NO	WHITE	No	NOT HISPANIC OR LATINO	YES	TUMOR FREE	A9R7	2011	Muscle invasive urothelial carcinoma (pT2 or above)	ZF	2014-11-15	NA	M0	NX	7th	Stage II	NO	Transurethral resection (TURBT)	NA	High Grade	159	66	HERMS_p_TCGAb_391_NSP_GenomeWideSNP_6_H02_1473664	HERMS_p_TCGAb_391_NSP_GenomeWideSNP_6_H02_1473664	TCGA-ZF-A9R7
HONGS_p_TCGAb3_75_76_77_NSP_GenomeWideSNP_6_B06_1438198_HONGS_p_TCGAb3_75_76_77_NSP_GenomeWideSNP_6_B06_1438198	-0.000518701	-1.16915	0.447246	5	2	0	0	TCGA-CC-A8HT	95408571-9D4E-412B-8EE8-7992E0270B0F	LIHC	MALE	Dead	-27334	0	0	74	C22.0	NO	8170/3	YES	No	C22.0	Liver	YES	NO	ASIAN	No	NOT HISPANIC OR LATINO	YES	TUMOR FREE	A8HT	2013	Hepatocellular Carcinoma	CC	2014-08-22	T3	M0	N0	6th	Stage IIIA	[Unknown]	NA	R0	G2	159	48	HONGS_p_TCGAb3_75_76_77_NSP_GenomeWideSNP_6_B06_1438198	HONGS_p_TCGAb3_75_76_77_NSP_GenomeWideSNP_6_B06_1438198	TCGA-CC-A8HT
HONGS_p_TCGAb3_75_76_77_NSP_GenomeWideSNP_6_C06_1438220_HONGS_p_TCGAb3_75_76_77_NSP_GenomeWideSNP_6_C06_1438220	-0.000464021	-1.0459	0.5845	6	3	0	0	TCGA-CC-A8HU	1943FF2C-CA53-4E3C-ACC1-5AE84F4BA230	LIHC	FEMALE	Dead	-14367	0	0	39	C22.0	NO	8170/3	YES	No	C22.0	Liver	YES	NO	ASIAN	No	NOT HISPANIC OR LATINO	YES	TUMOR FREE	A8HU	2013	Hepatocellular Carcinoma	CC	2014-08-22	T3	M0	N0	6th	Stage IIIA	[Unknown]	NA	R0	G3	163	42	HONGS_p_TCGAb3_75_76_77_NSP_GenomeWideSNP_6_C06_1438220	HONGS_p_TCGAb3_75_76_77_NSP_GenomeWideSNP_6_C06_1438220	TCGA-CC-A8HU
HONGS_p_TCGAb3_75_76_77_NSP_GenomeWideSNP_6_C10_1438178_HONGS_p_TCGAb3_75_76_77_NSP_GenomeWideSNP_6_C10_1438178	-0.000506914	-1.14258	0.484594	5	2	0	0	TCGA-ED-A8O6	7FB03840-5153-4DC6-A302-5A89AA4E1FB6	LIHC	FEMALE	Dead	-18572	6	0	50	C22.0	NO	8170/3	YES	No	C22.0	Liver	[Unknown]	NO	ASIAN	No	NOT HISPANIC OR LATINO	YES	TUMOR FREE	A8O6	2013	Hepatocellular Carcinoma	ED	2014-02-12	T3a	M0	N0	7th	Stage IIIA	NO	NA	R0	G3	165	45	HONGS_p_TCGAb3_75_76_77_NSP_GenomeWideSNP_6_C10_1438178	HONGS_p_TCGAb3_75_76_77_NSP_GenomeWideSNP_6_C10_1438178	TCGA-ED-A8O6
HONGS_p_TCGAb3_75_76_77_NSP_GenomeWideSNP_6_D06_1438250_HONGS_p_TCGAb3_75_76_77_NSP_GenomeWideSNP_6_D06_1438250	-0.000593624	-1.33803	0.29972	3	2	0	0	TCGA-CC-A8HV	5B32D3F4-9B88-42DE-AAAC-22D1D2F5CDE0	LIHC	FEMALE	Dead	-18935	0	0	51	C22.0	NO	8170/3	YES	No	C22.0	Liver	YES	NO	ASIAN	No	NOT HISPANIC OR LATINO	YES	TUMOR FREE	A8HV	2013	Hepatocellular Carcinoma	CC	2014-08-22	T2	M0	N0	6th	Stage II	[Unknown]	NA	R0	G2	159	51	HONGS_p_TCGAb3_75_76_77_NSP_GenomeWideSNP_6_D06_1438250	HONGS_p_TCGAb3_75_76_77_NSP_GenomeWideSNP_6_D06_1438250	TCGA-CC-A8HV
HONGS_p_TCGAb3_75_76_77_NSP_GenomeWideSNP_6_D07_1438310_HONGS_p_TCGAb3_75_76_77_NSP_GenomeWideSNP_6_D07_1438310	-0.000593162	-1.33699	0.300654	4	2	0	0	TCGA-XR-A8TF	1E9F910C-82C0-4222-A62F-B656839307FC	LIHC	MALE	Dead	-27145	NA	0	74	C22.0	YES	8170/3	NO	No	C22.0	Liver	YES	NO	WHITE	No	HISPANIC OR LATINO	YES	TUMOR FREE	A8TF	2012	Hepatocellular Carcinoma	XR	2015-05-20	T1	MX	NX	7th	Stage I	NO	NA	R0	G1	166	57	HONGS_p_TCGAb3_75_76_77_NSP_GenomeWideSNP_6_D07_1438310	HONGS_p_TCGAb3_75_76_77_NSP_GenomeWideSNP_6_D07_1438310	TCGA-XR-A8TF
HONGS_p_TCGAb3_75_76_77_NSP_GenomeWideSNP_6_E05_1438186_HONGS_p_TCGAb3_75_76_77_NSP_GenomeWideSNP_6_E05_1438186	-0.000486306	-1.09613	0.527544	6	3	0	0	TCGA-XR-A8TG	1D7D5166-6582-4EA1-B242-37C2C3919A3C	LIHC	MALE	Alive	-21544	898	0	58	C22.0	YES	8170/3	NO	No	C22.0	Liver	YES	YES	WHITE	Yes	HISPANIC OR LATINO	YES	TUMOR FREE	A8TG	2012	Hepatocellular Carcinoma	XR	2015-05-20	T1	M0	NX	7th	Stage I	NO	NA	R0	G2	184	71	HONGS_p_TCGAb3_75_76_77_NSP_GenomeWideSNP_6_E05_1438186	HONGS_p_TCGAb3_75_76_77_NSP_GenomeWideSNP_6_E05_1438186	TCGA-XR-A8TG
HONGS_p_TCGAb3_75_76_77_NSP_GenomeWideSNP_6_E06_1438166_HONGS_p_TCGAb3_75_76_77_NSP_GenomeWideSNP_6_E06_1438166	-0.000279566	-0.630142	0.904762	10	4	0	0	TCGA-ED-A8O5	2BEA076B-C923-4A91-A37B-C6615FEC021C	LIHC	FEMALE	Alive	-21648	406	0	59	C22.0	NO	8170/3	YES	No	C22.0	Liver	NO	NO	ASIAN	No	NOT HISPANIC OR LATINO	YES	TUMOR FREE	A8O5	2013	Hepatocellular Carcinoma	ED	2014-02-12	T3a	M0	N0	7th	Stage IIIA	[Unknown]	NA	R0	G3	165	63	HONGS_p_TCGAb3_75_76_77_NSP_GenomeWideSNP_6_E06_1438166	HONGS_p_TCGAb3_75_76_77_NSP_GenomeWideSNP_6_E06_1438166	TCGA-ED-A8O5
HORNS_p_TCGA_b110_113_SNP_N_GenomeWideSNP_6_A03_772242_HORNS_p_TCGA_b110_113_SNP_N_GenomeWideSNP_6_A03_772242	-0.000661003	-1.4899	0.188609	2	1	0	0	TCGA-DK-A1A5	904a8757-e0c5-41ef-b583-c8f170caaac1	BLCA	MALE	Dead	-29111	NA	0	79	C67.9	NO	8120/3	YES	No	C67.9	Bladder	NO	NO	WHITE	Yes	NOT HISPANIC OR LATINO	YES	TUMOR FREE	A1A5	2010	Muscle invasive urothelial carcinoma (pT2 or above)	DK	2011-04-11	T2b	M0	N0	6th	Stage II	NA	Transurethral resection (TURBT)	NA	High Grade	165	60	HORNS_p_TCGA_b110_113_SNP_N_GenomeWideSNP_6_A03_772242	HORNS_p_TCGA_b110_113_SNP_N_GenomeWideSNP_6_A03_772242	TCGA-DK-A1A5
HORNS_p_TCGA_b110_113_SNP_N_GenomeWideSNP_6_A10_772420_HORNS_p_TCGA_b110_113_SNP_N_GenomeWideSNP_6_A10_772420	-0.000804763	-1.81394	0.0625584	1	1	0	0	TCGA-DK-A1A3	c5b20ccc-523d-491c-8536-008e05c57212	BLCA	MALE	Dead	-22235	77	0	60	C67.9	NO	8120/3	YES	No	C67.9	Bladder	[Unknown]	NA	WHITE	No	NOT HISPANIC OR LATINO	YES	WITH TUMOR	A1A3	2010	Muscle invasive urothelial carcinoma (pT2 or above)	DK	2011-04-06	T3	M0	N2	6th	Stage IV	NA	Transurethral resection (TURBT)	NA	High Grade	183	76	HORNS_p_TCGA_b110_113_SNP_N_GenomeWideSNP_6_A10_772420	HORNS_p_TCGA_b110_113_SNP_N_GenomeWideSNP_6_A10_772420	TCGA-DK-A1A3
HORNS_p_TCGA_b110_113_SNP_N_GenomeWideSNP_6_B03_772248_HORNS_p_TCGA_b110_113_SNP_N_GenomeWideSNP_6_B03_772248	-0.000672512	-1.51584	0.178338	2	1	0	0	TCGA-EY-A1GF	615ea37d-6302-4d68-b253-d24efd947c3e	UCEC	FEMALE	Alive	-27450	826	0	75	C54.1	YES	8380/3	NO	No	C54.1	Endometrial	NO	NO	BLACK OR AFRICAN AMERICAN	No	NOT HISPANIC OR LATINO	YES	TUMOR FREE	A1GF	2009	Endometrioid endometrial adenocarcinoma	EY	2011-05-11	[Not Applicable]	[Not Applicable]	[Not Applicable]	2009	[Not Applicable]	NA	Dilation and curettage procedure	R0	G2	165	71	HORNS_p_TCGA_b110_113_SNP_N_GenomeWideSNP_6_B03_772248	HORNS_p_TCGA_b110_113_SNP_N_GenomeWideSNP_6_B03_772248	TCGA-EY-A1GF
HORNS_p_TCGA_b110_113_SNP_N_GenomeWideSNP_6_B04_772398_HORNS_p_TCGA_b110_113_SNP_N_GenomeWideSNP_6_B04_772398	-0.000488073	-1.10012	0.526611	6	3	0	0	TCGA-EY-A1GS	c10b2885-70ea-4d32-bc48-8b85530df702	UCEC	FEMALE	Dead	-26012	459	0	71	C54.1	NO	8441/3	YES	No	C54.1	Endometrial	NO	NO	BLACK OR AFRICAN AMERICAN	No	NOT HISPANIC OR LATINO	YES	WITH TUMOR	A1GS	2010	Serous endometrial adenocarcinoma	EY	2011-05-19	[Not Applicable]	[Not Applicable]	[Not Applicable]	2009	[Not Applicable]	NA	Tumor resection	R2	G3	161	62	HORNS_p_TCGA_b110_113_SNP_N_GenomeWideSNP_6_B04_772398	HORNS_p_TCGA_b110_113_SNP_N_GenomeWideSNP_6_B04_772398	TCGA-EY-A1GS
HORNS_p_TCGA_b110_113_SNP_N_GenomeWideSNP_6_B05_772346_HORNS_p_TCGA_b110_113_SNP_N_GenomeWideSNP_6_B05_772346	-0.000276254	-0.622677	0.906629	10	4	0	0	TCGA-EY-A1GU	5dd28537-d24f-4a6d-a454-6f64cf37e16a	UCEC	FEMALE	Dead	-24304	378	0	66	C54.1	NO	8380/3	YES	No	C54.1	Endometrial	NO	YES	BLACK OR AFRICAN AMERICAN	No	NOT HISPANIC OR LATINO	YES	TUMOR FREE	A1GU	2010	Endometrioid endometrial adenocarcinoma	EY	2011-05-24	[Not Applicable]	[Not Applicable]	[Not Applicable]	2009	[Not Applicable]	NA	Office Endometrial Biopsy	R0	G2	160	90	HORNS_p_TCGA_b110_113_SNP_N_GenomeWideSNP_6_B05_772346	HORNS_p_TCGA_b110_113_SNP_N_GenomeWideSNP_6_B05_772346	TCGA-EY-A1GU
HORNS_p_TCGA_b110_113_SNP_N_GenomeWideSNP_6_B06_772378_HORNS_p_TCGA_b110_113_SNP_N_GenomeWideSNP_6_B06_772378	-0.000709352	-1.59888	0.140056	2	1	0	0	TCGA-EY-A1GV	e3e39474-c2b0-45af-bbe1-4c24f17cc284	UCEC	FEMALE	Alive	-27581	481	0	75	C54.1	NO	8441/3	YES	No	C54.1	Endometrial	NO	YES	WHITE	No	NOT HISPANIC OR LATINO	YES	TUMOR FREE	A1GV	2010	Mixed serous and endometrioid	EY	2011-05-24	[Not Applicable]	[Not Applicable]	[Not Applicable]	2009	[Not Applicable]	NA	Office Endometrial Biopsy	R0	G3	165	79	HORNS_p_TCGA_b110_113_SNP_N_GenomeWideSNP_6_B06_772378	HORNS_p_TCGA_b110_113_SNP_N_GenomeWideSNP_6_B06_772378	TCGA-EY-A1GV
HORNS_p_TCGA_b110_113_SNP_N_GenomeWideSNP_6_B09_772362_HORNS_p_TCGA_b110_113_SNP_N_GenomeWideSNP_6_B09_772362	-0.000393491	-0.886928	0.720822	8	3	0	0	TCGA-CF-A1HR	39ea19e1-4959-4f1b-9934-54bdaf766842	BLCA	MALE	Alive	-22777	389	0	62	C67.9	NO	8120/3	YES	No	C67.9	Bladder	YES	NO	ASIAN	No	NOT HISPANIC OR LATINO	YES	TUMOR FREE	A1HR	2010	Muscle invasive urothelial carcinoma (pT2 or above)	CF	2011-06-17	T3	M0	N0	6th	Stage III	NA	Transurethral resection (TURBT)	NA	High Grade	172	61	HORNS_p_TCGA_b110_113_SNP_N_GenomeWideSNP_6_B09_772362	HORNS_p_TCGA_b110_113_SNP_N_GenomeWideSNP_6_B09_772362	TCGA-CF-A1HR
HORNS_p_TCGA_b110_113_SNP_N_GenomeWideSNP_6_C03_772270_HORNS_p_TCGA_b110_113_SNP_N_GenomeWideSNP_6_C03_772270	-0.000587338	-1.32386	0.323063	4	2	0	0	TCGA-BL-A13I	ebc094a6-cdc9-4c02-b8ec-a181b25a364d	BLCA	FEMALE	Dead	-20885	NA	0	57	C67.9	NO	8120/3	YES	No	C67.9	Bladder	NA	NO	WHITE	No	NOT HISPANIC OR LATINO	YES	WITH TUMOR	A13I	2010	Muscle invasive urothelial carcinoma (pT2 or above)	BL	2011-02-28	T3	M0	N0	7th	Stage III	NA	Transurethral resection (TURBT)	NA	High Grade	157	51	HORNS_p_TCGA_b110_113_SNP_N_GenomeWideSNP_6_C03_772270	HORNS_p_TCGA_b110_113_SNP_N_GenomeWideSNP_6_C03_772270	TCGA-BL-A13I
HORNS_p_TCGA_b110_113_SNP_N_GenomeWideSNP_6_D02_772374_HORNS_p_TCGA_b110_113_SNP_N_GenomeWideSNP_6_D02_772374	-0.000493158	-1.11158	0.512605	6	3	0	0	TCGA-EY-A1GC	ebc25a41-becb-4395-ae33-483a304b07d8	UCEC	FEMALE	Alive	-22656	1647	0	62	C54.1	YES	8380/3	NO	No	C54.1	Endometrial	NO	NO	WHITE	No	NOT HISPANIC OR LATINO	YES	TUMOR FREE	A1GC	2009	Endometrioid endometrial adenocarcinoma	EY	2011-05-02	[Not Applicable]	[Not Applicable]	[Not Applicable]	2009	[Not Applicable]	NA	Tumor resection	R0	G3	167	96	HORNS_p_TCGA_b110_113_SNP_N_GenomeWideSNP_6_D02_772374	HORNS_p_TCGA_b110_113_SNP_N_GenomeWideSNP_6_D02_772374	TCGA-EY-A1GC
HORNS_p_TCGA_b110_113_SNP_N_GenomeWideSNP_6_D03_772356_HORNS_p_TCGA_b110_113_SNP_N_GenomeWideSNP_6_D03_772356	-0.000173614	-0.391326	0.959851	10	4	0	0	TCGA-EY-A1GP	75fb484d-cd12-4cf0-a99d-faf27aead118	UCEC	FEMALE	Alive	-20011	573	0	54	C54.1	NO	8380/3	YES	No	C54.1	Endometrial	NO	NO	BLACK OR AFRICAN AMERICAN	No	NOT HISPANIC OR LATINO	YES	TUMOR FREE	A1GP	2010	Endometrioid endometrial adenocarcinoma	EY	2011-05-19	[Not Applicable]	[Not Applicable]	[Not Applicable]	2009	[Not Applicable]	NA	Office Endometrial Biopsy	R0	G1	158	72	HORNS_p_TCGA_b110_113_SNP_N_GenomeWideSNP_6_D03_772356	HORNS_p_TCGA_b110_113_SNP_N_GenomeWideSNP_6_D03_772356	TCGA-EY-A1GP
HORNS_p_TCGA_b110_113_SNP_N_GenomeWideSNP_6_D05_772404_HORNS_p_TCGA_b110_113_SNP_N_GenomeWideSNP_6_D05_772404	-0.00049672	-1.11961	0.499533	5	2	0	0	TCGA-EY-A1GD	33efe6c6-9159-48e8-b759-fba9ddbde761	UCEC	FEMALE	Alive	-18638	1639	0	51	C54.1	YES	8380/3	NO	No	C54.1	Endometrial	NO	NO	BLACK OR AFRICAN AMERICAN	No	NOT HISPANIC OR LATINO	YES	TUMOR FREE	A1GD	2009	Endometrioid endometrial adenocarcinoma	EY	2011-05-02	[Not Applicable]	[Not Applicable]	[Not Applicable]	2009	[Not Applicable]	NA	Tumor resection	R0	G1	157	79	HORNS_p_TCGA_b110_113_SNP_N_GenomeWideSNP_6_D05_772404	HORNS_p_TCGA_b110_113_SNP_N_GenomeWideSNP_6_D05_772404	TCGA-EY-A1GD
HORNS_p_TCGA_b110_113_SNP_N_GenomeWideSNP_6_D06_772354_HORNS_p_TCGA_b110_113_SNP_N_GenomeWideSNP_6_D06_772354	-0.000216181	-0.487271	0.945845	10	4	0	0	TCGA-EY-A1GR	70cdb758-26c9-4c11-a495-0c31cbc84949	UCEC	FEMALE	Alive	-24784	536	0	67	C54.1	NO	8380/3	YES	No	C54.1	Endometrial	NO	NO	BLACK OR AFRICAN AMERICAN	No	NOT HISPANIC OR LATINO	YES	TUMOR FREE	A1GR	2010	Endometrioid endometrial adenocarcinoma	EY	2011-05-19	[Not Applicable]	[Not Applicable]	[Not Applicable]	2009	[Not Applicable]	NA	Office Endometrial Biopsy	R0	G3	165	93	HORNS_p_TCGA_b110_113_SNP_N_GenomeWideSNP_6_D06_772354	HORNS_p_TCGA_b110_113_SNP_N_GenomeWideSNP_6_D06_772354	TCGA-EY-A1GR
HORNS_p_TCGA_b110_113_SNP_N_GenomeWideSNP_6_D07_772310_HORNS_p_TCGA_b110_113_SNP_N_GenomeWideSNP_6_D07_772310	-0.000864497	-1.94858	0.0233427	1	1	0	0	TCGA-EY-A1GI	16bde24f-61b8-458d-aca3-df4806abbd1b	UCEC	FEMALE	Alive	-19117	710	0	52	C54.1	YES	8380/3	NO	No	C54.1	Endometrial	NO	YES	WHITE	No	NOT HISPANIC OR LATINO	YES	TUMOR FREE	A1GI	2009	Endometrioid endometrial adenocarcinoma	EY	2011-05-18	[Not Applicable]	[Not Applicable]	[Not Applicable]	2009	[Not Applicable]	NA	Excisional Biopsy	R0	G2	165	69	HORNS_p_TCGA_b110_113_SNP_N_GenomeWideSNP_6_D07_772310	HORNS_p_TCGA_b110_113_SNP_N_GenomeWideSNP_6_D07_772310	TCGA-EY-A1GI
HORNS_p_TCGA_b110_113_SNP_N_GenomeWideSNP_6_D08_772246_HORNS_p_TCGA_b110_113_SNP_N_GenomeWideSNP_6_D08_772246	-0.000798134	-1.79899	0.0662932	1	1	0	0	TCGA-EY-A1GT	e0d13e2d-cf48-4b66-bfc2-88f872f67d79	UCEC	FEMALE	Alive	-25151	490	0	68	C54.1	NO	8380/3	YES	No	C54.1	Endometrial	NO	NO	WHITE	No	NOT HISPANIC OR LATINO	YES	TUMOR FREE	A1GT	2010	Endometrioid endometrial adenocarcinoma	EY	2011-05-24	[Not Applicable]	[Not Applicable]	[Not Applicable]	2009	[Not Applicable]	NA	Dilation and curettage procedure	R0	G1	168	70	HORNS_p_TCGA_b110_113_SNP_N_GenomeWideSNP_6_D08_772246	HORNS_p_TCGA_b110_113_SNP_N_GenomeWideSNP_6_D08_772246	TCGA-EY-A1GT
HORNS_p_TCGA_b110_113_SNP_N_GenomeWideSNP_6_D09_772342_HORNS_p_TCGA_b110_113_SNP_N_GenomeWideSNP_6_D09_772342	-0.000169085	-0.381117	0.960784	10	4	0	0	TCGA-EY-A1GK	972db411-9744-46f0-89c7-efe14135f1b4	UCEC	FEMALE	Alive	-27127	693	0	74	C54.1	NO	8380/3	YES	No	C54.1	Endometrial	NO	YES	WHITE	Yes	NOT HISPANIC OR LATINO	YES	TUMOR FREE	A1GK	2009	Endometrioid endometrial adenocarcinoma	EY	2011-05-18	[Not Applicable]	[Not Applicable]	[Not Applicable]	2009	[Not Applicable]	NA	Dilation and curettage procedure	R0	G3	160	105	HORNS_p_TCGA_b110_113_SNP_N_GenomeWideSNP_6_D09_772342	HORNS_p_TCGA_b110_113_SNP_N_GenomeWideSNP_6_D09_772342	TCGA-EY-A1GK
HORNS_p_TCGA_b110_113_SNP_N_GenomeWideSNP_6_D12_772402_HORNS_p_TCGA_b110_113_SNP_N_GenomeWideSNP_6_D12_772402	-0.000300285	-0.676841	0.890756	9	4	0	0	TCGA-CF-A1HS	a73c0842-39c5-4c2c-aa6a-f31341a4f36e	BLCA	FEMALE	Alive	-27565	382	0	75	C67.9	NO	8070/3	YES	No	C67.9	Bladder	YES	NO	ASIAN	No	NOT HISPANIC OR LATINO	YES	TUMOR FREE	A1HS	2010	Muscle invasive urothelial carcinoma (pT2 or above)	CF	2011-06-17	T3	M0	N0	6th	Stage III	NA	Transurethral resection (TURBT)	NA	High Grade	154	52	HORNS_p_TCGA_b110_113_SNP_N_GenomeWideSNP_6_D12_772402	HORNS_p_TCGA_b110_113_SNP_N_GenomeWideSNP_6_D12_772402	TCGA-CF-A1HS
HORNS_p_TCGA_b110_113_SNP_N_GenomeWideSNP_6_E02_772422_HORNS_p_TCGA_b110_113_SNP_N_GenomeWideSNP_6_E02_772422	-0.000427865	-0.964407	0.654528	7	3	0	0	TCGA-DK-A1A6	9c274536-3ca1-4f0e-93a8-1688074d862f	BLCA	MALE	Alive	-19554	2020	0	53	C67.9	YES	8120/3	NO	No	C67.9	Bladder	NO	NO	WHITE	No	NA	YES	TUMOR FREE	A1A6	2008	Muscle invasive urothelial carcinoma (pT2 or above)	DK	2011-04-11	T2a	M0	N1	6th	Stage IV	NA	Transurethral resection (TURBT)	NA	High Grade	173	97.91	HORNS_p_TCGA_b110_113_SNP_N_GenomeWideSNP_6_E02_772422	HORNS_p_TCGA_b110_113_SNP_N_GenomeWideSNP_6_E02_772422	TCGA-DK-A1A6
HORNS_p_TCGA_b110_113_SNP_N_GenomeWideSNP_6_E11_772332_HORNS_p_TCGA_b110_113_SNP_N_GenomeWideSNP_6_E11_772332	-0.00038231	-0.861726	0.743231	8	3	0	0	TCGA-EY-A1H0	c71e0986-56c0-45f4-be8d-2236e4418604	UCEC	FEMALE	Alive	-20937	588	0	57	C54.1	NO	8380/3	YES	No	C54.1	Endometrial	NO	YES	BLACK OR AFRICAN AMERICAN	No	NOT HISPANIC OR LATINO	YES	TUMOR FREE	A1H0	2010	Endometrioid endometrial adenocarcinoma	EY	2011-05-19	[Not Applicable]	[Not Applicable]	[Not Applicable]	2009	[Not Applicable]	NA	Dilation and curettage procedure	R0	G2	163	90	HORNS_p_TCGA_b110_113_SNP_N_GenomeWideSNP_6_E11_772332	HORNS_p_TCGA_b110_113_SNP_N_GenomeWideSNP_6_E11_772332	TCGA-EY-A1H0
HORNS_p_TCGA_b110_113_SNP_N_GenomeWideSNP_6_E12_772256_HORNS_p_TCGA_b110_113_SNP_N_GenomeWideSNP_6_E12_772256	-0.000601987	-1.35688	0.281979	3	2	0	0	TCGA-EY-A1GH	a45a2343-f425-4e62-9049-7782733b6234	UCEC	FEMALE	Alive	-25802	710	0	70	C54.1	YES	8380/3	NO	No	C54.1	Endometrial	NO	YES	WHITE	No	NOT HISPANIC OR LATINO	YES	TUMOR FREE	A1GH	2009	Endometrioid endometrial adenocarcinoma	EY	2011-05-11	[Not Applicable]	[Not Applicable]	[Not Applicable]	2009	[Not Applicable]	NA	Office Endometrial Biopsy	R0	G2	170	117	HORNS_p_TCGA_b110_113_SNP_N_GenomeWideSNP_6_E12_772256	HORNS_p_TCGA_b110_113_SNP_N_GenomeWideSNP_6_E12_772256	TCGA-EY-A1GH
HORNS_p_TCGA_b110_113_SNP_N_GenomeWideSNP_6_F01_772364_HORNS_p_TCGA_b110_113_SNP_N_GenomeWideSNP_6_F01_772364	-0.000360657	-0.812921	0.797386	8	4	0	0	TCGA-EY-A1GE	a28beb70-d309-45b8-a2ba-40558f3c8f4f	UCEC	FEMALE	Alive	-24667	741	0	67	C54.1	YES	8380/3	NO	No	C54.1	Endometrial	NO	NO	WHITE	No	NOT HISPANIC OR LATINO	YES	TUMOR FREE	A1GE	2009	Endometrioid endometrial adenocarcinoma	EY	2011-05-02	[Not Applicable]	[Not Applicable]	[Not Applicable]	2009	[Not Applicable]	NA	Office Endometrial Biopsy	R0	G1	165	103	HORNS_p_TCGA_b110_113_SNP_N_GenomeWideSNP_6_F01_772364	HORNS_p_TCGA_b110_113_SNP_N_GenomeWideSNP_6_F01_772364	TCGA-EY-A1GE
HORNS_p_TCGA_b110_113_SNP_N_GenomeWideSNP_6_F04_772328_HORNS_p_TCGA_b110_113_SNP_N_GenomeWideSNP_6_F04_772328	-0.000332856	-0.750257	0.84127	9	4	0	0	TCGA-B5-A11L	07b24a23-3d9f-4591-800f-8738cc232f9a	UCEC	FEMALE	Dead	-26120	1396	0	71	C54.1	YES	8380/3	NO	No	C54.1	Endometrial	YES	YES	WHITE	No	NA	YES	TUMOR FREE	A11L	2007	Endometrioid endometrial adenocarcinoma	B5	2011-08-09	[Not Applicable]	[Not Applicable]	[Not Applicable]	1988	[Not Applicable]	NA	Dilation and curettage procedure	NA	G2	163	92	HORNS_p_TCGA_b110_113_SNP_N_GenomeWideSNP_6_F04_772328	HORNS_p_TCGA_b110_113_SNP_N_GenomeWideSNP_6_F04_772328	TCGA-B5-A11L
HORNS_p_TCGA_b110_113_SNP_N_GenomeWideSNP_6_F06_772386_HORNS_p_TCGA_b110_113_SNP_N_GenomeWideSNP_6_F06_772386	-0.000607263	-1.36877	0.268908	3	2	0	0	TCGA-DK-A1AB	f027d254-ec01-4882-a8a7-964ae90b7d49	BLCA	FEMALE	Dead	-27126	271	0	74	C67.9	NO	8120/3	YES	No	C67.9	Bladder	YES	NO	WHITE	No	NOT HISPANIC OR LATINO	YES	NA	A1AB	2010	Muscle invasive urothelial carcinoma (pT2 or above)	DK	2011-04-12	T4a	M0	N2	6th	Stage IV	NA	Endoscopic Biopsy	NA	High Grade	162	89	HORNS_p_TCGA_b110_113_SNP_N_GenomeWideSNP_6_F06_772386	HORNS_p_TCGA_b110_113_SNP_N_GenomeWideSNP_6_F06_772386	TCGA-DK-A1AB
HORNS_p_TCGA_b110_113_SNP_N_GenomeWideSNP_6_G01_772338_HORNS_p_TCGA_b110_113_SNP_N_GenomeWideSNP_6_G01_772338	-0.000602432	-1.35788	0.279178	3	2	0	0	TCGA-EY-A1GW	f8ac5fd2-11f2-4b3a-a3a6-ff1a6d8e1cae	UCEC	FEMALE	Dead	-26979	260	0	73	C54.1	NO	8380/3	YES	No	C54.1	Endometrial	YES	NO	WHITE	No	HISPANIC OR LATINO	YES	WITH TUMOR	A1GW	2010	Endometrioid endometrial adenocarcinoma	EY	2011-05-24	[Not Applicable]	[Not Applicable]	[Not Applicable]	2009	[Not Applicable]	NA	Office Endometrial Biopsy	R1	G3	149	81	HORNS_p_TCGA_b110_113_SNP_N_GenomeWideSNP_6_G01_772338	HORNS_p_TCGA_b110_113_SNP_N_GenomeWideSNP_6_G01_772338	TCGA-EY-A1GW
HORNS_p_TCGA_b110_113_SNP_N_GenomeWideSNP_6_G02_772272_HORNS_p_TCGA_b110_113_SNP_N_GenomeWideSNP_6_G02_772272	-0.000691912	-1.55957	0.154062	2	1	0	0	TCGA-B5-A1MU	f5261330-596e-4632-a5a3-8d3a2aa5de38	UCEC	FEMALE	Dead	-29027	NA	0	79	C54.1	YES	8441/3	NO	No	C54.1	Endometrial	YES	NO	WHITE	No	NA	YES	WITH TUMOR	A1MU	2006	Serous endometrial adenocarcinoma	B5	2011-07-19	[Not Applicable]	[Not Applicable]	[Not Applicable]	1988	[Not Applicable]	NA	Office Endometrial Biopsy	NA	G3	147	44	HORNS_p_TCGA_b110_113_SNP_N_GenomeWideSNP_6_G02_772272	HORNS_p_TCGA_b110_113_SNP_N_GenomeWideSNP_6_G02_772272	TCGA-B5-A1MU
HORNS_p_TCGA_b110_113_SNP_N_GenomeWideSNP_6_G03_772324_HORNS_p_TCGA_b110_113_SNP_N_GenomeWideSNP_6_G03_772324	-0.000357361	-0.805492	0.80112	9	4	0	0	TCGA-EY-A1GX	a7fd6522-8953-461f-9e5f-fdeb7d180d46	UCEC	FEMALE	Dead	-27962	197	0	76	C54.1	NO	8380/3	YES	No	C54.1	Endometrial	YES	NO	WHITE	No	NOT HISPANIC OR LATINO	YES	TUMOR FREE	A1GX	2010	Endometrioid endometrial adenocarcinoma	EY	2011-05-24	[Not Applicable]	[Not Applicable]	[Not Applicable]	2009	[Not Applicable]	NA	Office Endometrial Biopsy	R0	G2	160	69	HORNS_p_TCGA_b110_113_SNP_N_GenomeWideSNP_6_G03_772324	HORNS_p_TCGA_b110_113_SNP_N_GenomeWideSNP_6_G03_772324	TCGA-EY-A1GX
HORNS_p_TCGA_b110_113_SNP_N_GenomeWideSNP_6_G04_772260_HORNS_p_TCGA_b110_113_SNP_N_GenomeWideSNP_6_G04_772260	-0.000400628	-0.903016	0.712418	8	3	0	0	TCGA-EY-A1GL	d46d5af5-62ae-43eb-a885-4c078e0c956e	UCEC	FEMALE	Alive	-18761	1014	0	51	C54.1	NO	8380/3	YES	No	C54.1	Endometrial	NO	YES	WHITE	No	NA	YES	TUMOR FREE	A1GL	2010	Endometrioid endometrial adenocarcinoma	EY	2011-05-18	[Not Applicable]	[Not Applicable]	[Not Applicable]	2009	[Not Applicable]	NA	Office Endometrial Biopsy	R0	G2	173	73	HORNS_p_TCGA_b110_113_SNP_N_GenomeWideSNP_6_G04_772260	HORNS_p_TCGA_b110_113_SNP_N_GenomeWideSNP_6_G04_772260	TCGA-EY-A1GL
INCUS_p_TCGAb3_43_44_45_46_STY_GenomeWideSNP_6_D08_1377628_INCUS_p_TCGAb3_43_44_45_46_STY_GenomeWideSNP_6_D08_1377628	-0.000347234	-0.782665	0.817927	9	4	0	0	TCGA-CC-A7IJ	E610A644-0504-445A-BBA1-4BAE360DE4C1	LIHC	MALE	Alive	-20751	382	0	56	C22.0	NO	8170/3	YES	No	C22.0	Liver	NO	NO	ASIAN	No	NOT HISPANIC OR LATINO	YES	TUMOR FREE	A7IJ	2013	Hepatocellular Carcinoma	CC	2014-08-22	T2	M0	N0	6th	Stage II	[Unknown]	NA	R0	G3	165	54	INCUS_p_TCGAb3_43_44_45_46_STY_GenomeWideSNP_6_D08_1377628	INCUS_p_TCGAb3_43_44_45_46_STY_GenomeWideSNP_6_D08_1377628	TCGA-CC-A7IJ
INCUS_p_TCGAb3_43_44_45_46_STY_GenomeWideSNP_6_D10_1377614_INCUS_p_TCGAb3_43_44_45_46_STY_GenomeWideSNP_6_D10_1377614	-0.000486099	-1.09567	0.528478	6	3	0	0	TCGA-CC-A7IK	EBA5208B-404A-45DF-9133-31FF122E7FC0	LIHC	MALE	Dead	-21552	0	0	59	C22.0	NO	8170/3	YES	No	C22.0	Liver	YES	NO	ASIAN	No	NOT HISPANIC OR LATINO	YES	TUMOR FREE	A7IK	2013	Hepatocellular Carcinoma	CC	2014-08-22	T3	M0	N0	6th	Stage IIIA	[Unknown]	NA	R0	G3	168	57	INCUS_p_TCGAb3_43_44_45_46_STY_GenomeWideSNP_6_D10_1377614	INCUS_p_TCGAb3_43_44_45_46_STY_GenomeWideSNP_6_D10_1377614	TCGA-CC-A7IK
INCUS_p_TCGAb3_43_44_45_46_STY_GenomeWideSNP_6_D12_1377648_INCUS_p_TCGAb3_43_44_45_46_STY_GenomeWideSNP_6_D12_1377648	-0.000211472	-0.476658	0.94958	10	4	0	0	TCGA-CC-A7IL	B54DF65F-8A6B-4405-9918-90D53418804C	LIHC	MALE	Dead	-22319	0	0	61	C22.0	NO	8170/3	YES	No	C22.0	Liver	YES	NO	ASIAN	No	NOT HISPANIC OR LATINO	YES	TUMOR FREE	A7IL	2013	Hepatocellular Carcinoma	CC	2014-08-22	T3	M0	N0	6th	Stage IIIA	[Unknown]	NA	R0	G1	174	63	INCUS_p_TCGAb3_43_44_45_46_STY_GenomeWideSNP_6_D12_1377648	INCUS_p_TCGAb3_43_44_45_46_STY_GenomeWideSNP_6_D12_1377648	TCGA-CC-A7IL
INCUS_p_TCGAb3_43_44_45_46_STY_GenomeWideSNP_6_E02_1377762_INCUS_p_TCGAb3_43_44_45_46_STY_GenomeWideSNP_6_E02_1377762	-0.000591453	-1.33313	0.304388	4	2	0	0	TCGA-ED-A7PY	A396E048-5AA0-4D71-96BD-7F4FDF6934AA	LIHC	FEMALE	Alive	-7556	390	0	20	C22.0	NO	8170/3	YES	No	C22.0	Liver	NO	NO	ASIAN	No	NOT HISPANIC OR LATINO	YES	TUMOR FREE	A7PY	2013	Hepatocellular Carcinoma	ED	2014-01-07	T2	M0	NX	7th	Stage II	NO	NA	R0	G3	156	40	INCUS_p_TCGAb3_43_44_45_46_STY_GenomeWideSNP_6_E02_1377762	INCUS_p_TCGAb3_43_44_45_46_STY_GenomeWideSNP_6_E02_1377762	TCGA-ED-A7PY
INCUS_p_TCGAb3_43_44_45_46_STY_GenomeWideSNP_6_E04_1377590_INCUS_p_TCGAb3_43_44_45_46_STY_GenomeWideSNP_6_E04_1377590	-0.000412045	-0.928751	0.691877	7	3	0	0	TCGA-ED-A7PZ	87750E70-3AF7-452A-9AA5-375ACD3843EA	LIHC	MALE	Alive	-22601	6	0	61	C22.0	NO	8170/3	YES	No	C22.0	Liver	NO	NO	ASIAN	No	NOT HISPANIC OR LATINO	YES	TUMOR FREE	A7PZ	2013	Hepatocellular Carcinoma	ED	2014-01-07	T2	M0	NX	7th	Stage II	NO	NA	R0	G2	159	50	INCUS_p_TCGAb3_43_44_45_46_STY_GenomeWideSNP_6_E04_1377590	INCUS_p_TCGAb3_43_44_45_46_STY_GenomeWideSNP_6_E04_1377590	TCGA-ED-A7PZ
INCUS_p_TCGAb3_43_44_45_46_STY_GenomeWideSNP_6_E06_1377674_INCUS_p_TCGAb3_43_44_45_46_STY_GenomeWideSNP_6_E06_1377674	-0.000534629	-1.20505	0.413632	5	2	0	0	TCGA-G3-A7M5	869F8A17-BCED-4002-BD60-99DF84A03B93	LIHC	MALE	Alive	-27963	447	0	76	C22.0	NO	8170/3	YES	No	C22.0	Liver	NO	NO	ASIAN	No	NOT HISPANIC OR LATINO	YES	TUMOR FREE	A7M5	2013	Hepatocellular Carcinoma	G3	2014-02-05	T1	MX	NX	7th	Stage I	NO	NA	R0	G2	164	68	INCUS_p_TCGAb3_43_44_45_46_STY_GenomeWideSNP_6_E06_1377674	INCUS_p_TCGAb3_43_44_45_46_STY_GenomeWideSNP_6_E06_1377674	TCGA-G3-A7M5
INCUS_p_TCGAb3_43_44_45_46_STY_GenomeWideSNP_6_E08_1377678_INCUS_p_TCGAb3_43_44_45_46_STY_GenomeWideSNP_6_E08_1377678	-0.000799483	-1.80204	0.0653595	1	1	0	0	TCGA-G3-A7M6	2681F83D-233F-4EA2-B5E6-3C05AF81F123	LIHC	FEMALE	Alive	-22205	632	0	60	C22.0	NO	8170/3	YES	No	C22.0	Liver	YES	NO	WHITE	No	NOT HISPANIC OR LATINO	YES	WITH TUMOR	A7M6	2013	Hepatocellular Carcinoma	G3	2014-02-05	T1	MX	NX	7th	Stage I	NO	NA	R0	G3	158	77	INCUS_p_TCGAb3_43_44_45_46_STY_GenomeWideSNP_6_E08_1377678	INCUS_p_TCGAb3_43_44_45_46_STY_GenomeWideSNP_6_E08_1377678	TCGA-G3-A7M6
INCUS_p_TCGAb3_43_44_45_46_STY_GenomeWideSNP_6_E12_1377748_INCUS_p_TCGAb3_43_44_45_46_STY_GenomeWideSNP_6_E12_1377748	-0.000701574	-1.58135	0.142857	2	1	0	0	TCGA-KR-A7K0	5A7706BA-3CEA-41EB-B78A-FD69206DAA93	LIHC	MALE	Dead	-23974	NA	0	65	C22.0	YES	8170/3	NO	No	C22.0	Liver	NO	NO	WHITE	Yes	NA	YES	TUMOR FREE	A7K0	2013	Hepatocellular Carcinoma	KR	2014-05-28	T1	M0	N0	7th	Stage I	NO	NA	R0	G1	174	66	INCUS_p_TCGAb3_43_44_45_46_STY_GenomeWideSNP_6_E12_1377748	INCUS_p_TCGAb3_43_44_45_46_STY_GenomeWideSNP_6_E12_1377748	TCGA-KR-A7K0
INCUS_p_TCGAb3_43_44_45_46_STY_GenomeWideSNP_6_F02_1377616_INCUS_p_TCGAb3_43_44_45_46_STY_GenomeWideSNP_6_F02_1377616	-0.000642299	-1.44774	0.221289	3	1	0	0	TCGA-KR-A7K2	FBB398FE-2BA8-4845-8083-6533ECB4A52E	LIHC	MALE	Alive	-23699	657	0	64	C22.0	YES	8180/3	NO	No	C22.0	Liver	NO	NO	WHITE	No	NA	YES	TUMOR FREE	A7K2	2013	Hepatocholangiocarcinoma (Mixed)	KR	2014-05-28	T1	M0	N0	7th	Stage I	NO	NA	R0	G1	166	79	INCUS_p_TCGAb3_43_44_45_46_STY_GenomeWideSNP_6_F02_1377616	INCUS_p_TCGAb3_43_44_45_46_STY_GenomeWideSNP_6_F02_1377616	TCGA-KR-A7K2
INCUS_p_TCGAb3_43_44_45_46_STY_GenomeWideSNP_6_F04_1377708_INCUS_p_TCGAb3_43_44_45_46_STY_GenomeWideSNP_6_F04_1377708	-0.000490301	-1.10514	0.521008	6	3	0	0	TCGA-RC-A7S9	F5DE6712-4DE4-43DE-8EB5-EC2A798C8438	LIHC	FEMALE	Alive	-17403	640	0	47	C22.0	NO	8170/3	YES	No	C22.0	Liver	NO	NO	ASIAN	No	NOT HISPANIC OR LATINO	YES	TUMOR FREE	A7S9	2012	Hepatocellular Carcinoma	RC	2014-07-21	T1	M0	N0	7th	Stage I	NO	NA	R0	G3	161	58	INCUS_p_TCGAb3_43_44_45_46_STY_GenomeWideSNP_6_F04_1377708	INCUS_p_TCGAb3_43_44_45_46_STY_GenomeWideSNP_6_F04_1377708	TCGA-RC-A7S9
INCUS_p_TCGAb3_43_44_45_46_STY_GenomeWideSNP_6_F06_1377756_INCUS_p_TCGAb3_43_44_45_46_STY_GenomeWideSNP_6_F06_1377756	-0.000232965	-0.525103	0.930906	10	4	0	0	TCGA-RG-A7D4	08CBBB39-D05A-48B0-A966-5212C5923C8B	LIHC	MALE	Alive	-25302	1098	0	69	C22.0	NO	8170/3	YES	No	C22.0	Liver	NO	NO	BLACK OR AFRICAN AMERICAN	No	NOT HISPANIC OR LATINO	YES	TUMOR FREE	A7D4	2012	Hepatocellular Carcinoma	RG	2014-06-27	T2	M0	N0	7th	Stage II	NO	NA	R0	G2	172	87	INCUS_p_TCGAb3_43_44_45_46_STY_GenomeWideSNP_6_F06_1377756	INCUS_p_TCGAb3_43_44_45_46_STY_GenomeWideSNP_6_F06_1377756	TCGA-RG-A7D4
INCUS_p_TCGAb3_43_44_45_46_STY_GenomeWideSNP_6_F08_1377676_INCUS_p_TCGAb3_43_44_45_46_STY_GenomeWideSNP_6_F08_1377676	-0.000525433	-1.18433	0.432306	5	2	0	0	TCGA-UB-A7MA	10179EFC-A091-4119-8EC2-30DB6269D674	LIHC	FEMALE	Alive	-22843	535	0	62	C22.0	NO	8180/3	YES	No	C22.0	Liver	YES	NO	WHITE	No	NOT HISPANIC OR LATINO	YES	WITH TUMOR	A7MA	2013	Hepatocholangiocarcinoma (Mixed)	UB	2014-08-12	T2b	M0	N0	7th	Stage II	YES	NA	R1	G2	165	85	INCUS_p_TCGAb3_43_44_45_46_STY_GenomeWideSNP_6_F08_1377676	INCUS_p_TCGAb3_43_44_45_46_STY_GenomeWideSNP_6_F08_1377676	TCGA-UB-A7MA
INCUS_p_TCGAb3_43_44_45_46_STY_GenomeWideSNP_6_F10_1377700_INCUS_p_TCGAb3_43_44_45_46_STY_GenomeWideSNP_6_F10_1377700	-0.000495093	-1.11594	0.506069	6	3	0	0	TCGA-UB-A7MB	AF1E56AF-410C-4CAD-A4E8-1C6937F1A350	LIHC	MALE	Alive	-8951	601	0	24	C22.0	NO	8170/3	YES	No	C22.0	Liver	YES	NO	WHITE	No	NOT HISPANIC OR LATINO	YES	WITH TUMOR	A7MB	2013	Hepatocellular Carcinoma	UB	2014-08-15	T2	MX	NX	7th	Stage II	NO	NA	R0	G3	180	62	INCUS_p_TCGAb3_43_44_45_46_STY_GenomeWideSNP_6_F10_1377700	INCUS_p_TCGAb3_43_44_45_46_STY_GenomeWideSNP_6_F10_1377700	TCGA-UB-A7MB
INCUS_p_TCGAb3_43_44_45_46_STY_GenomeWideSNP_6_F12_1377606_INCUS_p_TCGAb3_43_44_45_46_STY_GenomeWideSNP_6_F12_1377606	-0.000664537	-1.49787	0.18394	2	1	0	0	TCGA-UB-A7MC	F82AFF25-0725-48D1-AEFD-D60800F7D1AB	LIHC	MALE	Alive	-21733	500	0	59	C22.0	NO	8170/3	YES	No	C22.0	Liver	YES	NO	WHITE	No	NOT HISPANIC OR LATINO	YES	[Unknown]	A7MC	2013	Hepatocellular Carcinoma	UB	2014-08-15	T3a	MX	N0	7th	Stage IIIA	NO	NA	R0	G3	176	78	INCUS_p_TCGAb3_43_44_45_46_STY_GenomeWideSNP_6_F12_1377606	INCUS_p_TCGAb3_43_44_45_46_STY_GenomeWideSNP_6_F12_1377606	TCGA-UB-A7MC
KNELT_p_TCGA_b123_131_SNP_N_GenomeWideSNP_6_F02_787644_KNELT_p_TCGA_b123_131_SNP_N_GenomeWideSNP_6_F02_787644	-0.000679806	-1.53228	0.170868	2	1	0	0	TCGA-BC-A217	6dcfc418-ab28-4365-95ea-c1ae254f2341	LIHC	FEMALE	Dead	-27411	421	0	75	C22.0	NO	8170/3	YES	No	C22.0	Liver	NO	NO	WHITE	No	NA	YES	TUMOR FREE	A217	2010	Hepatocellular Carcinoma	BC	2011-07-08	T2	M0	NX	7th	Stage II	NA	NA	R0	G3	163	81	KNELT_p_TCGA_b123_131_SNP_N_GenomeWideSNP_6_F02_787644	KNELT_p_TCGA_b123_131_SNP_N_GenomeWideSNP_6_F02_787644	TCGA-BC-A217
KNELT_p_TCGA_b123_131_SNP_N_GenomeWideSNP_6_F04_787716_KNELT_p_TCGA_b123_131_SNP_N_GenomeWideSNP_6_F04_787716	-0.000307598	-0.693326	0.874883	9	4	0	0	TCGA-DD-A1ED	0ff6364a-e6f4-47ca-a7e7-14705bf0a8df	LIHC	MALE	Alive	-25039	2301	0	68	C22.0	YES	8170/3	NO	No	C22.0	Liver	NO	NO	WHITE	No	NOT HISPANIC OR LATINO	YES	TUMOR FREE	A1ED	2006	Hepatocellular Carcinoma	DD	2011-05-16	T1	M0	N0	6th	Stage I	NA	NA	R0	G1	168	85	KNELT_p_TCGA_b123_131_SNP_N_GenomeWideSNP_6_F04_787716	KNELT_p_TCGA_b123_131_SNP_N_GenomeWideSNP_6_F04_787716	TCGA-DD-A1ED
KNELT_p_TCGA_b123_131_SNP_N_GenomeWideSNP_6_G03_787756_KNELT_p_TCGA_b123_131_SNP_N_GenomeWideSNP_6_G03_787756	-0.000361639	-0.815135	0.79085	8	4	0	0	TCGA-DD-A1EL	2854ffe8-1f77-497a-bf49-11e0189fee35	LIHC	MALE	Dead	-8573	NA	0	23	C22.0	YES	8170/3	NO	No	C22.0	Liver	YES	NO	BLACK OR AFRICAN AMERICAN	No	NOT HISPANIC OR LATINO	YES	WITH TUMOR	A1EL	2009	Hepatocellular Carcinoma	DD	2011-05-16	T2	M0	N0	6th	Stage II	NA	NA	R0	G3	182	54	KNELT_p_TCGA_b123_131_SNP_N_GenomeWideSNP_6_G03_787756	KNELT_p_TCGA_b123_131_SNP_N_GenomeWideSNP_6_G03_787756	TCGA-DD-A1EL
KNELT_p_TCGA_b123_131_SNP_N_GenomeWideSNP_6_G05_787718_KNELT_p_TCGA_b123_131_SNP_N_GenomeWideSNP_6_G05_787718	-0.000309095	-0.6967	0.871148	9	4	0	0	TCGA-DD-A1E9	8153a862-0790-4a33-80db-ed47fedcd4ef	LIHC	MALE	Dead	-25808	NA	0	70	C22.0	YES	8170/3	NO	No	C22.0	Liver	NO	NO	WHITE	No	NOT HISPANIC OR LATINO	YES	NA	A1E9	2002	Hepatocellular Carcinoma	DD	2011-05-10	T1	M0	N0	5th	Stage I	NA	NA	R0	G2	172	101	KNELT_p_TCGA_b123_131_SNP_N_GenomeWideSNP_6_G05_787718	KNELT_p_TCGA_b123_131_SNP_N_GenomeWideSNP_6_G05_787718	TCGA-DD-A1E9
LOLLS_p_TCGASNP_223_225_N_GenomeWideSNP_6_B03_1151862_LOLLS_p_TCGASNP_223_225_N_GenomeWideSNP_6_B03_1151862	-0.000448733	-1.01144	0.613445	7	3	0	0	TCGA-GV-A3JV	01EE41EF-1894-4408-9E96-A22A1F068190	BLCA	MALE	Dead	-24243	134	0	66	C67.9	NO	8120/3	YES	No	C67.9	Bladder	YES	NO	WHITE	No	NOT HISPANIC OR LATINO	YES	TUMOR FREE	A3JV	2011	Muscle invasive urothelial carcinoma (pT2 or above)	GV	2012-03-06	T3b	MX	N1	7th	Stage IV	NA	Transurethral resection (TURBT)	NA	High Grade	172.7	76.7	LOLLS_p_TCGASNP_223_225_N_GenomeWideSNP_6_B03_1151862	LOLLS_p_TCGASNP_223_225_N_GenomeWideSNP_6_B03_1151862	TCGA-GV-A3JV
LOLLS_p_TCGASNP_223_225_N_GenomeWideSNP_6_E02_1151944_LOLLS_p_TCGASNP_223_225_N_GenomeWideSNP_6_E02_1151944	-0.000709158	-1.59844	0.14099	2	1	0	0	TCGA-GV-A3QI	06F936E9-5A90-40D3-B91A-713F2B4E6E11	BLCA	MALE	Alive	-17383	1110	0	47	C67.4	NO	8120/3	YES	No	C67.4	Bladder	YES	NO	WHITE	No	NOT HISPANIC OR LATINO	YES	TUMOR FREE	A3QI	2011	Muscle invasive urothelial carcinoma (pT2 or above)	GV	2012-06-18	T3b	MX	N0	7th	Stage III	NO	Transurethral resection (TURBT)	NA	High Grade	170	77	LOLLS_p_TCGASNP_223_225_N_GenomeWideSNP_6_E02_1151944	LOLLS_p_TCGASNP_223_225_N_GenomeWideSNP_6_E02_1151944	TCGA-GV-A3QI
LOLLS_p_TCGASNP_223_225_N_GenomeWideSNP_6_E12_1151976_LOLLS_p_TCGASNP_223_225_N_GenomeWideSNP_6_E12_1151976	-0.000818036	-1.84385	0.0532213	1	1	0	0	TCGA-GD-A3OS	2A41B7D4-132F-4FB6-87B5-487C445379C7	BLCA	FEMALE	Alive	-19776	638	0	54	C67.9	NO	8120/3	YES	No	C67.9	Bladder	YES	NO	WHITE	No	NOT HISPANIC OR LATINO	YES	[Unknown]	A3OS	2011	Muscle invasive urothelial carcinoma (pT2 or above)	GD	2012-07-05	NA	MX	NX	7th	Stage II	YES	Endoscopic Biopsy	NA	High Grade	162	78	LOLLS_p_TCGASNP_223_225_N_GenomeWideSNP_6_E12_1151976	LOLLS_p_TCGASNP_223_225_N_GenomeWideSNP_6_E12_1151976	TCGA-GD-A3OS
LOLLS_p_TCGASNP_223_225_N_GenomeWideSNP_6_F02_1151860_LOLLS_p_TCGASNP_223_225_N_GenomeWideSNP_6_F02_1151860	-0.000595538	-1.34234	0.295985	3	2	0	0	TCGA-BT-A3PK	73041FCF-F3B6-4851-B34D-1D62A1FCF6FE	BLCA	MALE	Dead	-29314	63	0	80	C67.4	NO	8120/3	YES	No	C67.4	Bladder	NO	NO	WHITE	Yes	NOT HISPANIC OR LATINO	YES	TUMOR FREE	A3PK	2011	Muscle invasive urothelial carcinoma (pT2 or above)	BT	2012-07-05	T2b	MX	N0	7th	Stage II	NO	Transurethral resection (TURBT)	NA	High Grade	180	90	LOLLS_p_TCGASNP_223_225_N_GenomeWideSNP_6_F02_1151860	LOLLS_p_TCGASNP_223_225_N_GenomeWideSNP_6_F02_1151860	TCGA-BT-A3PK
LOLLS_p_TCGASNP_223_225_N_GenomeWideSNP_6_G05_1152016_LOLLS_p_TCGASNP_223_225_N_GenomeWideSNP_6_G05_1152016	-0.000376857	-0.849435	0.760971	8	4	0	0	TCGA-GV-A3QG	79F23A0E-5AAE-4618-8191-7DD7C0552408	BLCA	MALE	Dead	-23847	NA	0	65	C67.4	NO	8120/3	YES	No	C67.4	Bladder	YES	NO	WHITE	Yes	NOT HISPANIC OR LATINO	YES	WITH TUMOR	A3QG	2011	Muscle invasive urothelial carcinoma (pT2 or above)	GV	2012-06-18	T3a	MX	N3	7th	Stage IV	NO	Transurethral resection (TURBT)	NA	High Grade	175	73	LOLLS_p_TCGASNP_223_225_N_GenomeWideSNP_6_G05_1152016	LOLLS_p_TCGASNP_223_225_N_GenomeWideSNP_6_G05_1152016	TCGA-GV-A3QG
LOLLS_p_TCGASNP_223_225_N_GenomeWideSNP_6_G07_1151866_LOLLS_p_TCGASNP_223_225_N_GenomeWideSNP_6_G07_1151866	-0.000500365	-1.12782	0.494865	5	2	0	0	TCGA-GV-A3QH	33BC6A7C-9844-41E3-96B3-1E34BB3FEDD5	BLCA	MALE	Dead	-24681	237	0	67	C67.0	NO	8120/3	YES	No	C67.0	Bladder	NO	NO	WHITE	No	NOT HISPANIC OR LATINO	YES	TUMOR FREE	A3QH	2011	Muscle invasive urothelial carcinoma (pT2 or above)	GV	2012-06-18	NA	MX	NX	7th	Stage II	YES	Transurethral resection (TURBT)	NA	High Grade	184	91	LOLLS_p_TCGASNP_223_225_N_GenomeWideSNP_6_G07_1151866	LOLLS_p_TCGASNP_223_225_N_GenomeWideSNP_6_G07_1151866	TCGA-GV-A3QH
MESNE_p_TCGAb_401_02_03_04_05_N_GenomeWideSNP_6_A01_1486858_MESNE_p_TCGAb_401_02_03_04_05_N_GenomeWideSNP_6_A01_1486858	-0.000433864	-0.977928	0.64239	7	3	0	0	TCGA-4Z-AA87	45B4B153-E4AA-4080-B0DC-EE81A966978A	BLCA	MALE	Alive	-26430	1454	0	72	C67.9	YES	8120/3	NO	No	C67.9	Bladder	YES	NO	BLACK OR AFRICAN AMERICAN	No	NA	YES	TUMOR FREE	AA87	2010	Muscle invasive urothelial carcinoma (pT2 or above)	4Z	2014-09-05	T4a	M0	N0	7th	Stage III	YES	Transurethral resection (TURBT)	NA	High Grade	155	52	MESNE_p_TCGAb_401_02_03_04_05_N_GenomeWideSNP_6_A01_1486858	MESNE_p_TCGAb_401_02_03_04_05_N_GenomeWideSNP_6_A01_1486858	TCGA-4Z-AA87
MESNE_p_TCGAb_401_02_03_04_05_N_GenomeWideSNP_6_A04_1486904_MESNE_p_TCGAb_401_02_03_04_05_N_GenomeWideSNP_6_A04_1486904	-0.000375884	-0.847243	0.764706	8	4	0	0	TCGA-XF-A9SI	6B0C8E8D-8ABA-413D-85ED-631653F00CA9	BLCA	FEMALE	Alive	-26719	2423	0	73	C67.9	YES	8130/3	NO	No	C67.9	Bladder	NO	NO	ASIAN	No	NOT HISPANIC OR LATINO	YES	TUMOR FREE	A9SI	2006	Muscle invasive urothelial carcinoma (pT2 or above)	XF	2014-06-16	T2b	MX	N0	6th	Stage II	NO	Transurethral resection (TURBT)	NA	High Grade	159	63	MESNE_p_TCGAb_401_02_03_04_05_N_GenomeWideSNP_6_A04_1486904	MESNE_p_TCGAb_401_02_03_04_05_N_GenomeWideSNP_6_A04_1486904	TCGA-XF-A9SI
MESNE_p_TCGAb_401_02_03_04_05_N_GenomeWideSNP_6_A06_1486900_MESNE_p_TCGAb_401_02_03_04_05_N_GenomeWideSNP_6_A06_1486900	-0.000427873	-0.964425	0.653595	7	3	0	0	TCGA-XF-A9T0	5F5C1775-A908-483D-8A77-B902C5B7570E	BLCA	MALE	Alive	-25190	799	0	68	C67.9	YES	8120/3	NO	No	C67.9	Bladder	NO	NO	WHITE	Yes	NOT HISPANIC OR LATINO	YES	TUMOR FREE	A9T0	2007	Muscle invasive urothelial carcinoma (pT2 or above)	XF	2014-06-28	T3b	MX	N0	6th	Stage III	NO	Transurethral resection (TURBT)	NA	High Grade	178	82	MESNE_p_TCGAb_401_02_03_04_05_N_GenomeWideSNP_6_A06_1486900	MESNE_p_TCGAb_401_02_03_04_05_N_GenomeWideSNP_6_A06_1486900	TCGA-XF-A9T0
MESNE_p_TCGAb_401_02_03_04_05_N_GenomeWideSNP_6_A08_1486872_MESNE_p_TCGAb_401_02_03_04_05_N_GenomeWideSNP_6_A08_1486872	-0.000302388	-0.681583	0.887021	9	4	0	0	TCGA-ZF-AA52	6C5F09F0-2019-4440-8554-E8912BCE5E98	BLCA	MALE	Dead	-25579	NA	0	70	C67.4	YES	8120/3	NO	No	C67.4	Bladder	[Unknown]	NO	WHITE	No	NOT HISPANIC OR LATINO	YES	[Unknown]	AA52	2009	Muscle invasive urothelial carcinoma (pT2 or above)	ZF	2014-11-14	T3a	MX	NX	6th	Stage III	NO	Transurethral resection (TURBT)	NA	High Grade	181	77	MESNE_p_TCGAb_401_02_03_04_05_N_GenomeWideSNP_6_A08_1486872	MESNE_p_TCGAb_401_02_03_04_05_N_GenomeWideSNP_6_A08_1486872	TCGA-ZF-AA52
MESNE_p_TCGAb_401_02_03_04_05_N_GenomeWideSNP_6_A10_1486902_MESNE_p_TCGAb_401_02_03_04_05_N_GenomeWideSNP_6_A10_1486902	-0.000583085	-1.31427	0.333333	4	2	0	0	TCGA-4Z-AA7N	7934BD8C-0822-44A3-88A4-A3135A448F2B	BLCA	MALE	Dead	-24090	655	0	65	C67.2	YES	8120/3	NO	No	C67.2	Bladder	[Unknown]	YES	WHITE	No	NA	YES	TUMOR FREE	AA7N	2010	Muscle invasive urothelial carcinoma (pT2 or above)	4Z	2014-09-21	T3a	M0	N0	7th	Stage III	NO	Transurethral resection (TURBT)	NA	High Grade	172	90	MESNE_p_TCGAb_401_02_03_04_05_N_GenomeWideSNP_6_A10_1486902	MESNE_p_TCGAb_401_02_03_04_05_N_GenomeWideSNP_6_A10_1486902	TCGA-4Z-AA7N
MESNE_p_TCGAb_401_02_03_04_05_N_GenomeWideSNP_6_A12_1486892_MESNE_p_TCGAb_401_02_03_04_05_N_GenomeWideSNP_6_A12_1486892	-0.000321958	-0.725694	0.855275	9	4	0	0	TCGA-4Z-AA80	5DF620FA-44D9-4361-91D0-F242E3E5E595	BLCA	MALE	Dead	-26873	NA	0	73	C67.9	YES	8130/3	NO	No	C67.9	Bladder	NO	NO	WHITE	No	NA	YES	TUMOR FREE	AA80	2012	Muscle invasive urothelial carcinoma (pT2 or above)	4Z	2014-09-05	T2a	M0	N0	7th	Stage II	NO	Transurethral resection (TURBT)	NA	High Grade	178	92	MESNE_p_TCGAb_401_02_03_04_05_N_GenomeWideSNP_6_A12_1486892	MESNE_p_TCGAb_401_02_03_04_05_N_GenomeWideSNP_6_A12_1486892	TCGA-4Z-AA80
MESNE_p_TCGAb_401_02_03_04_05_N_GenomeWideSNP_6_B02_1486776_MESNE_p_TCGAb_401_02_03_04_05_N_GenomeWideSNP_6_B02_1486776	-0.000386976	-0.872244	0.73296	8	3	0	0	TCGA-4Z-AA89	604C0D60-6BA9-4D2F-98DB-E310C58BC8CA	BLCA	MALE	Alive	-22271	902	0	60	C67.0	YES	8130/3	NO	No	C67.0	Bladder	YES	NO	WHITE	Yes	NA	YES	WITH TUMOR	AA89	2011	Muscle invasive urothelial carcinoma (pT2 or above)	4Z	2014-10-01	T4b	M0	N0	7th	Stage IV	NO	Transurethral resection (TURBT)	NA	High Grade	172	93	MESNE_p_TCGAb_401_02_03_04_05_N_GenomeWideSNP_6_B02_1486776	MESNE_p_TCGAb_401_02_03_04_05_N_GenomeWideSNP_6_B02_1486776	TCGA-4Z-AA89
MESNE_p_TCGAb_401_02_03_04_05_N_GenomeWideSNP_6_B04_1486784_MESNE_p_TCGAb_401_02_03_04_05_N_GenomeWideSNP_6_B04_1486784	-0.00063246	-1.42556	0.237162	3	1	0	0	TCGA-DK-AA6U	104C8E20-1B29-4D77-9633-359A35BE48FB	BLCA	MALE	Alive	-23611	578	0	64	C67.2	NO	8120/3	YES	No	C67.2	Bladder	NO	NO	WHITE	No	NOT HISPANIC OR LATINO	YES	WITH TUMOR	AA6U	2013	Muscle invasive urothelial carcinoma (pT2 or above)	DK	2014-07-07	NA	M0	N0	7th	Stage II	YES	Transurethral resection (TURBT)	NA	[Unknown]	179	94	MESNE_p_TCGAb_401_02_03_04_05_N_GenomeWideSNP_6_B04_1486784	MESNE_p_TCGAb_401_02_03_04_05_N_GenomeWideSNP_6_B04_1486784	TCGA-DK-AA6U
MESNE_p_TCGAb_401_02_03_04_05_N_GenomeWideSNP_6_B06_1486908_MESNE_p_TCGAb_401_02_03_04_05_N_GenomeWideSNP_6_B06_1486908	-0.000663734	-1.49606	0.186741	2	1	0	0	TCGA-G2-AA3B	22424A05-0546-44C2-8AB7-ABB8E49C3363	BLCA	FEMALE	Alive	-27646	2008	0	75	C67.9	YES	8120/3	NO	No	C67.9	Bladder	NO	NO	WHITE	No	NOT HISPANIC OR LATINO	YES	TUMOR FREE	AA3B	2009	Muscle invasive urothelial carcinoma (pT2 or above)	G2	2014-07-11	T2	M0	N0	6th	Stage II	NO	Transurethral resection (TURBT)	NA	High Grade	167	76	MESNE_p_TCGAb_401_02_03_04_05_N_GenomeWideSNP_6_B06_1486908	MESNE_p_TCGAb_401_02_03_04_05_N_GenomeWideSNP_6_B06_1486908	TCGA-G2-AA3B
MESNE_p_TCGAb_401_02_03_04_05_N_GenomeWideSNP_6_E08_1486888_MESNE_p_TCGAb_401_02_03_04_05_N_GenomeWideSNP_6_E08_1486888	-0.000695037	-1.56661	0.150327	2	1	0	0	TCGA-WX-AA46	02C41E28-CF14-42E2-9E15-F43248AE16E0	LIHC	MALE	Alive	-22639	756	0	61	C22.0	YES	8170/3	NO	No	C22.0	Liver	NO	NO	WHITE	No	NOT HISPANIC OR LATINO	YES	TUMOR FREE	AA46	2012	Hepatocellular Carcinoma	WX	2014-06-10	T2	MX	NX	7th	Stage II	NO	NA	R0	G1	156	75	MESNE_p_TCGAb_401_02_03_04_05_N_GenomeWideSNP_6_E08_1486888	MESNE_p_TCGAb_401_02_03_04_05_N_GenomeWideSNP_6_E08_1486888	TCGA-WX-AA46
MESNE_p_TCGAb_401_02_03_04_05_N_GenomeWideSNP_6_E12_1486868_MESNE_p_TCGAb_401_02_03_04_05_N_GenomeWideSNP_6_E12_1486868	-0.000509484	-1.14838	0.471522	5	2	0	0	TCGA-2Y-A9H9	EFC3E5E4-0D8E-4BEF-A259-29F8ED21684F	LIHC	MALE	Alive	-25670	697	0	70	C22.0	YES	8170/3	NO	No	C22.0	Liver	YES	[Unknown]	WHITE	No	NOT HISPANIC OR LATINO	YES	WITH TUMOR	A9H9	2011	Hepatocellular Carcinoma	2Y	2014-11-03	T1	MX	N0	7th	Stage I	NO	NA	R0	G2	178	88	MESNE_p_TCGAb_401_02_03_04_05_N_GenomeWideSNP_6_E12_1486868	MESNE_p_TCGAb_401_02_03_04_05_N_GenomeWideSNP_6_E12_1486868	TCGA-2Y-A9H9
MESNE_p_TCGAb_401_02_03_04_05_N_GenomeWideSNP_6_F02_1486914_MESNE_p_TCGAb_401_02_03_04_05_N_GenomeWideSNP_6_F02_1486914	-0.000465556	-1.04936	0.57423	6	3	0	0	TCGA-5C-AAPD	7A6162A4-1166-4310-84CD-FFC2B06F124C	LIHC	MALE	Alive	-22552	20	0	61	C22.0	NO	8180/3	YES	No	C22.0	Liver	NO	NO	ASIAN	No	NOT HISPANIC OR LATINO	YES	TUMOR FREE	AAPD	2013	Hepatocholangiocarcinoma (Mixed)	5C	2014-06-27	T2	M0	N0	7th	Stage II	NO	NA	R0	G1	172	69	MESNE_p_TCGAb_401_02_03_04_05_N_GenomeWideSNP_6_F02_1486914	MESNE_p_TCGAb_401_02_03_04_05_N_GenomeWideSNP_6_F02_1486914	TCGA-5C-AAPD
MESNE_p_TCGAb_401_02_03_04_05_N_GenomeWideSNP_6_F04_1486778_MESNE_p_TCGAb_401_02_03_04_05_N_GenomeWideSNP_6_F04_1486778	-0.000640087	-1.44276	0.226891	3	1	0	0	TCGA-WX-AA47	39E147C9-2ACB-4BA8-A991-E43E1719B2D8	LIHC	FEMALE	Dead	-12056	NA	0	33	C22.0	YES	8170/3	NO	No	C22.0	Liver	YES	YES	WHITE	No	NOT HISPANIC OR LATINO	YES	WITH TUMOR	AA47	2012	Hepatocellular Carcinoma	WX	2014-06-10	T3a	MX	NX	7th	Stage IIIA	YES	NA	R0	G2	168	63	MESNE_p_TCGAb_401_02_03_04_05_N_GenomeWideSNP_6_F04_1486778	MESNE_p_TCGAb_401_02_03_04_05_N_GenomeWideSNP_6_F04_1486778	TCGA-WX-AA47
MESNE_p_TCGAb_401_02_03_04_05_N_GenomeWideSNP_6_F06_1486936_MESNE_p_TCGAb_401_02_03_04_05_N_GenomeWideSNP_6_F06_1486936	-0.000338662	-0.763344	0.831933	9	4	0	0	TCGA-DD-AADP	96D42ECC-1157-453A-9661-9248DDF8F273	LIHC	MALE	Alive	-16760	458	0	45	C22.0	YES	8170/3	NO	No	C22.0	Liver	NO	NO	ASIAN	No	NOT HISPANIC OR LATINO	YES	TUMOR FREE	AADP	2013	Hepatocellular Carcinoma	DD	2014-07-07	T1	M0	N0	7th	Stage I	NO	NA	R0	G3	167	67	MESNE_p_TCGAb_401_02_03_04_05_N_GenomeWideSNP_6_F06_1486936	MESNE_p_TCGAb_401_02_03_04_05_N_GenomeWideSNP_6_F06_1486936	TCGA-DD-AADP
MESNE_p_TCGAb_401_02_03_04_05_N_GenomeWideSNP_6_F08_1486862_MESNE_p_TCGAb_401_02_03_04_05_N_GenomeWideSNP_6_F08_1486862	-7.92527e-05	-0.178636	0.987862	10	4	0	0	TCGA-2Y-A9H7	18602EC8-AED1-4515-B0D1-0DB6D1CBB2C4	LIHC	FEMALE	Alive	-29752	1168	0	81	C22.0	YES	8170/3	NO	No	C22.0	Liver	YES	NO	WHITE	Yes	NOT HISPANIC OR LATINO	YES	WITH TUMOR	A9H7	2011	Hepatocellular Carcinoma	2Y	2014-11-03	T1	MX	N0	7th	Stage I	NO	NA	R0	G2	157	104	MESNE_p_TCGAb_401_02_03_04_05_N_GenomeWideSNP_6_F08_1486862	MESNE_p_TCGAb_401_02_03_04_05_N_GenomeWideSNP_6_F08_1486862	TCGA-2Y-A9H7
MESNE_p_TCGAb_401_02_03_04_05_N_GenomeWideSNP_6_F10_1486958_MESNE_p_TCGAb_401_02_03_04_05_N_GenomeWideSNP_6_F10_1486958	-0.000423093	-0.953652	0.671335	7	3	0	0	TCGA-DD-AADW	1BCF1762-7926-45F6-A367-D45FC3AF7BC3	LIHC	MALE	Alive	-17781	587	0	48	C22.0	YES	8170/3	NO	No	C22.0	Liver	YES	NO	ASIAN	No	NOT HISPANIC OR LATINO	YES	TUMOR FREE	AADW	2013	Hepatocellular Carcinoma	DD	2014-07-14	T1	M0	N0	7th	Stage I	NO	NA	R0	G3	163	49	MESNE_p_TCGAb_401_02_03_04_05_N_GenomeWideSNP_6_F10_1486958	MESNE_p_TCGAb_401_02_03_04_05_N_GenomeWideSNP_6_F10_1486958	TCGA-DD-AADW
MESNE_p_TCGAb_401_02_03_04_05_N_GenomeWideSNP_6_F12_1486860_MESNE_p_TCGAb_401_02_03_04_05_N_GenomeWideSNP_6_F12_1486860	-0.000543883	-1.22591	0.393091	4	2	0	0	TCGA-WJ-A86L	63D475EF-8F26-45ED-AE80-CFA87E68B2F5	LIHC	FEMALE	Alive	-25018	345	0	68	C22.0	NO	8310/3	YES	No	C22.0	Liver	NO	NO	WHITE	No	NOT HISPANIC OR LATINO	YES	[Unknown]	A86L	2013	Hepatocellular Carcinoma	WJ	2014-05-29	T1	MX	NX	7th	Stage I	NO	NA	R0	G2	159	56	MESNE_p_TCGAb_401_02_03_04_05_N_GenomeWideSNP_6_F12_1486860	MESNE_p_TCGAb_401_02_03_04_05_N_GenomeWideSNP_6_F12_1486860	TCGA-WJ-A86L
MESNE_p_TCGAb_401_02_03_04_05_N_GenomeWideSNP_6_G02_1486934_MESNE_p_TCGAb_401_02_03_04_05_N_GenomeWideSNP_6_G02_1486934	-0.000386407	-0.87096	0.734827	8	3	0	0	TCGA-DD-AADV	4C78B999-4797-4E19-8BC5-9FFD01CF768A	LIHC	MALE	Alive	-18300	574	0	50	C22.0	YES	8170/3	NO	No	C22.0	Liver	NO	NO	ASIAN	Yes	NOT HISPANIC OR LATINO	YES	TUMOR FREE	AADV	2013	Hepatocellular Carcinoma	DD	2014-07-14	T1	M0	N0	7th	Stage I	NO	NA	R0	G3	176	64	MESNE_p_TCGAb_401_02_03_04_05_N_GenomeWideSNP_6_G02_1486934	MESNE_p_TCGAb_401_02_03_04_05_N_GenomeWideSNP_6_G02_1486934	TCGA-DD-AADV
MESNE_p_TCGAb_401_02_03_04_05_N_GenomeWideSNP_6_G04_1486864_MESNE_p_TCGAb_401_02_03_04_05_N_GenomeWideSNP_6_G04_1486864	-0.000765225	-1.72482	0.092437	1	1	0	0	TCGA-2Y-A9H8	3528DD91-1A6D-4D41-A3EE-829C857CC904	LIHC	FEMALE	Dead	-31322	NA	0	85	C22.0	YES	8170/3	NO	No	C22.0	Liver	YES	NO	WHITE	No	NOT HISPANIC OR LATINO	YES	WITH TUMOR	A9H8	2011	Hepatocellular Carcinoma	2Y	2014-11-03	T1	MX	NX	7th	Stage II	NO	NA	R0	G2	150	40	MESNE_p_TCGAb_401_02_03_04_05_N_GenomeWideSNP_6_G04_1486864	MESNE_p_TCGAb_401_02_03_04_05_N_GenomeWideSNP_6_G04_1486864	TCGA-2Y-A9H8
MESNE_p_TCGAb_401_02_03_04_05_N_GenomeWideSNP_6_G08_1486826_MESNE_p_TCGAb_401_02_03_04_05_N_GenomeWideSNP_6_G08_1486826	-0.000490697	-1.10603	0.518207	6	3	0	0	TCGA-XR-A8TD	574BA00B-FEE6-4AAB-AC01-6FFAF8FDC0C5	LIHC	FEMALE	Alive	-17908	1030	0	49	C22.0	YES	8174/3	NO	No	C22.0	Liver	NO	NO	WHITE	No	HISPANIC OR LATINO	YES	TUMOR FREE	A8TD	2012	Hepatocellular Carcinoma	XR	2015-05-20	T3	M0	N0	7th	Stage IIIB	NO	NA	R0	G3	156	69	MESNE_p_TCGAb_401_02_03_04_05_N_GenomeWideSNP_6_G08_1486826	MESNE_p_TCGAb_401_02_03_04_05_N_GenomeWideSNP_6_G08_1486826	TCGA-XR-A8TD
MESNE_p_TCGAb_401_02_03_04_05_N_GenomeWideSNP_6_G10_1486916_MESNE_p_TCGAb_401_02_03_04_05_N_GenomeWideSNP_6_G10_1486916	-0.000138649	-0.312515	0.96732	10	4	0	0	TCGA-3K-AAZ8	94E387AE-B641-4E9F-BB53-22C7B2A9CCCB	LIHC	MALE	Alive	-24046	396	0	65	C22.0	NO	8170/3	YES	No	C22.0	Liver	YES	NO	BLACK OR AFRICAN AMERICAN	No	NOT HISPANIC OR LATINO	YES	WITH TUMOR	AAZ8	2013	Hepatocellular Carcinoma	3K	2014-08-25	T3b	MX	NX	7th	Stage IIIB	YES	NA	RX	G1	172	84	MESNE_p_TCGAb_401_02_03_04_05_N_GenomeWideSNP_6_G10_1486916	MESNE_p_TCGAb_401_02_03_04_05_N_GenomeWideSNP_6_G10_1486916	TCGA-3K-AAZ8
MESNE_p_TCGAb_401_02_03_04_05_N_GenomeWideSNP_6_G12_1486950_MESNE_p_TCGAb_401_02_03_04_05_N_GenomeWideSNP_6_G12_1486950	-0.000507391	-1.14366	0.481793	5	2	0	0	TCGA-WX-AA44	5436FAFB-BC16-4450-AC8B-568E1E5EE5FE	LIHC	FEMALE	Alive	-23654	615	0	64	C22.0	NO	8170/3	YES	No	C22.0	Liver	[Unknown]	YES	WHITE	No	HISPANIC OR LATINO	YES	WITH TUMOR	AA44	2011	Hepatocellular Carcinoma	WX	2014-04-21	T1	MX	NX	7th	Stage I	YES	NA	RX	G3	152	61	MESNE_p_TCGAb_401_02_03_04_05_N_GenomeWideSNP_6_G12_1486950	MESNE_p_TCGAb_401_02_03_04_05_N_GenomeWideSNP_6_G12_1486950	TCGA-WX-AA44
MESNE_p_TCGAb_401_02_03_04_05_N_GenomeWideSNP_6_H02_1486940_MESNE_p_TCGAb_401_02_03_04_05_N_GenomeWideSNP_6_H02_1486940	-0.000552231	-1.24473	0.379085	4	2	0	0	TCGA-2Y-A9GZ	0E8C3831-DEF9-4EFA-9F93-8942072D6A77	LIHC	FEMALE	Dead	-30082	NA	0	82	C22.0	YES	8170/3	NO	No	C22.0	Liver	YES	NO	WHITE	No	NOT HISPANIC OR LATINO	YES	WITH TUMOR	A9GZ	2007	Hepatocellular Carcinoma	2Y	2014-11-03	T2	MX	NX	6th	Stage II	YES	NA	R0	G2	153	51	MESNE_p_TCGAb_401_02_03_04_05_N_GenomeWideSNP_6_H02_1486940	MESNE_p_TCGAb_401_02_03_04_05_N_GenomeWideSNP_6_H02_1486940	TCGA-2Y-A9GZ
MESNE_p_TCGAb_401_02_03_04_05_N_GenomeWideSNP_6_H04_1486926_MESNE_p_TCGAb_401_02_03_04_05_N_GenomeWideSNP_6_H04_1486926	-0.000483998	-1.09093	0.535014	6	3	0	0	TCGA-DD-AAEG	BD627786-31A8-46D9-B3E2-7F489D50F608	LIHC	FEMALE	Alive	-21853	719	0	59	C22.0	YES	8170/3	NO	No	C22.0	Liver	NO	NO	ASIAN	Yes	NOT HISPANIC OR LATINO	YES	TUMOR FREE	AAEG	2012	Hepatocellular Carcinoma	DD	2014-07-15	T1	M0	N0	7th	Stage I	NO	NA	R0	G3	149	40	MESNE_p_TCGAb_401_02_03_04_05_N_GenomeWideSNP_6_H04_1486926	MESNE_p_TCGAb_401_02_03_04_05_N_GenomeWideSNP_6_H04_1486926	TCGA-DD-AAEG
MESNE_p_TCGAb_401_02_03_04_05_N_GenomeWideSNP_6_H06_1486856_MESNE_p_TCGAb_401_02_03_04_05_N_GenomeWideSNP_6_H06_1486856	-0.000283867	-0.639836	0.901961	10	4	0	0	TCGA-2Y-A9HA	A25A714E-C142-482B-91C8-4FEA763E0254	LIHC	MALE	Dead	-25892	NA	0	70	C22.0	YES	8170/3	NO	No	C22.0	Liver	NO	NO	WHITE	No	NOT HISPANIC OR LATINO	YES	WITH TUMOR	A9HA	2012	Hepatocellular Carcinoma	2Y	2014-11-03	T2	MX	NX	7th	Stage II	NO	NA	R0	G2	169	69	MESNE_p_TCGAb_401_02_03_04_05_N_GenomeWideSNP_6_H06_1486856	MESNE_p_TCGAb_401_02_03_04_05_N_GenomeWideSNP_6_H06_1486856	TCGA-2Y-A9HA
MINAE_p_TCGA_200_202_203_SNP_N_GenomeWideSNP_6_A04_955124_MINAE_p_TCGA_200_202_203_SNP_N_GenomeWideSNP_6_A04_955124	-0.000504397	-1.13691	0.490196	5	2	0	0	TCGA-BD-A2L6	13A97CEE-76B0-46A1-B728-D87B2248311E	LIHC	MALE	Alive	-25489	1363	0	69	C22.0	NO	8170/3	YES	No	C22.0	Liver	YES	NO	WHITE	No	NA	YES	WITH TUMOR	A2L6	2011	Hepatocellular Carcinoma	BD	2012-02-10	T2	MX	NX	7th	NA	NA	NA	R0	G2	168	110	MINAE_p_TCGA_200_202_203_SNP_N_GenomeWideSNP_6_A04_955124	MINAE_p_TCGA_200_202_203_SNP_N_GenomeWideSNP_6_A04_955124	TCGA-BD-A2L6
MINAE_p_TCGA_200_202_203_SNP_N_GenomeWideSNP_6_A05_955176_MINAE_p_TCGA_200_202_203_SNP_N_GenomeWideSNP_6_A05_955176	-0.000303107	-0.683202	0.886088	9	4	0	0	TCGA-DD-A1EK	A5E4412B-0E49-4D86-9CCE-71F440A84048	LIHC	FEMALE	Dead	-23437	NA	0	64	C22.0	YES	8170/3	NO	No	C22.0	Liver	YES	NO	WHITE	No	NOT HISPANIC OR LATINO	YES	WITH TUMOR	A1EK	2008	Hepatocellular Carcinoma	DD	2013-04-09	T4	M1	N0	6th	Stage IVB	NO	NA	R0	G2	159	97	MINAE_p_TCGA_200_202_203_SNP_N_GenomeWideSNP_6_A05_955176	MINAE_p_TCGA_200_202_203_SNP_N_GenomeWideSNP_6_A05_955176	TCGA-DD-A1EK
MINAE_p_TCGA_200_202_203_SNP_N_GenomeWideSNP_6_A11_955212_MINAE_p_TCGA_200_202_203_SNP_N_GenomeWideSNP_6_A11_955212	-0.000765207	-1.72478	0.0933707	1	1	0	0	TCGA-BC-A3KF	07DD49FC-8A76-41E8-9EB3-107336F68701	LIHC	FEMALE	Alive	-24328	8	0	66	C22.0	NO	8170/3	YES	No	C22.0	Liver	[Unknown]	[Unknown]	WHITE	No	NA	YES	TUMOR FREE	A3KF	2011	Hepatocellular Carcinoma	BC	2012-04-19	T1	M0	NX	7th	Stage I	NA	NA	R0	G2	173	58	MINAE_p_TCGA_200_202_203_SNP_N_GenomeWideSNP_6_A11_955212	MINAE_p_TCGA_200_202_203_SNP_N_GenomeWideSNP_6_A11_955212	TCGA-BC-A3KF
MINAE_p_TCGA_200_202_203_SNP_N_GenomeWideSNP_6_B10_955278_MINAE_p_TCGA_200_202_203_SNP_N_GenomeWideSNP_6_B10_955278	-0.000699137	-1.57585	0.147526	2	1	0	0	TCGA-DD-A3A2	357C1C08-F368-4CAE-8F20-9BE241B30479	LIHC	FEMALE	Dead	-27930	NA	0	76	C22.0	YES	8170/3	NO	No	C22.0	Liver	[Unknown]	NO	WHITE	No	NOT HISPANIC OR LATINO	YES	TUMOR FREE	A3A2	1998	Hepatocellular Carcinoma	DD	2012-01-05	T1	M0	N0	5th	Stage I	NA	NA	R0	G1	178	85	MINAE_p_TCGA_200_202_203_SNP_N_GenomeWideSNP_6_B10_955278	MINAE_p_TCGA_200_202_203_SNP_N_GenomeWideSNP_6_B10_955278	TCGA-DD-A3A2
MINAE_p_TCGA_200_202_203_SNP_N_GenomeWideSNP_6_B11_955130_MINAE_p_TCGA_200_202_203_SNP_N_GenomeWideSNP_6_B11_955130	-0.000536383	-1.20901	0.410831	5	2	0	0	TCGA-G3-A3CJ	CB8F3C76-DA86-4A1D-977C-44AB399B342A	LIHC	MALE	Alive	-19305	594	0	52	C22.0	YES	8170/3	NO	No	C22.0	Liver	YES	NO	AMERICAN INDIAN OR ALASKA NATIVE	No	NOT HISPANIC OR LATINO	YES	TUMOR FREE	A3CJ	2011	Hepatocellular Carcinoma	G3	2012-01-17	T2	M0	N0	7th	Stage II	NA	NA	R0	G2	174	72	MINAE_p_TCGA_200_202_203_SNP_N_GenomeWideSNP_6_B11_955130	MINAE_p_TCGA_200_202_203_SNP_N_GenomeWideSNP_6_B11_955130	TCGA-G3-A3CJ
MINAE_p_TCGA_200_202_203_SNP_N_GenomeWideSNP_6_C02_955150_MINAE_p_TCGA_200_202_203_SNP_N_GenomeWideSNP_6_C02_955150	-0.000451328	-1.01729	0.610644	7	3	0	0	TCGA-DD-A3A1	877B9F6B-9B34-40ED-933F-8FEF204EDF21	LIHC	MALE	Dead	-24046	NA	0	65	C22.0	YES	8170/3	NO	No	C22.0	Liver	[Unknown]	NO	NA	No	NA	YES	TUMOR FREE	A3A1	2001	Hepatocellular Carcinoma	DD	2012-01-06	T3b	M0	N0	5th	Stage IIIA	NA	NA	R0	G2	185	78	MINAE_p_TCGA_200_202_203_SNP_N_GenomeWideSNP_6_C02_955150	MINAE_p_TCGA_200_202_203_SNP_N_GenomeWideSNP_6_C02_955150	TCGA-DD-A3A1
MINAE_p_TCGA_200_202_203_SNP_N_GenomeWideSNP_6_C03_955202_MINAE_p_TCGA_200_202_203_SNP_N_GenomeWideSNP_6_C03_955202	-0.00064282	-1.44892	0.217554	3	1	0	0	TCGA-BC-A3KG	75F43FCA-200A-48B0-BB67-0693D7B91119	LIHC	FEMALE	Alive	-25061	680	0	68	C22.0	NO	8170/3	YES	No	C22.0	Liver	YES	NO	WHITE	No	NOT HISPANIC OR LATINO	YES	WITH TUMOR	A3KG	2011	Hepatocellular Carcinoma	BC	2012-04-19	T2	M0	N0	7th	Stage II	NA	NA	R0	G3	159	64	MINAE_p_TCGA_200_202_203_SNP_N_GenomeWideSNP_6_C03_955202	MINAE_p_TCGA_200_202_203_SNP_N_GenomeWideSNP_6_C03_955202	TCGA-BC-A3KG
MINAE_p_TCGA_200_202_203_SNP_N_GenomeWideSNP_6_C04_955196_MINAE_p_TCGA_200_202_203_SNP_N_GenomeWideSNP_6_C04_955196	-0.000603604	-1.36052	0.275444	3	2	0	0	TCGA-DD-A3A0	AE99D9FD-1735-4217-B4EF-33B377FBD594	LIHC	MALE	Dead	-25889	NA	0	70	C22.0	YES	8170/3	NO	No	C22.0	Liver	YES	NO	WHITE	No	NOT HISPANIC OR LATINO	YES	WITH TUMOR	A3A0	2001	Hepatocellular Carcinoma	DD	2012-01-05	T1	M0	NX	5th	Stage I	NA	NA	R0	G2	178	88	MINAE_p_TCGA_200_202_203_SNP_N_GenomeWideSNP_6_C04_955196	MINAE_p_TCGA_200_202_203_SNP_N_GenomeWideSNP_6_C04_955196	TCGA-DD-A3A0
MINAE_p_TCGA_200_202_203_SNP_N_GenomeWideSNP_6_C09_955114_MINAE_p_TCGA_200_202_203_SNP_N_GenomeWideSNP_6_C09_955114	-0.000509432	-1.14826	0.473389	5	2	0	0	TCGA-CC-A3MB	2C53D48D-E3BC-49F3-BBE0-2EEE24252B4C	LIHC	MALE	Dead	-13255	3	0	36	C22.0	NO	8170/3	YES	No	C22.0	Liver	YES	NO	ASIAN	No	NOT HISPANIC OR LATINO	YES	TUMOR FREE	A3MB	2011	Hepatocellular Carcinoma	CC	2012-03-06	T3	M0	N0	7th	Stage IIIA	NA	NA	R0	G1	176	58	MINAE_p_TCGA_200_202_203_SNP_N_GenomeWideSNP_6_C09_955114	MINAE_p_TCGA_200_202_203_SNP_N_GenomeWideSNP_6_C09_955114	TCGA-CC-A3MB
MINAE_p_TCGA_200_202_203_SNP_N_GenomeWideSNP_6_C10_955112_MINAE_p_TCGA_200_202_203_SNP_N_GenomeWideSNP_6_C10_955112	-0.000384354	-0.866333	0.738562	8	3	0	0	TCGA-EP-A3JL	A196A937-B17D-4D4A-965B-8AF0F4F41367	LIHC	MALE	Alive	-27886	303	0	76	C22.0	NO	8170/3	YES	No	C22.0	Liver	NO	NO	WHITE	Yes	NOT HISPANIC OR LATINO	YES	TUMOR FREE	A3JL	2011	Hepatocellular Carcinoma	EP	2012-03-19	T1	MX	NX	7th	Stage I	NA	NA	NA	G2	168	73	MINAE_p_TCGA_200_202_203_SNP_N_GenomeWideSNP_6_C10_955112	MINAE_p_TCGA_200_202_203_SNP_N_GenomeWideSNP_6_C10_955112	TCGA-EP-A3JL
MINAE_p_TCGA_200_202_203_SNP_N_GenomeWideSNP_6_D01_955254_MINAE_p_TCGA_200_202_203_SNP_N_GenomeWideSNP_6_D01_955254	-0.000419657	-0.945906	0.678805	7	3	0	0	TCGA-CC-A3M9	8E938868-D992-47C4-BECB-93B0F7FFFE07	LIHC	MALE	Dead	-16460	3	0	45	C22.0	NO	8173/3	YES	No	C22.0	Liver	YES	NO	ASIAN	No	NOT HISPANIC OR LATINO	YES	TUMOR FREE	A3M9	2011	Hepatocellular Carcinoma	CC	2012-03-06	T3	M0	N0	7th	Stage IIIA	NA	NA	R0	G3	174	61	MINAE_p_TCGA_200_202_203_SNP_N_GenomeWideSNP_6_D01_955254	MINAE_p_TCGA_200_202_203_SNP_N_GenomeWideSNP_6_D01_955254	TCGA-CC-A3M9
MINAE_p_TCGA_200_202_203_SNP_N_GenomeWideSNP_6_D02_955132_MINAE_p_TCGA_200_202_203_SNP_N_GenomeWideSNP_6_D02_955132	-0.000524889	-1.1831	0.43324	5	2	0	0	TCGA-DD-A39V	DD056692-4E2A-4E45-A4D0-357AF9754F0E	LIHC	MALE	Dead	-28254	NA	0	77	C22.0	YES	8170/3	NO	No	C22.0	Liver	YES	YES	WHITE	No	NOT HISPANIC OR LATINO	YES	WITH TUMOR	A39V	2000	Hepatocellular Carcinoma	DD	2012-01-05	T2	M0	NX	5th	Stage II	NA	NA	R0	G3	174	79	MINAE_p_TCGA_200_202_203_SNP_N_GenomeWideSNP_6_D02_955132	MINAE_p_TCGA_200_202_203_SNP_N_GenomeWideSNP_6_D02_955132	TCGA-DD-A39V
MINAE_p_TCGA_200_202_203_SNP_N_GenomeWideSNP_6_D03_955156_MINAE_p_TCGA_200_202_203_SNP_N_GenomeWideSNP_6_D03_955156	-0.000309641	-0.69793	0.870215	9	4	0	0	TCGA-CC-A3MA	613DDB95-14D7-4941-B374-FB5CD344D1BB	LIHC	MALE	Dead	-22375	2	0	61	C22.0	NO	8170/3	YES	No	C22.0	Liver	YES	NO	ASIAN	No	NOT HISPANIC OR LATINO	YES	TUMOR FREE	A3MA	2011	Hepatocellular Carcinoma	CC	2012-03-06	T3	M0	N0	7th	Stage IIIA	NA	NA	R0	G2	168	66	MINAE_p_TCGA_200_202_203_SNP_N_GenomeWideSNP_6_D03_955156	MINAE_p_TCGA_200_202_203_SNP_N_GenomeWideSNP_6_D03_955156	TCGA-CC-A3MA
MINAE_p_TCGA_200_202_203_SNP_N_GenomeWideSNP_6_E09_955224_MINAE_p_TCGA_200_202_203_SNP_N_GenomeWideSNP_6_E09_955224	-0.000337124	-0.759877	0.836601	9	4	0	0	TCGA-G3-A3CI	B5465221-78FE-40A8-ABEC-BED600602DD4	LIHC	MALE	Alive	-26224	180	0	71	C22.0	YES	8170/3	NO	No	C22.0	Liver	[Unknown]	[Unknown]	WHITE	No	NOT HISPANIC OR LATINO	YES	TUMOR FREE	A3CI	2011	Hepatocellular Carcinoma	G3	2012-01-16	T1	M0	N0	7th	Stage I	NA	NA	R0	G2	167	98	MINAE_p_TCGA_200_202_203_SNP_N_GenomeWideSNP_6_E09_955224	MINAE_p_TCGA_200_202_203_SNP_N_GenomeWideSNP_6_E09_955224	TCGA-G3-A3CI
MINAE_p_TCGA_200_202_203_SNP_N_GenomeWideSNP_6_E12_955184_MINAE_p_TCGA_200_202_203_SNP_N_GenomeWideSNP_6_E12_955184	-0.000555557	-1.25223	0.376284	4	2	0	0	TCGA-DD-A1EG	6C79F64B-63FE-46F5-BF7B-77208231B0F2	LIHC	MALE	Dead	-28108	NA	0	76	C22.0	YES	8170/3	NO	No	C22.0	Liver	YES	NO	WHITE	No	NOT HISPANIC OR LATINO	YES	WITH TUMOR	A1EG	2007	Hepatocellular Carcinoma	DD	2013-04-09	T1	M0	N0	7th	Stage I	YES	NA	R0	G3	168	82	MINAE_p_TCGA_200_202_203_SNP_N_GenomeWideSNP_6_E12_955184	MINAE_p_TCGA_200_202_203_SNP_N_GenomeWideSNP_6_E12_955184	TCGA-DD-A1EG
MINAE_p_TCGA_200_202_203_SNP_N_GenomeWideSNP_6_F04_955134_MINAE_p_TCGA_200_202_203_SNP_N_GenomeWideSNP_6_F04_955134	-0.000494277	-1.1141	0.510738	6	3	0	0	TCGA-DD-A39Z	42CB60F0-1A9E-4F59-8E2E-50C25E85CB98	LIHC	FEMALE	Dead	-15930	NA	0	43	C22.0	YES	8170/3	NO	No	C22.0	Liver	[Unknown]	[Unknown]	NA	No	NA	YES	TUMOR FREE	A39Z	1996	Hepatocellular Carcinoma	DD	2012-01-05	T2	M0	NX	4th	Stage II	NA	NA	R0	G2	165	61	MINAE_p_TCGA_200_202_203_SNP_N_GenomeWideSNP_6_F04_955134	MINAE_p_TCGA_200_202_203_SNP_N_GenomeWideSNP_6_F04_955134	TCGA-DD-A39Z
MINAE_p_TCGA_200_202_203_SNP_N_GenomeWideSNP_6_F09_955170_MINAE_p_TCGA_200_202_203_SNP_N_GenomeWideSNP_6_F09_955170	-0.000694621	-1.56567	0.151261	2	1	0	0	TCGA-DD-A39X	0D0A10B4-7B99-4043-A129-89844F258156	LIHC	FEMALE	Dead	-28528	NA	0	78	C22.0	YES	8170/3	NO	No	C22.0	Liver	YES	NO	WHITE	No	NOT HISPANIC OR LATINO	YES	WITH TUMOR	A39X	1998	Hepatocellular Carcinoma	DD	2012-01-05	T1	M0	NX	5th	Stage I	NA	NA	R0	G2	152	48	MINAE_p_TCGA_200_202_203_SNP_N_GenomeWideSNP_6_F09_955170	MINAE_p_TCGA_200_202_203_SNP_N_GenomeWideSNP_6_F09_955170	TCGA-DD-A39X
MINAE_p_TCGA_200_202_203_SNP_N_GenomeWideSNP_6_F11_955276_MINAE_p_TCGA_200_202_203_SNP_N_GenomeWideSNP_6_F11_955276	-0.000496441	-1.11898	0.500467	6	3	0	0	TCGA-DD-A39W	48D33449-B969-423A-B4E7-541809109617	LIHC	FEMALE	Dead	-10699	NA	0	29	C22.0	YES	8170/3	NO	No	C22.0	Liver	[Unknown]	[Unknown]	WHITE	No	NOT HISPANIC OR LATINO	YES	NA	A39W	1995	Hepatocellular Carcinoma	DD	2012-01-05	T3	M0	N0	4th	Stage III	NA	NA	R0	G2	177	74	MINAE_p_TCGA_200_202_203_SNP_N_GenomeWideSNP_6_F11_955276	MINAE_p_TCGA_200_202_203_SNP_N_GenomeWideSNP_6_F11_955276	TCGA-DD-A39W
MINAE_p_TCGA_200_202_203_SNP_N_GenomeWideSNP_6_G08_955284_MINAE_p_TCGA_200_202_203_SNP_N_GenomeWideSNP_6_G08_955284	-0.000437942	-0.987122	0.634921	7	3	0	0	TCGA-DD-A39Y	BED1D731-E382-4B80-9604-E6DD68D9C0AB	LIHC	MALE	Dead	-24769	NA	0	67	C22.0	YES	8170/3	NO	No	C22.0	Liver	NO	NO	ASIAN	No	NOT HISPANIC OR LATINO	YES	TUMOR FREE	A39Y	2002	Hepatocellular Carcinoma	DD	2012-01-05	T1	M0	NX	5th	Stage I	NA	NA	R0	G3	176	85	MINAE_p_TCGA_200_202_203_SNP_N_GenomeWideSNP_6_G08_955284	MINAE_p_TCGA_200_202_203_SNP_N_GenomeWideSNP_6_G08_955284	TCGA-DD-A39Y
MINAE_p_TCGA_200_202_203_SNP_N_GenomeWideSNP_6_G09_955158_MINAE_p_TCGA_200_202_203_SNP_N_GenomeWideSNP_6_G09_955158	-0.000579974	-1.30726	0.338002	4	2	0	0	TCGA-G3-A3CK	39EB1DB0-2722-4AF4-8254-D0E10256C64D	LIHC	MALE	Alive	-22462	585	0	61	C22.0	YES	8170/3	NO	No	C22.0	Liver	NO	NO	ASIAN	No	NOT HISPANIC OR LATINO	YES	TUMOR FREE	A3CK	2011	Hepatocellular Carcinoma	G3	2012-01-16	T1	M0	N0	7th	Stage I	NA	NA	R0	G2	170	67	MINAE_p_TCGA_200_202_203_SNP_N_GenomeWideSNP_6_G09_955158	MINAE_p_TCGA_200_202_203_SNP_N_GenomeWideSNP_6_G09_955158	TCGA-G3-A3CK
MINAE_p_TCGA_200_202_203_SNP_N_GenomeWideSNP_6_G10_955104_MINAE_p_TCGA_200_202_203_SNP_N_GenomeWideSNP_6_G10_955104	-0.000294832	-0.664551	0.894491	9	4	0	0	TCGA-CC-5259	7444EEA6-90E8-42DD-A7B5-0AFC6D96E1E8	LIHC	FEMALE	Alive	-21946	250	0	60	C22.0	NO	8170/3	YES	No	C22.0	Liver	YES	NO	ASIAN	No	NOT HISPANIC OR LATINO	YES	TUMOR FREE	5259	2010	Hepatocellular Carcinoma	CC	2012-03-06	T4	M0	N0	7th	Stage IIIC	NA	NA	R0	G2	153	49	MINAE_p_TCGA_200_202_203_SNP_N_GenomeWideSNP_6_G10_955104	MINAE_p_TCGA_200_202_203_SNP_N_GenomeWideSNP_6_G10_955104	TCGA-CC-5259
MODEM_p_TCGAb59_SNP_N_GenomeWideSNP_6_A03_680482_MODEM_p_TCGAb59_SNP_N_GenomeWideSNP_6_A03_680482	-0.000293253	-0.660992	0.896359	9	4	0	0	TCGA-BG-A0MC	884fd57d-bd8e-40e7-82f6-0ba1c71101a9	UCEC	FEMALE	Alive	-27136	1263	0	74	C54.1	YES	8380/3	NO	No	C54.1	Endometrial	NO	NO	WHITE	No	NOT HISPANIC OR LATINO	YES	TUMOR FREE	A0MC	2008	Endometrioid endometrial adenocarcinoma	BG	2010-12-08	[Not Applicable]	[Not Applicable]	[Not Applicable]	1988	[Not Applicable]	NA	Tumor resection	R0	G1	155	135	MODEM_p_TCGAb59_SNP_N_GenomeWideSNP_6_A03_680482	MODEM_p_TCGAb59_SNP_N_GenomeWideSNP_6_A03_680482	TCGA-BG-A0MC
MODEM_p_TCGAb59_SNP_N_GenomeWideSNP_6_A04_680448_MODEM_p_TCGAb59_SNP_N_GenomeWideSNP_6_A04_680448	-0.000375902	-0.847284	0.763772	8	4	0	0	TCGA-A5-A0GE	a587e62e-430e-4f1b-82b7-6fbe856fdaf1	UCEC	FEMALE	Alive	-14170	3205	0	38	C54.1	YES	8380/3	NO	No	C54.1	Endometrial	NO	YES	ASIAN	No	NOT HISPANIC OR LATINO	YES	TUMOR FREE	A0GE	2002	Endometrioid endometrial adenocarcinoma	A5	2010-09-10	[Not Applicable]	[Not Applicable]	[Not Applicable]	NA	[Not Applicable]	NA	Office Endometrial Biopsy	R0	G2	155	57	MODEM_p_TCGAb59_SNP_N_GenomeWideSNP_6_A04_680448	MODEM_p_TCGAb59_SNP_N_GenomeWideSNP_6_A04_680448	TCGA-A5-A0GE
MODEM_p_TCGAb59_SNP_N_GenomeWideSNP_6_A05_680556_MODEM_p_TCGAb59_SNP_N_GenomeWideSNP_6_A05_680556	-0.00068725	-1.54906	0.15873	2	1	0	0	TCGA-B5-A0JZ	d129ebb4-db21-4342-8d9b-318a67aefa56	UCEC	FEMALE	Alive	-22106	2173	0	60	C54.1	YES	8380/3	NO	No	C54.1	Endometrial	NO	YES	WHITE	No	NA	YES	TUMOR FREE	A0JZ	2008	Endometrioid endometrial adenocarcinoma	B5	2011-01-05	[Not Applicable]	[Not Applicable]	[Not Applicable]	1988	[Not Applicable]	NA	Dilation and curettage procedure	NA	G3	162	87	MODEM_p_TCGAb59_SNP_N_GenomeWideSNP_6_A05_680556	MODEM_p_TCGAb59_SNP_N_GenomeWideSNP_6_A05_680556	TCGA-B5-A0JZ
MODEM_p_TCGAb59_SNP_N_GenomeWideSNP_6_A06_680420_MODEM_p_TCGAb59_SNP_N_GenomeWideSNP_6_A06_680420	-0.000542394	-1.22256	0.394024	4	2	0	0	TCGA-A5-A0GP	0547cdfa-c488-4da0-9bb5-4cc63a637179	UCEC	FEMALE	Alive	-21365	1416	0	58	C54.1	YES	8380/3	NO	No	C54.1	Endometrial	NO	NO	ASIAN	No	NOT HISPANIC OR LATINO	YES	TUMOR FREE	A0GP	2007	Endometrioid endometrial adenocarcinoma	A5	2010-09-10	[Not Applicable]	[Not Applicable]	[Not Applicable]	NA	[Not Applicable]	NA	Office Endometrial Biopsy	R0	G1	160	60	MODEM_p_TCGAb59_SNP_N_GenomeWideSNP_6_A06_680420	MODEM_p_TCGAb59_SNP_N_GenomeWideSNP_6_A06_680420	TCGA-A5-A0GP
MODEM_p_TCGAb59_SNP_N_GenomeWideSNP_6_A07_680592_MODEM_p_TCGAb59_SNP_N_GenomeWideSNP_6_A07_680592	-0.000368319	-0.83019	0.774977	8	4	0	0	TCGA-B5-A0K1	40a3ed98-3892-449c-b07e-7b7612bd997e	UCEC	FEMALE	Alive	-25291	1110	0	69	C54.1	YES	8380/3	NO	No	C54.1	Endometrial	NO	NO	WHITE	No	NA	YES	TUMOR FREE	A0K1	2008	Endometrioid endometrial adenocarcinoma	B5	2011-01-05	[Not Applicable]	[Not Applicable]	[Not Applicable]	1988	[Not Applicable]	NA	Office Endometrial Biopsy	NA	G1	174	117	MODEM_p_TCGAb59_SNP_N_GenomeWideSNP_6_A07_680592	MODEM_p_TCGAb59_SNP_N_GenomeWideSNP_6_A07_680592	TCGA-B5-A0K1
MODEM_p_TCGAb59_SNP_N_GenomeWideSNP_6_A09_680580_MODEM_p_TCGAb59_SNP_N_GenomeWideSNP_6_A09_680580	-0.000552921	-1.24629	0.378151	4	2	0	0	TCGA-A5-A0GV	5e3b981e-73fe-4cc9-8c89-b420e8e2f426	UCEC	FEMALE	Alive	-24540	1643	0	67	C54.1	YES	8380/3	NO	No	C54.1	Endometrial	NO	NO	WHITE	No	NOT HISPANIC OR LATINO	YES	TUMOR FREE	A0GV	2009	Endometrioid endometrial adenocarcinoma	A5	2010-09-10	[Not Applicable]	[Not Applicable]	[Not Applicable]	1988	[Not Applicable]	NA	Office Endometrial Biopsy	R0	G1	158	63	MODEM_p_TCGAb59_SNP_N_GenomeWideSNP_6_A09_680580	MODEM_p_TCGAb59_SNP_N_GenomeWideSNP_6_A09_680580	TCGA-A5-A0GV
MODEM_p_TCGAb59_SNP_N_GenomeWideSNP_6_A10_680554_MODEM_p_TCGAb59_SNP_N_GenomeWideSNP_6_A10_680554	-0.000664272	-1.49727	0.184874	2	1	0	0	TCGA-AX-A0J1	ec7a9d74-8b3f-4747-8926-1739a016ab2b	UCEC	FEMALE	Alive	-29501	2354	0	80	C54.1	YES	8380/3	NO	No	C54.1	Endometrial	NO	NO	WHITE	No	NOT HISPANIC OR LATINO	YES	TUMOR FREE	A0J1	2005	Endometrioid endometrial adenocarcinoma	AX	2011-05-23	[Not Applicable]	[Not Applicable]	[Not Applicable]	1988	[Not Applicable]	NA	Dilation and curettage procedure	R0	G2	160	57	MODEM_p_TCGAb59_SNP_N_GenomeWideSNP_6_A10_680554	MODEM_p_TCGAb59_SNP_N_GenomeWideSNP_6_A10_680554	TCGA-AX-A0J1
MODEM_p_TCGAb59_SNP_N_GenomeWideSNP_6_A11_680416_MODEM_p_TCGAb59_SNP_N_GenomeWideSNP_6_A11_680416	-0.000479523	-1.08084	0.542484	6	3	0	0	TCGA-A5-A0GN	a2a2dbda-d10c-49c4-86a8-61baf6160cda	UCEC	FEMALE	Alive	-24020	1841	0	65	C54.1	YES	8380/3	NO	No	C54.1	Endometrial	NO	YES	WHITE	No	NOT HISPANIC OR LATINO	YES	TUMOR FREE	A0GN	2006	Endometrioid endometrial adenocarcinoma	A5	2010-09-13	[Not Applicable]	[Not Applicable]	[Not Applicable]	NA	[Not Applicable]	NA	Office Endometrial Biopsy	R0	G1	164	68	MODEM_p_TCGAb59_SNP_N_GenomeWideSNP_6_A11_680416	MODEM_p_TCGAb59_SNP_N_GenomeWideSNP_6_A11_680416	TCGA-A5-A0GN
MODEM_p_TCGAb59_SNP_N_GenomeWideSNP_6_A12_680544_MODEM_p_TCGAb59_SNP_N_GenomeWideSNP_6_A12_680544	-0.000351775	-0.792902	0.809524	9	4	0	0	TCGA-AP-A0LV	5dfdfcfc-72cc-4e33-aa3f-0d744eb94330	UCEC	FEMALE	Alive	-14556	763	0	39	C54.1	YES	8380/3	NO	No	C54.1	Endometrial	NO	NO	WHITE	No	NA	YES	TUMOR FREE	A0LV	2009	Endometrioid endometrial adenocarcinoma	AP	2010-09-23	[Not Applicable]	[Not Applicable]	[Not Applicable]	NA	[Not Applicable]	NA	Office Endometrial Biopsy	R0	G1	152	76	MODEM_p_TCGAb59_SNP_N_GenomeWideSNP_6_A12_680544	MODEM_p_TCGAb59_SNP_N_GenomeWideSNP_6_A12_680544	TCGA-AP-A0LV
MODEM_p_TCGAb59_SNP_N_GenomeWideSNP_6_B02_680510_MODEM_p_TCGAb59_SNP_N_GenomeWideSNP_6_B02_680510	-0.000320259	-0.721863	0.85901	9	4	0	0	TCGA-B5-A0JR	a766d113-bc3f-4448-a4e5-f391fb0c0e22	UCEC	FEMALE	Alive	-26814	1731	0	73	C54.1	YES	8380/3	NO	No	C54.1	Endometrial	NO	NO	WHITE	No	NA	YES	TUMOR FREE	A0JR	2006	Endometrioid endometrial adenocarcinoma	B5	2010-12-07	[Not Applicable]	[Not Applicable]	[Not Applicable]	1988	[Not Applicable]	NA	Dilation and curettage procedure	NA	G3	161	105	MODEM_p_TCGAb59_SNP_N_GenomeWideSNP_6_B02_680510	MODEM_p_TCGAb59_SNP_N_GenomeWideSNP_6_B02_680510	TCGA-B5-A0JR
MODEM_p_TCGAb59_SNP_N_GenomeWideSNP_6_B03_680504_MODEM_p_TCGAb59_SNP_N_GenomeWideSNP_6_B03_680504	-0.000622832	-1.40386	0.253968	3	2	0	0	TCGA-AP-A0LO	a081da6f-51f3-4555-a6b8-736f8c6cda39	UCEC	FEMALE	Dead	-16493	NA	0	45	C54.1	YES	8380/3	NO	No	C54.1	Endometrial	NA	NO	WHITE	No	NOT HISPANIC OR LATINO	YES	WITH TUMOR	A0LO	2005	Endometrioid endometrial adenocarcinoma	AP	2010-09-23	[Not Applicable]	[Not Applicable]	[Not Applicable]	NA	[Not Applicable]	NA	Office Endometrial Biopsy	R0	G2	160	67	MODEM_p_TCGAb59_SNP_N_GenomeWideSNP_6_B03_680504	MODEM_p_TCGAb59_SNP_N_GenomeWideSNP_6_B03_680504	TCGA-AP-A0LO
MODEM_p_TCGAb59_SNP_N_GenomeWideSNP_6_B04_680548_MODEM_p_TCGAb59_SNP_N_GenomeWideSNP_6_B04_680548	-0.000624801	-1.4083	0.251167	3	2	0	0	TCGA-BG-A0MI	b8588e0f-aad6-4ded-845e-3cff67a48d8f	UCEC	FEMALE	Dead	-30334	NA	0	83	C54.1	YES	8380/3	NO	No	C54.1	Endometrial	NO	NO	WHITE	No	NOT HISPANIC OR LATINO	YES	TUMOR FREE	A0MI	2007	Endometrioid endometrial adenocarcinoma	BG	2010-12-08	[Not Applicable]	[Not Applicable]	[Not Applicable]	1988	[Not Applicable]	NA	Dilation and curettage procedure	R0	G2	165	101	MODEM_p_TCGAb59_SNP_N_GenomeWideSNP_6_B04_680548	MODEM_p_TCGAb59_SNP_N_GenomeWideSNP_6_B04_680548	TCGA-BG-A0MI
MODEM_p_TCGAb59_SNP_N_GenomeWideSNP_6_B06_680426_MODEM_p_TCGAb59_SNP_N_GenomeWideSNP_6_B06_680426	-0.000837388	-1.88747	0.0364146	1	1	0	0	TCGA-AP-A0LJ	b4a520ae-f259-48c8-823e-c10b9b8a133a	UCEC	FEMALE	Alive	-15577	1421	0	42	C54.1	YES	8380/3	NO	No	C54.1	Endometrial	[Unknown]	NO	WHITE	No	NA	YES	TUMOR FREE	A0LJ	2004	Endometrioid endometrial adenocarcinoma	AP	2010-09-23	[Not Applicable]	[Not Applicable]	[Not Applicable]	2009	[Not Applicable]	NA	Office Endometrial Biopsy	R0	G1	152	80	MODEM_p_TCGAb59_SNP_N_GenomeWideSNP_6_B06_680426	MODEM_p_TCGAb59_SNP_N_GenomeWideSNP_6_B06_680426	TCGA-AP-A0LJ
MODEM_p_TCGAb59_SNP_N_GenomeWideSNP_6_B11_680480_MODEM_p_TCGAb59_SNP_N_GenomeWideSNP_6_B11_680480	-0.000227294	-0.512321	0.936508	10	4	0	0	TCGA-A5-A0G5	4806d9a6-e65d-4a82-b422-1b287980a0c6	UCEC	FEMALE	Alive	-26827	1126	0	73	C54.1	YES	8310/3	NO	No	C54.1	Endometrial	NO	YES	BLACK OR AFRICAN AMERICAN	No	NA	YES	TUMOR FREE	A0G5	2008	Serous endometrial adenocarcinoma	A5	2010-09-13	[Not Applicable]	[Not Applicable]	[Not Applicable]	NA	[Not Applicable]	NA	Office Endometrial Biopsy	R0	G3	160	48	MODEM_p_TCGAb59_SNP_N_GenomeWideSNP_6_B11_680480	MODEM_p_TCGAb59_SNP_N_GenomeWideSNP_6_B11_680480	TCGA-A5-A0G5
MODEM_p_TCGAb59_SNP_N_GenomeWideSNP_6_B12_680502_MODEM_p_TCGAb59_SNP_N_GenomeWideSNP_6_B12_680502	-0.000470139	-1.05969	0.564893	6	3	0	0	TCGA-A5-A0GH	32e33897-29c8-48f2-b833-98f37204e0e7	UCEC	FEMALE	Alive	-21090	2254	0	57	C54.1	YES	8380/3	NO	No	C54.1	Endometrial	NO	NO	WHITE	No	NOT HISPANIC OR LATINO	YES	TUMOR FREE	A0GH	2004	Endometrioid endometrial adenocarcinoma	A5	2010-09-13	[Not Applicable]	[Not Applicable]	[Not Applicable]	NA	[Not Applicable]	NA	Office Endometrial Biopsy	R0	G3	163	55	MODEM_p_TCGAb59_SNP_N_GenomeWideSNP_6_B12_680502	MODEM_p_TCGAb59_SNP_N_GenomeWideSNP_6_B12_680502	TCGA-A5-A0GH
MODEM_p_TCGAb59_SNP_N_GenomeWideSNP_6_C01_680486_MODEM_p_TCGAb59_SNP_N_GenomeWideSNP_6_C01_680486	-0.000404234	-0.911144	0.704949	8	3	0	0	TCGA-A5-A0GU	adc22472-e31d-419f-aeae-cb01b9423343	UCEC	FEMALE	Alive	-21192	860	0	58	C54.1	YES	8380/3	NO	No	C54.1	Endometrial	NO	NO	WHITE	No	NA	YES	TUMOR FREE	A0GU	2009	Endometrioid endometrial adenocarcinoma	A5	2010-09-10	[Not Applicable]	[Not Applicable]	[Not Applicable]	NA	[Not Applicable]	NA	Office Endometrial Biopsy	R0	G1	160	95	MODEM_p_TCGAb59_SNP_N_GenomeWideSNP_6_C01_680486	MODEM_p_TCGAb59_SNP_N_GenomeWideSNP_6_C01_680486	TCGA-A5-A0GU
MODEM_p_TCGAb59_SNP_N_GenomeWideSNP_6_C03_680488_MODEM_p_TCGAb59_SNP_N_GenomeWideSNP_6_C03_680488	-0.000685327	-1.54473	0.160598	2	1	0	0	TCGA-BG-A0M7	1d9c2113-ddcb-4440-89c3-cd21cee6d401	UCEC	FEMALE	Alive	-22096	1937	0	60	C54.1	YES	8380/3	NO	No	C54.1	Endometrial	NO	YES	WHITE	No	NOT HISPANIC OR LATINO	YES	TUMOR FREE	A0M7	2008	Endometrioid endometrial adenocarcinoma	BG	2010-12-01	[Not Applicable]	[Not Applicable]	[Not Applicable]	1988	[Not Applicable]	NA	Dilation and curettage procedure	R0	G2	160	102	MODEM_p_TCGAb59_SNP_N_GenomeWideSNP_6_C03_680488	MODEM_p_TCGAb59_SNP_N_GenomeWideSNP_6_C03_680488	TCGA-BG-A0M7
MODEM_p_TCGAb59_SNP_N_GenomeWideSNP_6_C09_680462_MODEM_p_TCGAb59_SNP_N_GenomeWideSNP_6_C09_680462	-0.000581719	-1.3112	0.335201	4	2	0	0	TCGA-A5-A0G3	8432401d-799f-4f2f-b536-e79e1e8be064	UCEC	FEMALE	Alive	-22421	1428	0	61	C54.1	YES	8441/3	NO	No	C54.1	Endometrial	NO	YES	BLACK OR AFRICAN AMERICAN	No	NA	YES	WITH TUMOR	A0G3	2007	Serous endometrial adenocarcinoma	A5	2010-09-10	[Not Applicable]	[Not Applicable]	[Not Applicable]	NA	[Not Applicable]	NA	Office Endometrial Biopsy	R0	G3	165	64	MODEM_p_TCGAb59_SNP_N_GenomeWideSNP_6_C09_680462	MODEM_p_TCGAb59_SNP_N_GenomeWideSNP_6_C09_680462	TCGA-A5-A0G3
MODEM_p_TCGAb59_SNP_N_GenomeWideSNP_6_C12_680564_MODEM_p_TCGAb59_SNP_N_GenomeWideSNP_6_C12_680564	-0.000290065	-0.653806	0.898226	9	4	0	0	TCGA-A5-A0GW	5b6b9d0f-787c-4ae9-afd4-de7ce6c57a42	UCEC	FEMALE	Alive	-17092	706	0	46	C54.1	YES	8380/3	NO	No	C54.1	Endometrial	NO	YES	ASIAN	No	NOT HISPANIC OR LATINO	YES	TUMOR FREE	A0GW	2009	Endometrioid endometrial adenocarcinoma	A5	2010-09-27	[Not Applicable]	[Not Applicable]	[Not Applicable]	NA	[Not Applicable]	NA	Office Endometrial Biopsy	R0	G3	142	49	MODEM_p_TCGAb59_SNP_N_GenomeWideSNP_6_C12_680564	MODEM_p_TCGAb59_SNP_N_GenomeWideSNP_6_C12_680564	TCGA-A5-A0GW
MODEM_p_TCGAb59_SNP_N_GenomeWideSNP_6_D02_680478_MODEM_p_TCGAb59_SNP_N_GenomeWideSNP_6_D02_680478	-0.000324935	-0.732405	0.850607	9	4	0	0	TCGA-B5-A0K0	29c8f468-5ac1-4d6c-8376-e36e6d246926	UCEC	FEMALE	Alive	-17810	1478	0	48	C54.1	YES	8380/3	NO	No	C54.1	Endometrial	NO	NO	WHITE	No	NA	YES	TUMOR FREE	A0K0	2008	Endometrioid endometrial adenocarcinoma	B5	2011-01-05	[Not Applicable]	[Not Applicable]	[Not Applicable]	1988	[Not Applicable]	NA	Dilation and curettage procedure	NA	G1	168	140	MODEM_p_TCGAb59_SNP_N_GenomeWideSNP_6_D02_680478	MODEM_p_TCGAb59_SNP_N_GenomeWideSNP_6_D02_680478	TCGA-B5-A0K0
MODEM_p_TCGAb59_SNP_N_GenomeWideSNP_6_D03_680538_MODEM_p_TCGAb59_SNP_N_GenomeWideSNP_6_D03_680538	-0.000932764	-2.10245	0.0102708	1	1	0	0	TCGA-BG-A0LW	68181bc9-aa8b-44ec-8601-564b30ea0561	UCEC	FEMALE	Alive	-17369	566	0	47	C54.1	YES	8380/3	NO	No	C54.1	Endometrial	NO	NO	WHITE	No	NOT HISPANIC OR LATINO	YES	TUMOR FREE	A0LW	2010	Endometrioid endometrial adenocarcinoma	BG	2010-12-01	[Not Applicable]	[Not Applicable]	[Not Applicable]	2009	[Not Applicable]	NA	Office Endometrial Biopsy	R0	G2	157	141	MODEM_p_TCGAb59_SNP_N_GenomeWideSNP_6_D03_680538	MODEM_p_TCGAb59_SNP_N_GenomeWideSNP_6_D03_680538	TCGA-BG-A0LW
MODEM_p_TCGAb59_SNP_N_GenomeWideSNP_6_D08_680574_MODEM_p_TCGAb59_SNP_N_GenomeWideSNP_6_D08_680574	-0.000631393	-1.42316	0.239963	3	1	0	0	TCGA-A5-A0G9	45d58088-d3f4-4eb0-b75c-bcb98c0981dc	UCEC	FEMALE	Alive	-29122	2540	0	79	C54.1	YES	8380/3	NO	No	C54.1	Endometrial	NO	NO	WHITE	No	NA	YES	TUMOR FREE	A0G9	2004	Endometrioid endometrial adenocarcinoma	A5	2010-09-10	[Not Applicable]	[Not Applicable]	[Not Applicable]	NA	[Not Applicable]	NA	Office Endometrial Biopsy	R0	G3	172	82	MODEM_p_TCGAb59_SNP_N_GenomeWideSNP_6_D08_680574	MODEM_p_TCGAb59_SNP_N_GenomeWideSNP_6_D08_680574	TCGA-A5-A0G9
MODEM_p_TCGAb59_SNP_N_GenomeWideSNP_6_D11_680464_MODEM_p_TCGAb59_SNP_N_GenomeWideSNP_6_D11_680464	-0.00058551	-1.31974	0.326797	4	2	0	0	TCGA-A5-A0GD	1486a031-b74d-4976-8b0b-4569e6978f49	UCEC	FEMALE	Dead	-27399	98	0	75	C54.1	YES	8380/3	NO	No	C54.1	Endometrial	NO	NO	WHITE	No	NA	YES	TUMOR FREE	A0GD	1999	Endometrioid endometrial adenocarcinoma	A5	2010-09-16	[Not Applicable]	[Not Applicable]	[Not Applicable]	NA	[Not Applicable]	NA	Office Endometrial Biopsy	R0	G2	163	74	MODEM_p_TCGAb59_SNP_N_GenomeWideSNP_6_D11_680464	MODEM_p_TCGAb59_SNP_N_GenomeWideSNP_6_D11_680464	TCGA-A5-A0GD
MODEM_p_TCGAb59_SNP_N_GenomeWideSNP_6_D12_680520_MODEM_p_TCGAb59_SNP_N_GenomeWideSNP_6_D12_680520	-0.000125573	-0.283041	0.977591	10	4	0	0	TCGA-B5-A0K4	a8f38e37-978b-4435-b676-e8d4c34da909	UCEC	FEMALE	Alive	-18631	1757	0	51	C54.1	YES	8380/3	NO	No	C54.1	Endometrial	NO	YES	NA	No	NA	YES	TUMOR FREE	A0K4	2009	Endometrioid endometrial adenocarcinoma	B5	2011-01-05	[Not Applicable]	[Not Applicable]	[Not Applicable]	2009	[Not Applicable]	NA	Dilation and curettage procedure	NA	G2	162	75	MODEM_p_TCGAb59_SNP_N_GenomeWideSNP_6_D12_680520	MODEM_p_TCGAb59_SNP_N_GenomeWideSNP_6_D12_680520	TCGA-B5-A0K4
[truncated: 467 more rows]
[truncated: 2 more columns]

## Sheet: SupplementaryTable5
phenotype	model	beta	se	p.value	r.squared	AUC
BMI	linear.regression	3.19308	0.603259	1.45926e-07	0.0255387	NA
